# Supplementary material for: Dietary niche shapes bacterial community in Indo-Pacific ants
Source: Microbiol Spectr. 2025 Sep 3;13(10):e01965-25. doi: 10.1128/spectrum.01965-25 (PMC12502676; doi:10.1128/spectrum.01965-25)
Supplement: Table S1 — Metadata on all samples. [file spectrum.01965-25-s0002.xls]

## Sheet: Table-S1-SAMPLE-METADATA
Table-S1-SAMPLE-METADATA
sample_id	phylo_id	forward_absolute_filepath	reverse_absolute_filepath	original_id	label_ID	sp_id	colony_id	genera	species_name	subfamily	lifestage	host	dN15_mean	dN15_N	stable_isotope_ref	mutualism_type	mutualism	mutualism_type_ref	guild	stratum	stratum_ref	country	treatment	collection_info	collected	identified	forest	collection_date	site	elevation	latitude	longitude	notes
201-ACRO1	13-ACRO1	$PWD/201-ACRO1_C1_W1_220805_L001_R1.fastq.gz	$PWD/201-ACRO1_C1_W1_220805_L001_R2.fastq.gz	NA0189	ACRO1 C1 W1	ACRO001	ACRO001 C1	Acropyga	ambigua	Formicinae	Worker		7.141	2	Per genus soil-corr. mean value from same region / Pfeifer et al. 2014, Myrmecological News 19: 31-41 (Appendix S4 table).	Trophobiont	Mutualist	Williams, D J . 1998, Bulletin of the British Museum (Natural History)(Entomology) 67: 1 -64; Klimes pers. obs. - the colony sample sampled with a scale insect	Predator	Ground	Blanchard and Moreau 2017, Evolution 71: 315-328	Papua New Guinea	Herbivore (subteranean/Arboreal)	NP2A0108,canopy	P. Klimes et al.	P. Klimes	primary	2013-06-26	Numba	900	-5.7222	145.2714¬†¬†	only sample available to share for the genus
202-ACRO1	13-ACRO1	$PWD/202-ACRO1_C1_W2_220805_L001_R1.fastq.gz	$PWD/202-ACRO1_C1_W2_220805_L001_R2.fastq.gz	NA0189	ACRO1 C1 W2	ACRO001	ACRO001 C1	Acropyga	ambigua	Formicinae	Worker		7.141	2	Per genus soil-corr. mean value from same region / Pfeifer et al. 2014, Myrmecological News 19: 31-41 (Appendix S4 table).	Trophobiont	Mutualist	Williams, D J . 1998, Bulletin of the British Museum (Natural History)(Entomology) 67: 1 -64; Klimes pers. obs. - the colony sample sampled with a scale insect	Predator	Ground	Blanchard and Moreau 2017, Evolution 71: 315-328	Papua New Guinea	Herbivore (subteranean/Arboreal)	NP2A0108,canopy	P. Klimes et al.	P. Klimes	primary	2013-06-26	Numba	900	-5.7222	145.2714¬†¬†	only sample available to share for the genus
203-ACRO1	13-ACRO1	$PWD/203-ACRO1_C1_W3_220805_L001_R1.fastq.gz	$PWD/203-ACRO1_C1_W3_220805_L001_R2.fastq.gz	NA0189	ACRO1 C1 W3	ACRO001	ACRO001 C1	Acropyga	ambigua	Formicinae	Worker		7.141	2	Per genus soil-corr. mean value from same region / Pfeifer et al. 2014, Myrmecological News 19: 31-41 (Appendix S4 table).	Trophobiont	Mutualist	Williams, D J . 1998, Bulletin of the British Museum (Natural History)(Entomology) 67: 1 -64; Klimes pers. obs. - the colony sample sampled with a scale insect	Predator	Ground	Blanchard and Moreau 2017, Evolution 71: 315-328	Papua New Guinea	Herbivore (subteranean/Arboreal)	NP2A0108,canopy	P. Klimes et al.	P. Klimes	primary	2013-06-26	Numba	900	-5.7222	145.2714¬†¬†	only sample available to share for the genus
204-ACRO1	13-ACRO1	$PWD/204-ACRO1_C1_W4_220805_L001_R1.fastq.gz	$PWD/204-ACRO1_C1_W4_220805_L001_R2.fastq.gz	NA0189	ACRO1 C1 W4	ACRO001	ACRO001 C1	Acropyga	ambigua	Formicinae	Worker		7.141	2	Per genus soil-corr. mean value from same region / Pfeifer et al. 2014, Myrmecological News 19: 31-41 (Appendix S4 table).	Trophobiont	Mutualist	Williams, D J . 1998, Bulletin of the British Museum (Natural History)(Entomology) 67: 1 -64; Klimes pers. obs. - the colony sample sampled with a scale insect	Predator	Ground	Blanchard and Moreau 2017, Evolution 71: 315-328	Papua New Guinea	Herbivore (subteranean/Arboreal)	NP2A0108,canopy	P. Klimes et al.	P. Klimes	primary	2013-06-26	Numba	900	-5.7222	145.2714¬†¬†	only sample available to share for the genus
205-ACRO1	13-ACRO1	$PWD/205-ACRO1_C1_W5_220805_L001_R1.fastq.gz	$PWD/205-ACRO1_C1_W5_220805_L001_R2.fastq.gz	NA0189	ACRO1 C1 W5	ACRO001	ACRO001 C1	Acropyga	ambigua	Formicinae	Worker		7.141	2	Per genus soil-corr. mean value from same region / Pfeifer et al. 2014, Myrmecological News 19: 31-41 (Appendix S4 table).	Trophobiont	Mutualist	Williams, D J . 1998, Bulletin of the British Museum (Natural History)(Entomology) 67: 1 -64; Klimes pers. obs. - the colony sample sampled with a scale insect	Predator	Ground	Blanchard and Moreau 2017, Evolution 71: 315-328	Papua New Guinea	Herbivore (subteranean/Arboreal)	NP2A0108,canopy	P. Klimes et al.	P. Klimes	primary	2013-06-26	Numba	900	-5.7222	145.2714¬†¬†	only sample available to share for the genus
73-AENI1	34-AENI1	$PWD/73-AENI1_C1_W3_220805_L001_R1.fastq.gz	$PWD/73-AENI1_C1_W3_220805_L001_R2.fastq.gz	WP3A0513/6	AENI1 C1 W3	AENI001	AENI001 C1	Aenictus	huonicus	Dorylinae	Worker		4.665	9	Per genus soil-corr. mean value from same region / Pfeifer et al. 2014, Myrmecological News 19: 31-41 (Appendix S4 table).	None	Non_mutualist	no ref.; https://www.antwiki.org/wiki/Trophobiosis	Omnivore	Ground	Blanchard and Moreau 2017, Evolution 71: 315-328	Papua New Guinea	Predator	foraging on trunk	P. Klimes et al.	P. Klimes	primary	2007-07-11	Wanang	100	-5.2317	145.179	foraging but 1 larva present
247-AENI1	34-AENI1	$PWD/247-AENI1_C1_W1_220805_L001_R1.fastq.gz	$PWD/247-AENI1_C1_W1_220805_L001_R2.fastq.gz	WP3A0513/6	AENI1 C1 W1	AENI001	AENI001 C1	Aenictus	huonicus	Dorylinae	Worker		4.665	9	Per genus soil-corr. mean value from same region / Pfeifer et al. 2014, Myrmecological News 19: 31-41 (Appendix S4 table).	None	Non_mutualist	no ref.; https://www.antwiki.org/wiki/Trophobiosis	Omnivore	Ground	Blanchard and Moreau 2017, Evolution 71: 315-328	Papua New Guinea	Predator	foraging on trunk	P. Klimes et al.	P. Klimes	primary	2007-07-11	Wanang	100	-5.2317	145.179	foraging but 1 larva present
248-AENI1	34-AENI1	$PWD/248-AENI1_C1_W2_220805_L001_R1.fastq.gz	$PWD/248-AENI1_C1_W2_220805_L001_R2.fastq.gz	WP3A0513/6	AENI1 C1 W2	AENI001	AENI001 C1	Aenictus	huonicus	Dorylinae	Worker		4.665	9	Per genus soil-corr. mean value from same region / Pfeifer et al. 2014, Myrmecological News 19: 31-41 (Appendix S4 table).	None	Non_mutualist	no ref.; https://www.antwiki.org/wiki/Trophobiosis	Omnivore	Ground	Blanchard and Moreau 2017, Evolution 71: 315-328	Papua New Guinea	Predator	foraging on trunk	P. Klimes et al.	P. Klimes	primary	2007-07-11	Wanang	100	-5.2317	145.179	foraging but 1 larva present
249-AENI1	34-AENI1	$PWD/249-AENI1_C1_W4_220805_L001_R1.fastq.gz	$PWD/249-AENI1_C1_W4_220805_L001_R2.fastq.gz	WP3A0513/6	AENI1 C1 W4	AENI001	AENI001 C1	Aenictus	huonicus	Dorylinae	Worker		4.665	9	Per genus soil-corr. mean value from same region / Pfeifer et al. 2014, Myrmecological News 19: 31-41 (Appendix S4 table).	None	Non_mutualist	no ref.; https://www.antwiki.org/wiki/Trophobiosis	Omnivore	Ground	Blanchard and Moreau 2017, Evolution 71: 315-328	Papua New Guinea	Predator	foraging on trunk	P. Klimes et al.	P. Klimes	primary	2007-07-11	Wanang	100	-5.2317	145.179	foraging but 1 larva present
130-ANOC1	32-ANOC1	$PWD/130-ANOC1_C1_L1_220805_L001_R1.fastq.gz	$PWD/130-ANOC1_C1_L1_220805_L001_R2.fastq.gz	NA0106	ANOC1 C1 L1	ANOC001	ANOC001 C1	Anochetus	cato	Ponerinae	Larvae		6.569	11	Per genus soil-corr. mean value from same region / Pfeifer et al. 2014, Myrmecological News 19: 31-41 (Appendix S4 table).	None	Non_mutualist	no ref.; https://www.antwiki.org/wiki/Trophobiosis	Predator	Ground	Blanchard and Moreau 2017, Evolution 71: 315-328	Papua New Guinea	Predator (ground dwelling)	tree NP1A0024/6, in epiphytic roots	P. Klimes et al.	P. Klimes	primary	2013-06-26	Numba	900	-5.7222	145.2714¬†¬†	not more to spare
131-ANOC1	32-ANOC1	$PWD/131-ANOC1_C1_L2_220805_L001_R1.fastq.gz	$PWD/131-ANOC1_C1_L2_220805_L001_R2.fastq.gz	NA0106	ANOC1 C1 L2	ANOC001	ANOC001 C1	Anochetus	cato	Ponerinae	Larvae		6.569	11	Per genus soil-corr. mean value from same region / Pfeifer et al. 2014, Myrmecological News 19: 31-41 (Appendix S4 table).	None	Non_mutualist	no ref.; https://www.antwiki.org/wiki/Trophobiosis	Predator	Ground	Blanchard and Moreau 2017, Evolution 71: 315-328	Papua New Guinea	Predator (ground dwelling)	tree NP1A0024/6, in epiphytic roots	P. Klimes et al.	P. Klimes	primary	2013-06-26	Numba	900	-5.7222	145.2714¬†¬†	not more to spare
126-ANOC1	32-ANOC1	$PWD/126-ANOC1_C1_W1_220805_L001_R1.fastq.gz	$PWD/126-ANOC1_C1_W1_220805_L001_R2.fastq.gz	NA0106	ANOC1 C1 W1	ANOC001	ANOC001 C1	Anochetus	cato	Ponerinae	Worker		6.569	11	Per genus soil-corr. mean value from same region / Pfeifer et al. 2014, Myrmecological News 19: 31-41 (Appendix S4 table).	None	Non_mutualist	no ref.; https://www.antwiki.org/wiki/Trophobiosis	Predator	Ground	Blanchard and Moreau 2017, Evolution 71: 315-328	Papua New Guinea	Predator (ground dwelling)	tree NP1A0024/6, in epiphytic roots	P. Klimes et al.	P. Klimes	primary	2013-06-26	Numba	900	-5.7222	145.2714¬†¬†	not more to spare
127-ANOC1	32-ANOC1	$PWD/127-ANOC1_C1_W2_220805_L001_R1.fastq.gz	$PWD/127-ANOC1_C1_W2_220805_L001_R2.fastq.gz	NA0106	ANOC1 C1 W2	ANOC001	ANOC001 C1	Anochetus	cato	Ponerinae	Worker		6.569	11	Per genus soil-corr. mean value from same region / Pfeifer et al. 2014, Myrmecological News 19: 31-41 (Appendix S4 table).	None	Non_mutualist	no ref.; https://www.antwiki.org/wiki/Trophobiosis	Predator	Ground	Blanchard and Moreau 2017, Evolution 71: 315-328	Papua New Guinea	Predator (ground dwelling)	tree NP1A0024/6, in epiphytic roots	P. Klimes et al.	P. Klimes	primary	2013-06-26	Numba	900	-5.7222	145.2714¬†¬†	not more to spare
128-ANOC1	32-ANOC1	$PWD/128-ANOC1_C1_W3_220805_L001_R1.fastq.gz	$PWD/128-ANOC1_C1_W3_220805_L001_R2.fastq.gz	NA0106	ANOC1 C1 W3	ANOC001	ANOC001 C1	Anochetus	cato	Ponerinae	Worker		6.569	11	Per genus soil-corr. mean value from same region / Pfeifer et al. 2014, Myrmecological News 19: 31-41 (Appendix S4 table).	None	Non_mutualist	no ref.; https://www.antwiki.org/wiki/Trophobiosis	Predator	Ground	Blanchard and Moreau 2017, Evolution 71: 315-328	Papua New Guinea	Predator (ground dwelling)	tree NP1A0024/6, in epiphytic roots	P. Klimes et al.	P. Klimes	primary	2013-06-26	Numba	900	-5.7222	145.2714¬†¬†	not more to spare
129-ANOC1	32-ANOC1	$PWD/129-ANOC1_C1_W4_220805_L001_R1.fastq.gz	$PWD/129-ANOC1_C1_W4_220805_L001_R2.fastq.gz	NA0106	ANOC1 C1 W4	ANOC001	ANOC001 C1	Anochetus	cato	Ponerinae	Worker		6.569	11	Per genus soil-corr. mean value from same region / Pfeifer et al. 2014, Myrmecological News 19: 31-41 (Appendix S4 table).	None	Non_mutualist	no ref.; https://www.antwiki.org/wiki/Trophobiosis	Predator	Ground	Blanchard and Moreau 2017, Evolution 71: 315-328	Papua New Guinea	Predator (ground dwelling)	tree NP1A0024/6, in epiphytic roots	P. Klimes et al.	P. Klimes	primary	2013-06-26	Numba	900	-5.7222	145.2714¬†¬†	not more to spare
56-ANON2	3-ANON2	$PWD/56-ANON2_C1_L1_220805_L001_R1.fastq.gz	$PWD/56-ANON2_C1_L1_220805_L001_R2.fastq.gz	HP0670-h	ANON2 C1 L1	ANON002	ANON002 C1	Anonychomyrma	minuta	Dolichoderinae	Larvae		4.925	2	Own measures from Papua New Guinea, Wanang, Madang province	Ant_plant	Mutualist	Plowman et al., Proc. R. Soc. B 284: 20162564; Klimes pers. obs. in the sampled site	Omnivore	Arboreal	Bluthgen et al. Oecologia (2003) 137:426‚Äì435., Blanchard and Moreau 2017, Evolution 71: 315-328.	Papua New Guinea	Omnivore (arboreal)	holow twig in canopy WP-4A-1024/3	P. Klimes et al.	P. Klimes	primary	2007-08-23	Wanang	100	-5.2317	145.179	nest on that tree, also 3 queens + trophobionts available from the nest coll. sep.
57-ANON2	3-ANON2	$PWD/57-ANON2_C1_L2_220805_L001_R1.fastq.gz	$PWD/57-ANON2_C1_L2_220805_L001_R2.fastq.gz	HP0670-h	ANON2 C1 L2	ANON002	ANON002 C1	Anonychomyrma	minuta	Dolichoderinae	Larvae		4.925	2	Own measures from Papua New Guinea, Wanang, Madang province	Ant_plant	Mutualist	Plowman et al., Proc. R. Soc. B 284: 20162564; Klimes pers. obs. in the sampled site	Omnivore	Arboreal	Bluthgen et al. Oecologia (2003) 137:426‚Äì435., Blanchard and Moreau 2017, Evolution 71: 315-328.	Papua New Guinea	Omnivore (arboreal)	holow twig in canopy WP-4A-1024/4	P. Klimes et al.	P. Klimes	primary	2007-08-24	Wanang	100	-5.2317	145.179	nest on that tree, also 3 queens + trophobionts available from the nest coll. sep.
158-ANON2	3-ANON2	$PWD/158-ANON2_C2_L1_220805_L001_R1.fastq.gz	$PWD/158-ANON2_C2_L1_220805_L001_R2.fastq.gz	NP4A2091/2	ANON2 C2 L1	ANON002	ANON002 C2	Anonychomyrma	minuta	Dolichoderinae	Larvae		4.925	2	Own measures from Papua New Guinea, Wanang, Madang province	Ant_plant	Mutualist	Plowman et al., Proc. R. Soc. B 284: 20162564; Klimes pers. obs. in the sampled site	Omnivore	Arboreal	Bluthgen et al. Oecologia (2003) 137:426‚Äì435., Blanchard and Moreau 2017, Evolution 71: 315-328.	Papua New Guinea	Omnivore (arboreal)	holow twig in canopy WP-4A-1024/5	P. Klimes et al.	P. Klimes	primary	2007-08-25	Wanang	100	-5.2317	145.179	nest on that tree, also 3 queens + trophobionts available from the nest coll. sep.
58-ANON2	3-ANON2	$PWD/58-ANON2_C1_P1_220805_L001_R1.fastq.gz	$PWD/58-ANON2_C1_P1_220805_L001_R2.fastq.gz	HP0670-h	ANON2 C1 P1	ANON002	ANON002 C1	Anonychomyrma	minuta	Dolichoderinae	Pupae		4.925	2	Own measures from Papua New Guinea, Wanang, Madang province	Ant_plant	Mutualist	Plowman et al., Proc. R. Soc. B 284: 20162564; Klimes pers. obs. in the sampled site	Omnivore	Arboreal	Bluthgen et al. Oecologia (2003) 137:426‚Äì435., Blanchard and Moreau 2017, Evolution 71: 315-328.	Papua New Guinea	Omnivore (arboreal)	holow twig in canopy WP-4A-1024/6	P. Klimes et al.	P. Klimes	primary	2007-08-26	Wanang	100	-5.2317	145.179	nest on that tree, also 3 queens + trophobionts available from the nest coll. sep.
64-ANON2	3-ANON2	$PWD/64-ANON2_C2_P1_220805_L001_R1.fastq.gz	$PWD/64-ANON2_C2_P1_220805_L001_R2.fastq.gz	NP4A2091/2	ANON2 C2 P1	ANON002	ANON002 C2	Anonychomyrma	minuta	Dolichoderinae	Pupae		4.925	2	Own measures from Papua New Guinea, Wanang, Madang province	Ant_plant	Mutualist	Plowman et al., Proc. R. Soc. B 284: 20162564; Klimes pers. obs. in the sampled site	Omnivore	Arboreal	Bluthgen et al. Oecologia (2003) 137:426‚Äì435., Blanchard and Moreau 2017, Evolution 71: 315-328.	Papua New Guinea	Omnivore (arboreal)	holow twig in canopy WP-4A-1024/7	P. Klimes et al.	P. Klimes	primary	2007-08-27	Wanang	100	-5.2317	145.179	nest on that tree, also 3 queens + trophobionts available from the nest coll. sep.
59-ANON2	3-ANON2	$PWD/59-ANON2_C1_Q1_220805_L001_R1.fastq.gz	$PWD/59-ANON2_C1_Q1_220805_L001_R2.fastq.gz	HP0670-h	ANON2 C1 Q1	ANON002	ANON002 C1	Anonychomyrma	minuta	Dolichoderinae	Queen		4.925	2	Own measures from Papua New Guinea, Wanang, Madang province	Ant_plant	Mutualist	Plowman et al., Proc. R. Soc. B 284: 20162564; Klimes pers. obs. in the sampled site	Omnivore	Arboreal	Bluthgen et al. Oecologia (2003) 137:426‚Äì435., Blanchard and Moreau 2017, Evolution 71: 315-328.	Papua New Guinea	Omnivore (arboreal)	holow twig in canopy WP-4A-1024/3	P. Klimes et al.	P. Klimes	primary	2007-08-23	Wanang	100	-5.2317	145.179	nest on that tree, also 3 queens + trophobionts available from the nest coll. sep.
52-ANON2	3-ANON2	$PWD/52-ANON2_C1_W1_220805_L001_R1.fastq.gz	$PWD/52-ANON2_C1_W1_220805_L001_R2.fastq.gz	HP0670-h	ANON2 C1 W1	ANON002	ANON002 C1	Anonychomyrma	minuta	Dolichoderinae	Worker		4.925	2	Own measures from Papua New Guinea, Wanang, Madang province	Ant_plant	Mutualist	Plowman et al., Proc. R. Soc. B 284: 20162564; Klimes pers. obs. in the sampled site	Omnivore	Arboreal	Bluthgen et al. Oecologia (2003) 137:426‚Äì435., Blanchard and Moreau 2017, Evolution 71: 315-328.	Papua New Guinea	Omnivore (arboreal)	holow twig in canopy WP-4A-1024/4	P. Klimes et al.	P. Klimes	primary	2007-08-24	Wanang	100	-5.2317	145.179	nest on that tree, also 3 queens + trophobionts available from the nest coll. sep.
53-ANON2	3-ANON2	$PWD/53-ANON2_C1_W2_220805_L001_R1.fastq.gz	$PWD/53-ANON2_C1_W2_220805_L001_R2.fastq.gz	HP0670-h	ANON2 C1 W2	ANON002	ANON002 C1	Anonychomyrma	minuta	Dolichoderinae	Worker		4.925	2	Own measures from Papua New Guinea, Wanang, Madang province	Ant_plant	Mutualist	Plowman et al., Proc. R. Soc. B 284: 20162564; Klimes pers. obs. in the sampled site	Omnivore	Arboreal	Bluthgen et al. Oecologia (2003) 137:426‚Äì435., Blanchard and Moreau 2017, Evolution 71: 315-328.	Papua New Guinea	Omnivore (arboreal)	holow twig in canopy WP-4A-1024/5	P. Klimes et al.	P. Klimes	primary	2007-08-25	Wanang	100	-5.2317	145.179	nest on that tree, also 3 queens + trophobionts available from the nest coll. sep.
54-ANON2	3-ANON2	$PWD/54-ANON2_C1_W3_220805_L001_R1.fastq.gz	$PWD/54-ANON2_C1_W3_220805_L001_R2.fastq.gz	HP0670-h	ANON2 C1 W3	ANON002	ANON002 C1	Anonychomyrma	minuta	Dolichoderinae	Worker		4.925	2	Own measures from Papua New Guinea, Wanang, Madang province	Ant_plant	Mutualist	Plowman et al., Proc. R. Soc. B 284: 20162564; Klimes pers. obs. in the sampled site	Omnivore	Arboreal	Bluthgen et al. Oecologia (2003) 137:426‚Äì435., Blanchard and Moreau 2017, Evolution 71: 315-328.	Papua New Guinea	Omnivore (arboreal)	holow twig in canopy WP-4A-1024/6	P. Klimes et al.	P. Klimes	primary	2007-08-26	Wanang	100	-5.2317	145.179	nest on that tree, also 3 queens + trophobionts available from the nest coll. sep.
55-ANON2	3-ANON2	$PWD/55-ANON2_C1_W4_220805_L001_R1.fastq.gz	$PWD/55-ANON2_C1_W4_220805_L001_R2.fastq.gz	HP0670-h	ANON2 C1 W4	ANON002	ANON002 C1	Anonychomyrma	minuta	Dolichoderinae	Worker		4.925	2	Own measures from Papua New Guinea, Wanang, Madang province	Ant_plant	Mutualist	Plowman et al., Proc. R. Soc. B 284: 20162564; Klimes pers. obs. in the sampled site	Omnivore	Arboreal	Bluthgen et al. Oecologia (2003) 137:426‚Äì435., Blanchard and Moreau 2017, Evolution 71: 315-328.	Papua New Guinea	Omnivore (arboreal)	holow twig in canopy WP-4A-1024/7	P. Klimes et al.	P. Klimes	primary	2007-08-27	Wanang	100	-5.2317	145.179	nest on that tree, also 3 queens + trophobionts available from the nest coll. sep.
61-ANON2	3-ANON2	$PWD/61-ANON2_C2_W2_220805_L001_R1.fastq.gz	$PWD/61-ANON2_C2_W2_220805_L001_R2.fastq.gz	NP4A2091/2	ANON2 C2 W2	ANON002	ANON002 C2	Anonychomyrma	minuta	Dolichoderinae	Worker		4.925	2	Own measures from Papua New Guinea, Wanang, Madang province	Ant_plant	Mutualist	Plowman et al., Proc. R. Soc. B 284: 20162564; Klimes pers. obs. in the sampled site	Omnivore	Arboreal	Bluthgen et al. Oecologia (2003) 137:426‚Äì435., Blanchard and Moreau 2017, Evolution 71: 315-328.	Papua New Guinea	Omnivore (arboreal)	holow twig in canopy WP-4A-1024/3	P. Klimes et al.	P. Klimes	primary	2007-08-23	Wanang	100	-5.2317	145.179	nest on that tree, also 3 queens + trophobionts available from the nest coll. sep.
62-ANON2	3-ANON2	$PWD/62-ANON2_C2_W3_220805_L001_R1.fastq.gz	$PWD/62-ANON2_C2_W3_220805_L001_R2.fastq.gz	NP4A2091/2	ANON2 C2 W3	ANON002	ANON002 C2	Anonychomyrma	minuta	Dolichoderinae	Worker		4.925	2	Own measures from Papua New Guinea, Wanang, Madang province	Ant_plant	Mutualist	Plowman et al., Proc. R. Soc. B 284: 20162564; Klimes pers. obs. in the sampled site	Omnivore	Arboreal	Bluthgen et al. Oecologia (2003) 137:426‚Äì435., Blanchard and Moreau 2017, Evolution 71: 315-328.	Papua New Guinea	Omnivore (arboreal)	holow twig in canopy WP-4A-1024/4	P. Klimes et al.	P. Klimes	primary	2007-08-24	Wanang	100	-5.2317	145.179	nest on that tree, also 3 queens + trophobionts available from the nest coll. sep.
63-ANON2	3-ANON2	$PWD/63-ANON2_C2_W4_220805_L001_R1.fastq.gz	$PWD/63-ANON2_C2_W4_220805_L001_R2.fastq.gz	NP4A2091/2	ANON2 C2 W4	ANON002	ANON002 C2	Anonychomyrma	minuta	Dolichoderinae	Worker		4.925	2	Own measures from Papua New Guinea, Wanang, Madang province	Ant_plant	Mutualist	Plowman et al., Proc. R. Soc. B 284: 20162564; Klimes pers. obs. in the sampled site	Omnivore	Arboreal	Bluthgen et al. Oecologia (2003) 137:426‚Äì435., Blanchard and Moreau 2017, Evolution 71: 315-328.	Papua New Guinea	Omnivore (arboreal)	holow twig in canopy WP-4A-1024/5	P. Klimes et al.	P. Klimes	primary	2007-08-25	Wanang	100	-5.2317	145.179	nest on that tree, also 3 queens + trophobionts available from the nest coll. sep.
95-ANOP1	15-ANOP1	$PWD/95-ANOP1_C1_W1_220805_L001_R1.fastq.gz	$PWD/95-ANOP1_C1_W1_220805_L001_R2.fastq.gz	EXX008	ANOP1 C1 W1	ANOP001	ANOP001 C1	Anoplolepis	gracilipes	Formicinae	Worker		4.905	4	Own measures from Papua New Guinea, Wanang, Madang province	Trophobiont	Mutualist	Klimes pers. obs. in the sampled site	Omnivore	Ground	Blanchard and Moreau 2017, Evolution 71: 315-328. Klimes et al. 2015 PlosOne 10(2): e0117853	Papua New Guinea	Omnivore (ground-dwelling/Arboreal)	EX-0469-R-2015-01-08	J. Moses et al.	P. Klimes	secondary	2015-12-02	Exxon pipeline corridor	469	-6.67997	143.438	only w available,gr.nesting invasive sp.
96-ANOP1	15-ANOP1	$PWD/96-ANOP1_C1_W2_220805_L001_R1.fastq.gz	$PWD/96-ANOP1_C1_W2_220805_L001_R2.fastq.gz	EXX008	ANOP1 C1 W2	ANOP001	ANOP001 C1	Anoplolepis	gracilipes	Formicinae	Worker		4.905	4	Own measures from Papua New Guinea, Wanang, Madang province	Trophobiont	Mutualist	Klimes pers. obs. in the sampled site	Omnivore	Ground	Blanchard and Moreau 2017, Evolution 71: 315-328. Klimes et al. 2015 PlosOne 10(2): e0117853	Papua New Guinea	Omnivore (ground-dwelling/Arboreal)	EX-0469-R-2015-01-08	J. Moses et al.	P. Klimes	secondary	2015-12-02	Exxon pipeline corridor	469	-6.67997	143.438	only w available,gr.nesting invasive sp.
97-ANOP1	15-ANOP1	$PWD/97-ANOP1_C1_W3_220805_L001_R1.fastq.gz	$PWD/97-ANOP1_C1_W3_220805_L001_R2.fastq.gz	EXX008	ANOP1 C1 W3	ANOP001	ANOP001 C1	Anoplolepis	gracilipes	Formicinae	Worker		4.905	4	Own measures from Papua New Guinea, Wanang, Madang province	Trophobiont	Mutualist	Klimes pers. obs. in the sampled site	Omnivore	Ground	Blanchard and Moreau 2017, Evolution 71: 315-328. Klimes et al. 2015 PlosOne 10(2): e0117853	Papua New Guinea	Omnivore (ground-dwelling/Arboreal)	EX-0469-R-2015-01-08	J. Moses et al.	P. Klimes	secondary	2015-12-02	Exxon pipeline corridor	469	-6.67997	143.438	only w available,gr.nesting invasive sp.
98-ANOP1	15-ANOP1	$PWD/98-ANOP1_C1_W4_220805_L001_R1.fastq.gz	$PWD/98-ANOP1_C1_W4_220805_L001_R2.fastq.gz	EXX008	ANOP1 C1 W4	ANOP001	ANOP001 C1	Anoplolepis	gracilipes	Formicinae	Worker		4.905	4	Own measures from Papua New Guinea, Wanang, Madang province	Trophobiont	Mutualist	Klimes pers. obs. in the sampled site	Omnivore	Ground	Blanchard and Moreau 2017, Evolution 71: 315-328. Klimes et al. 2015 PlosOne 10(2): e0117853	Papua New Guinea	Omnivore (ground-dwelling/Arboreal)	EX-0469-R-2015-01-08	J. Moses et al.	P. Klimes	secondary	2015-12-02	Exxon pipeline corridor	469	-6.67997	143.438	only w available,gr.nesting invasive sp.
99-ANOP1	15-ANOP1	$PWD/99-ANOP1_C1_W5_220805_L001_R1.fastq.gz	$PWD/99-ANOP1_C1_W5_220805_L001_R2.fastq.gz	EXX008	ANOP1 C1 W5	ANOP001	ANOP001 C1	Anoplolepis	gracilipes	Formicinae	Worker		4.905	4	Own measures from Papua New Guinea, Wanang, Madang province	Trophobiont	Mutualist	Klimes pers. obs. in the sampled site	Omnivore	Ground	Blanchard and Moreau 2017, Evolution 71: 315-328. Klimes et al. 2015 PlosOne 10(2): e0117853	Papua New Guinea	Omnivore (ground-dwelling/Arboreal)	EX-0469-R-2015-01-08	J. Moses et al.	P. Klimes	secondary	2015-12-02	Exxon pipeline corridor	469	-6.67997	143.438	only w available,gr.nesting invasive sp.
305-PACH6	37-PACH6	$PWD/305-PACH6_C1_W1_220805_L001_R1.fastq.gz	$PWD/305-PACH6_C1_W1_220805_L001_R2.fastq.gz	HP0751	PACH6 C1 W1	PACH006	PACH006 C1	Brachyponera	croceicornis	Ponerinae	Worker		7.356	1	Own measures from Papua New Guinea, Wanang, Madang province	None	Non_mutualist	no ref.; https://www.antwiki.org/wiki/Trophobiosis	Predator	Ground	Blanchard and Moreau 2017, Evolution 71: 315-328.	Papua New Guinea	Predator (ground-dwelling)	WS-1 Winkler 5	P. Klimes et al.	P.Klimes	secondary	2007-04-07	Wanang	100	-5.2296	145.178	gr.dwelling litter sp. in Wanang / predator
306-PACH6	37-PACH6	$PWD/306-PACH6_C1_W2_220805_L001_R1.fastq.gz	$PWD/306-PACH6_C1_W2_220805_L001_R2.fastq.gz	HP0751	PACH6 C1 W2	PACH006	PACH006 C1	Brachyponera	croceicornis	Ponerinae	Worker		7.356	1	Own measures from Papua New Guinea, Wanang, Madang province	None	Non_mutualist	no ref.; https://www.antwiki.org/wiki/Trophobiosis	Predator	Ground	Blanchard and Moreau 2017, Evolution 71: 315-328.	Papua New Guinea	Predator (ground-dwelling)	WS-1 Winkler 5	P. Klimes et al.	P.Klimes	secondary	2007-04-07	Wanang	100	-5.2296	145.178	gr.dwelling litter sp. in Wanang / predator
307-PACH6	37-PACH6	$PWD/307-PACH6_C1_W3_220805_L001_R1.fastq.gz	$PWD/307-PACH6_C1_W3_220805_L001_R2.fastq.gz	HP0751	PACH6 C1 W3	PACH006	PACH006 C1	Brachyponera	croceicornis	Ponerinae	Worker		7.356	1	Own measures from Papua New Guinea, Wanang, Madang province	None	Non_mutualist	no ref.; https://www.antwiki.org/wiki/Trophobiosis	Predator	Ground	Blanchard and Moreau 2017, Evolution 71: 315-328.	Papua New Guinea	Predator (ground-dwelling)	WS-1 Winkler 5	P. Klimes et al.	P.Klimes	secondary	2007-04-07	Wanang	100	-5.2296	145.178	gr.dwelling litter sp. in Wanang / predator
308-PACH6	37-PACH6	$PWD/308-PACH6_C1_W4_220805_L001_R1.fastq.gz	$PWD/308-PACH6_C1_W4_220805_L001_R2.fastq.gz	HP0751	PACH6 C1 W4	PACH006	PACH006 C1	Brachyponera	croceicornis	Ponerinae	Worker		7.356	1	Own measures from Papua New Guinea, Wanang, Madang province	None	Non_mutualist	no ref.; https://www.antwiki.org/wiki/Trophobiosis	Predator	Ground	Blanchard and Moreau 2017, Evolution 71: 315-328.	Papua New Guinea	Predator (ground-dwelling)	WS-1 Winkler 5	P. Klimes et al.	P.Klimes	secondary	2007-04-07	Wanang	100	-5.2296	145.178	gr.dwelling litter sp. in Wanang / predator
31-DL0430	23-DL0430	$PWD/31-DL0430_220805_L001_R1.fastq.gz	$PWD/31-DL0430_220805_L001_R2.fastq.gz	DL0430	DL0430	AMP001	AMP001 C1	Crematogaster	ampullaris	Myrmicinae	Worker	Macaranga hypoleuca	0.25	9	Houadria et al., 2023, Ecol. Evol., DOI: 10.1002/ece3.9760 (Fig. 3A)	Ant_plant	Mutualist	Lestina pers. obs. in the sampled site; Feldhaar, H., Maschwitz, U., Fiala, B. 2016, Sociobiology. 63: 651-681.	Herbivore	Arboreal	Houadria et al. 2020, Symbiosis 81:79‚Äì91	Malaysian Borneo	Arboreal	Macaranga hypoleuca host plant	Dan Le≈°tina	Dan Le≈°tina	Forest Fragment	2021	Reka Halus Oil Plantation	NA	5.79737	117.502	stable isotopes approximate mean value corrected for food bodies of plants from Houadria et al. 2023, Ecology and Evolution 13:e9760.
1-DL0428	20-DL0428	$PWD/1-DL0428_1_220805_L001_R1.fastq.gz	$PWD/1-DL0428_1_220805_L001_R2.fastq.gz	DL0428	DL0428 1	BOR001	BOR001 C1	Crematogaster	borneensis sp. gr.	Myrmicinae	Worker	Macaranga pearsonii	0.25	9	Houadria et al., 2023, Ecol. Evol., DOI: 10.1002/ece3.9760 (Fig. 3A)	Ant_plant	Mutualist	Lestina pers. obs. in the sampled site; Feldhaar, H., Maschwitz, U., Fiala, B. 2016, Sociobiology. 63: 651-681.	Herbivore	Arboreal	Houadria et al. 2020, Symbiosis 81:79‚Äì91	Malaysian Borneo	Arboreal	Macaranga pearsonii and M. hypoleuca host plants	Dan Le≈°tina	Dan Le≈°tina	Forest Fragment	2021	Reka Halus Oil Plantation	NA	5.79737	117.502	stable isotopes approximate mean value corrected for food bodies of plants from Houadria et al. 2023, Ecology and Evolution 13:e9760.
2-DL0428	20-DL0428	$PWD/2-DL0428_3_220805_L001_R1.fastq.gz	$PWD/2-DL0428_3_220805_L001_R2.fastq.gz	DL0428	DL0428 3	BOR001	BOR001 C1	Crematogaster	borneensis sp. gr.	Myrmicinae	Worker	Macaranga pearsonii	0.25	9	Houadria et al., 2023, Ecol. Evol., DOI: 10.1002/ece3.9760 (Fig. 3A)	Ant_plant	Mutualist	Lestina pers. obs. in the sampled site; Feldhaar, H., Maschwitz, U., Fiala, B. 2016, Sociobiology. 63: 651-681.	Herbivore	Arboreal	Houadria et al. 2020, Symbiosis 81:79‚Äì91	Malaysian Borneo	Arboreal	Macaranga pearsonii and M. hypoleuca host plants	Dan Le≈°tina	Dan Le≈°tina	Forest Fragment	2021	Reka Halus Oil Plantation	NA	5.79737	117.502	stable isotopes approximate mean value corrected for food bodies of plants from Houadria et al. 2023, Ecology and Evolution 13:e9760.
3-DL0428	20-DL0428	$PWD/3-DL0428_4_220805_L001_R1.fastq.gz	$PWD/3-DL0428_4_220805_L001_R2.fastq.gz	DL0428	DL0428 4	BOR001	BOR001 C1	Crematogaster	borneensis sp. gr.	Myrmicinae	Worker	Macaranga pearsonii	0.25	9	Houadria et al., 2023, Ecol. Evol., DOI: 10.1002/ece3.9760 (Fig. 3A)	Ant_plant	Mutualist	Lestina pers. obs. in the sampled site; Feldhaar, H., Maschwitz, U., Fiala, B. 2016, Sociobiology. 63: 651-681.	Herbivore	Arboreal	Houadria et al. 2020, Symbiosis 81:79‚Äì91	Malaysian Borneo	Arboreal	Macaranga pearsonii and M. hypoleuca host plants	Dan Le≈°tina	Dan Le≈°tina	Forest Fragment	2021	Reka Halus Oil Plantation	NA	5.79737	117.502	stable isotopes approximate mean value corrected for food bodies of plants from Houadria et al. 2023, Ecology and Evolution 13:e9760.
5-DL0428	20-DL0428	$PWD/5-DL0428_6_220805_L001_R1.fastq.gz	$PWD/5-DL0428_6_220805_L001_R2.fastq.gz	DL0428	DL0428 6	BOR001	BOR001 C1	Crematogaster	borneensis sp. gr.	Myrmicinae	Worker	Macaranga pearsonii	0.25	9	Houadria et al., 2023, Ecol. Evol., DOI: 10.1002/ece3.9760 (Fig. 3A)	Ant_plant	Mutualist	Lestina pers. obs. in the sampled site; Feldhaar, H., Maschwitz, U., Fiala, B. 2016, Sociobiology. 63: 651-681.	Herbivore	Arboreal	Houadria et al. 2020, Symbiosis 81:79‚Äì91	Malaysian Borneo	Arboreal	Macaranga pearsonii and M. hypoleuca host plants	Dan Le≈°tina	Dan Le≈°tina	Forest Fragment	2021	Reka Halus Oil Plantation	NA	5.79737	117.502	stable isotopes approximate mean value corrected for food bodies of plants from Houadria et al. 2023, Ecology and Evolution 13:e9760.
6-DL0428	20-DL0428	$PWD/6-DL0428_7_220805_L001_R1.fastq.gz	$PWD/6-DL0428_7_220805_L001_R2.fastq.gz	DL0428	DL0428 7	BOR001	BOR001 C1	Crematogaster	borneensis sp. gr.	Myrmicinae	Worker	Macaranga pearsonii	0.25	9	Houadria et al., 2023, Ecol. Evol., DOI: 10.1002/ece3.9760 (Fig. 3A)	Ant_plant	Mutualist	Lestina pers. obs. in the sampled site; Feldhaar, H., Maschwitz, U., Fiala, B. 2016, Sociobiology. 63: 651-681.	Herbivore	Arboreal	Houadria et al. 2020, Symbiosis 81:79‚Äì91	Malaysian Borneo	Arboreal	Macaranga pearsonii and M. hypoleuca host plants	Dan Le≈°tina	Dan Le≈°tina	Forest Fragment	2021	Reka Halus Oil Plantation	NA	5.79737	117.502	stable isotopes approximate mean value corrected for food bodies of plants from Houadria et al. 2023, Ecology and Evolution 13:e9760.
39-DL0433	17-DL0433	$PWD/39-DL0433_1_220805_L001_R1.fastq.gz	$PWD/39-DL0433_1_220805_L001_R2.fastq.gz	DL0433	DL0433 1	BOR001	BOR001 C2	Crematogaster	borneensis sp. gr.	Myrmicinae	Worker	Macaranga pearsonii	0.25	9	Houadria et al., 2023, Ecol. Evol., DOI: 10.1002/ece3.9760 (Fig. 3A)	Ant_plant	Mutualist	Lestina pers. obs. in the sampled site; Feldhaar, H., Maschwitz, U., Fiala, B. 2016, Sociobiology. 63: 651-681.	Herbivore	Arboreal	Houadria et al. 2020, Symbiosis 81:79‚Äì91	Malaysian Borneo	Arboreal	Macaranga pearsonii and M. hypoleuca host plants	Dan Le≈°tina	Dan Le≈°tina	Forest Fragment	2021	Reka Halus Oil Plantation	NA	5.79737	117.502	stable isotopes approximate mean value corrected for food bodies of plants from Houadria et al. 2023, Ecology and Evolution 13:e9760.
40-DL0433	17-DL0433	$PWD/40-DL0433_2_220805_L001_R1.fastq.gz	$PWD/40-DL0433_2_220805_L001_R2.fastq.gz	DL0433	DL0433 2	BOR001	BOR001 C2	Crematogaster	borneensis sp. gr.	Myrmicinae	Worker	Macaranga pearsonii	0.25	9	Houadria et al., 2023, Ecol. Evol., DOI: 10.1002/ece3.9760 (Fig. 3A)	Ant_plant	Mutualist	Lestina pers. obs. in the sampled site; Feldhaar, H., Maschwitz, U., Fiala, B. 2016, Sociobiology. 63: 651-681.	Herbivore	Arboreal	Houadria et al. 2020, Symbiosis 81:79‚Äì91	Malaysian Borneo	Arboreal	Macaranga pearsonii and M. hypoleuca host plants	Dan Le≈°tina	Dan Le≈°tina	Forest Fragment	2021	Reka Halus Oil Plantation	NA	5.79737	117.502	stable isotopes approximate mean value corrected for food bodies of plants from Houadria et al. 2023, Ecology and Evolution 13:e9760.
42-DL0433	17-DL0433	$PWD/42-DL0433_4_220805_L001_R1.fastq.gz	$PWD/42-DL0433_4_220805_L001_R2.fastq.gz	DL0433	DL0433 4	BOR001	BOR001 C2	Crematogaster	borneensis sp. gr.	Myrmicinae	Worker	Macaranga pearsonii	0.25	9	Houadria et al., 2023, Ecol. Evol., DOI: 10.1002/ece3.9760 (Fig. 3A)	Ant_plant	Mutualist	Lestina pers. obs. in the sampled site; Feldhaar, H., Maschwitz, U., Fiala, B. 2016, Sociobiology. 63: 651-681.	Herbivore	Arboreal	Houadria et al. 2020, Symbiosis 81:79‚Äì91	Malaysian Borneo	Arboreal	Macaranga pearsonii and M. hypoleuca host plants	Dan Le≈°tina	Dan Le≈°tina	Forest Fragment	2021	Reka Halus Oil Plantation	NA	5.79737	117.502	stable isotopes approximate mean value corrected for food bodies of plants from Houadria et al. 2023, Ecology and Evolution 13:e9760.
43-DL0433	17-DL0433	$PWD/43-DL0433_6_220805_L001_R1.fastq.gz	$PWD/43-DL0433_6_220805_L001_R2.fastq.gz	DL0433	DL0433 6	BOR001	BOR001 C2	Crematogaster	borneensis sp. gr.	Myrmicinae	Worker	Macaranga pearsonii	0.25	9	Houadria et al., 2023, Ecol. Evol., DOI: 10.1002/ece3.9760 (Fig. 3A)	Ant_plant	Mutualist	Lestina pers. obs. in the sampled site; Feldhaar, H., Maschwitz, U., Fiala, B. 2016, Sociobiology. 63: 651-681.	Herbivore	Arboreal	Houadria et al. 2020, Symbiosis 81:79‚Äì91	Malaysian Borneo	Arboreal	Macaranga pearsonii and M. hypoleuca host plants	Dan Le≈°tina	Dan Le≈°tina	Forest Fragment	2021	Reka Halus Oil Plantation	NA	5.79737	117.502	stable isotopes approximate mean value corrected for food bodies of plants from Houadria et al. 2023, Ecology and Evolution 13:e9760.
44-DL0434	18-DL0434	$PWD/44-DL0434_1_220805_L001_R1.fastq.gz	$PWD/44-DL0434_1_220805_L001_R2.fastq.gz	DL0434	DL0434 1	BOR001	BOR001 C3	Crematogaster	borneensis sp. gr.	Myrmicinae	Worker	Macaranga pearsonii	0.25	9	Houadria et al., 2023, Ecol. Evol., DOI: 10.1002/ece3.9760 (Fig. 3A)	Ant_plant	Mutualist	Lestina pers. obs. in the sampled site; Feldhaar, H., Maschwitz, U., Fiala, B. 2016, Sociobiology. 63: 651-681.	Herbivore	Arboreal	Houadria et al. 2020, Symbiosis 81:79‚Äì91	Malaysian Borneo	Arboreal	Macaranga pearsonii and M. hypoleuca host plants	Dan Le≈°tina	Dan Le≈°tina	Forest Fragment	2021	Reka Halus Oil Plantation	NA	5.79737	117.502	stable isotopes approximate mean value corrected for food bodies of plants from Houadria et al. 2023, Ecology and Evolution 13:e9760.
45-DL0434	18-DL0434	$PWD/45-DL0434_8_220805_L001_R1.fastq.gz	$PWD/45-DL0434_8_220805_L001_R2.fastq.gz	DL0434	DL0434 8	BOR001	BOR001 C3	Crematogaster	borneensis sp. gr.	Myrmicinae	Worker	Macaranga pearsonii	0.25	9	Houadria et al., 2023, Ecol. Evol., DOI: 10.1002/ece3.9760 (Fig. 3A)	Ant_plant	Mutualist	Lestina pers. obs. in the sampled site; Feldhaar, H., Maschwitz, U., Fiala, B. 2016, Sociobiology. 63: 651-681.	Herbivore	Arboreal	Houadria et al. 2020, Symbiosis 81:79‚Äì91	Malaysian Borneo	Arboreal	Macaranga pearsonii and M. hypoleuca host plants	Dan Le≈°tina	Dan Le≈°tina	Forest Fragment	2021	Reka Halus Oil Plantation	NA	5.79737	117.502	stable isotopes approximate mean value corrected for food bodies of plants from Houadria et al. 2023, Ecology and Evolution 13:e9760.
46-DL0435	19-DL0435	$PWD/46-DL0435_4_220805_L001_R1.fastq.gz	$PWD/46-DL0435_4_220805_L001_R2.fastq.gz	DL0435	DL0435 4	BOR001	BOR001 C4	Crematogaster	borneensis sp. gr.	Myrmicinae	Worker	Macaranga hypoleuca	0.25	9	Houadria et al., 2023, Ecol. Evol., DOI: 10.1002/ece3.9760 (Fig. 3A)	Ant_plant	Mutualist	Lestina pers. obs. in the sampled site; Feldhaar, H., Maschwitz, U., Fiala, B. 2016, Sociobiology. 63: 651-681.	Herbivore	Arboreal	Houadria et al. 2020, Symbiosis 81:79‚Äì91	Malaysian Borneo	Arboreal	Macaranga pearsonii and M. hypoleuca host plants	Dan Le≈°tina	Dan Le≈°tina	Forest Fragment	2021	Reka Halus Oil Plantation	NA	5.79737	117.502	stable isotopes approximate mean value corrected for food bodies of plants from Houadria et al. 2023, Ecology and Evolution 13:e9760.
47-DL0435	19-DL0435	$PWD/47-DL0435_5_220805_L001_R1.fastq.gz	$PWD/47-DL0435_5_220805_L001_R2.fastq.gz	DL0435	DL0435 5	BOR001	BOR001 C4	Crematogaster	borneensis sp. gr.	Myrmicinae	Worker	Macaranga hypoleuca	0.25	9	Houadria et al., 2023, Ecol. Evol., DOI: 10.1002/ece3.9760 (Fig. 3A)	Ant_plant	Mutualist	Lestina pers. obs. in the sampled site; Feldhaar, H., Maschwitz, U., Fiala, B. 2016, Sociobiology. 63: 651-681.	Herbivore	Arboreal	Houadria et al. 2020, Symbiosis 81:79‚Äì91	Malaysian Borneo	Arboreal	Macaranga pearsonii and M. hypoleuca host plants	Dan Le≈°tina	Dan Le≈°tina	Forest Fragment	2021	Reka Halus Oil Plantation	NA	5.79737	117.502	stable isotopes approximate mean value corrected for food bodies of plants from Houadria et al. 2023, Ecology and Evolution 13:e9760.
48-DL0435	19-DL0435	$PWD/48-DL0435_6_220805_L001_R1.fastq.gz	$PWD/48-DL0435_6_220805_L001_R2.fastq.gz	DL0435	DL0435 6	BOR001	BOR001 C4	Crematogaster	borneensis sp. gr.	Myrmicinae	Worker	Macaranga hypoleuca	0.25	9	Houadria et al., 2023, Ecol. Evol., DOI: 10.1002/ece3.9760 (Fig. 3A)	Ant_plant	Mutualist	Lestina pers. obs. in the sampled site; Feldhaar, H., Maschwitz, U., Fiala, B. 2016, Sociobiology. 63: 651-681.	Herbivore	Arboreal	Houadria et al. 2020, Symbiosis 81:79‚Äì91	Malaysian Borneo	Arboreal	Macaranga pearsonii and M. hypoleuca host plants	Dan Le≈°tina	Dan Le≈°tina	Forest Fragment	2021	Reka Halus Oil Plantation	NA	5.79737	117.502	stable isotopes approximate mean value corrected for food bodies of plants from Houadria et al. 2023, Ecology and Evolution 13:e9760.
49-DL0435	19-DL0435	$PWD/49-DL0435_7_220805_L001_R1.fastq.gz	$PWD/49-DL0435_7_220805_L001_R2.fastq.gz	DL0435	DL0435 7	BOR001	BOR001 C4	Crematogaster	borneensis sp. gr.	Myrmicinae	Worker	Macaranga hypoleuca	0.25	9	Houadria et al., 2023, Ecol. Evol., DOI: 10.1002/ece3.9760 (Fig. 3A)	Ant_plant	Mutualist	Lestina pers. obs. in the sampled site; Feldhaar, H., Maschwitz, U., Fiala, B. 2016, Sociobiology. 63: 651-681.	Herbivore	Arboreal	Houadria et al. 2020, Symbiosis 81:79‚Äì91	Malaysian Borneo	Arboreal	Macaranga pearsonii and M. hypoleuca host plants	Dan Le≈°tina	Dan Le≈°tina	Forest Fragment	2021	Reka Halus Oil Plantation	NA	5.79737	117.502	stable isotopes approximate mean value corrected for food bodies of plants from Houadria et al. 2023, Ecology and Evolution 13:e9760.
50-DL0435	19-DL0435	$PWD/50-DL0435_8_220805_L001_R1.fastq.gz	$PWD/50-DL0435_8_220805_L001_R2.fastq.gz	DL0435	DL0435 8	BOR001	BOR001 C4	Crematogaster	borneensis sp. gr.	Myrmicinae	Worker	Macaranga hypoleuca	0.25	9	Houadria et al., 2023, Ecol. Evol., DOI: 10.1002/ece3.9760 (Fig. 3A)	Ant_plant	Mutualist	Lestina pers. obs. in the sampled site; Feldhaar, H., Maschwitz, U., Fiala, B. 2016, Sociobiology. 63: 651-681.	Herbivore	Arboreal	Houadria et al. 2020, Symbiosis 81:79‚Äì91	Malaysian Borneo	Arboreal	Macaranga pearsonii and M. hypoleuca host plants	Dan Le≈°tina	Dan Le≈°tina	Forest Fragment	2021	Reka Halus Oil Plantation	NA	5.79737	117.502	stable isotopes approximate mean value corrected for food bodies of plants from Houadria et al. 2023, Ecology and Evolution 13:e9760.
26-C7	21-C7	$PWD/26-C7_P_1_220805_L001_R1.fastq.gz	$PWD/26-C7_P_1_220805_L001_R2.fastq.gz	C7 P	C7 P 1	COR001	COR001 C1	Crematogaster	coriaria	Myrmicinae	Worker	NA	3.36	7	Pfeifer et al. 2014, Myrmecological News 19: 31-41 (Appendix S4 table, soil-baseline corrected value).	Trophobiont	Mutualist	Bluthgen et al. 2006, Insect. Soc. 53: 194–203	Omnivore	Ground	Blanchard and Moreau 2017, Evolution 71: 315-328.	Malaysian Borneo	Soil	Soil samples	Jiri Tuma	Jiri Tuma	Logged forest	2021	Maliau Basin Conservation	NA	4.7091	117.624
28-C8	22-C8	$PWD/28-C8_I_1_220805_L001_R1.fastq.gz	$PWD/28-C8_I_1_220805_L001_R2.fastq.gz	C8 I	C8 I 1	MOD001	MOD001 C1	Crematogaster	modigliani	Myrmicinae	Worker	NA	2.72	NA	Woodcock Pet al. 2013, PLoS ONE 8(4): e60756. (Appendix online; ).	Trophobiont	Mutualist	Bluthgen et al. 2006, Insect. Soc. 53: 194–203	Omnivore	Ground	Blanchard and Moreau 2017, Evolution 71: 315-328.	Malaysian Borneo	Soil	Soil samples	Jiri Tuma	Jiri Tuma	Logged forest	2021	Maliau Basin Conservation	NA	4.69856	117.545
29-C8	22-C8	$PWD/29-C8_I_2_220805_L001_R1.fastq.gz	$PWD/29-C8_I_2_220805_L001_R2.fastq.gz	C8 I	C8 I 2	MOD001	MOD001 C1	Crematogaster	modigliani	Myrmicinae	Worker	NA	2.72	NA	Woodcock Pet al. 2013, PLoS ONE 8(4): e60756. (Appendix online; ).	Trophobiont	Mutualist	Bluthgen et al. 2006, Insect. Soc. 53: 194–203	Omnivore	Ground	Blanchard and Moreau 2017, Evolution 71: 315-328.	Malaysian Borneo	Soil	Soil samples	Jiri Tuma	Jiri Tuma	Logged forest	2021	Maliau Basin Conservation	NA	4.69856	117.545	unique sample for the genus - none did bacteria before
30-C8	22-C8	$PWD/30-C8_I_3_220805_L001_R1.fastq.gz	$PWD/30-C8_I_3_220805_L001_R2.fastq.gz	C8 I	C8 I 3	MOD001	MOD001 C1	Crematogaster	modigliani	Myrmicinae	Worker	NA	2.72	NA	Woodcock Pet al. 2013, PLoS ONE 8(4): e60756. (Appendix online; ).	Trophobiont	Mutualist	Bluthgen et al. 2006, Insect. Soc. 53: 194–203	Omnivore	Ground	Blanchard and Moreau 2017, Evolution 71: 315-328.	Malaysian Borneo	Soil	Soil samples	Jiri Tuma	Jiri Tuma	Logged forest	2021	Maliau Basin Conservation	NA	4.69856	117.545	unique sample for the genus - none did bacteria before
287-CREM3	25-CREM3	$PWD/287-CREM3_C2_L1_220805_L001_R1.fastq.gz	$PWD/287-CREM3_C2_L1_220805_L001_R2.fastq.gz	HP0535-h	CREM3 C2 L1	CREM003	CREM003 C2	Crematogaster	polita	Myrmicinae	Larvae		3.464	5	Own measures from Papua New Guinea, Wanang, Madang province	Trophobiont	Mutualist	Klimes pers. obs. in the sampled site	Omnivore	Arboreal	Klimes et al. 2015 PlosOne 10(2): e0117853	Papua New Guinea	Omnivore (arboreal)	carton nest #5 from WP-5E-1209 tree	P. Klimes et al.	P. Klimes	primary	2007-04-28	Wanang	100	-5.2317	145.179	(ants from same tree but not from the same original vial as coccids HP0431)
288-CREM3	25-CREM3	$PWD/288-CREM3_C2_L2_220805_L001_R1.fastq.gz	$PWD/288-CREM3_C2_L2_220805_L001_R2.fastq.gz	HP0535-h	CREM3 C2 L2	CREM003	CREM003 C2	Crematogaster	polita	Myrmicinae	Larvae		3.464	5	Own measures from Papua New Guinea, Wanang, Madang province	Trophobiont	Mutualist	Klimes pers. obs. in the sampled site	Omnivore	Arboreal	Klimes et al. 2015 PlosOne 10(2): e0117853	Papua New Guinea	Omnivore (arboreal)	carton nest #5 from WP-5E-1209 tree	P. Klimes et al.	P. Klimes	primary	2007-04-28	Wanang	100	-5.2317	145.179	(ants from same tree but not from the same original vial as coccids HP0431)
283-CREM3	25-CREM3	$PWD/283-CREM3_C1_P1_220805_L001_R1.fastq.gz	$PWD/283-CREM3_C1_P1_220805_L001_R2.fastq.gz	HP0431-h2	CREM3 C1 P1	CREM003	CREM003 C1	Crematogaster	polita	Myrmicinae	Pupae		3.464	5	Own measures from Papua New Guinea, Wanang, Madang province	Trophobiont	Mutualist	Klimes pers. obs. in the sampled site	Omnivore	Arboreal	Klimes et al. 2015 PlosOne 10(2): e0117853	Papua New Guinea	Omnivore (arboreal)	carton nest #5 from WP-5E-1209 tree	P. Klimes et al.	P. Klimes	primary	2007-04-28	Wanang	100	-5.2317	145.179	(ants from same tree but not from the same original vial as coccids HP0431)
289-CREM3	25-CREM3	$PWD/289-CREM3_C2_P1_220805_L001_R1.fastq.gz	$PWD/289-CREM3_C2_P1_220805_L001_R2.fastq.gz	HP0535-h	CREM3 C2 P1	CREM003	CREM003 C2	Crematogaster	polita	Myrmicinae	Pupae		3.464	5	Own measures from Papua New Guinea, Wanang, Madang province	Trophobiont	Mutualist	Klimes pers. obs. in the sampled site	Omnivore	Arboreal	Klimes et al. 2015 PlosOne 10(2): e0117853	Papua New Guinea	Omnivore (arboreal)	carton nest #5 from WP-5E-1209 tree	P. Klimes et al.	P. Klimes	primary	2007-04-28	Wanang	100	-5.2317	145.179	(ants from same tree but not from the same original vial as coccids HP0431)
277-CREM3	25-CREM3	$PWD/277-CREM3_C1_W1_220805_L001_R1.fastq.gz	$PWD/277-CREM3_C1_W1_220805_L001_R2.fastq.gz	HP0431-h2	CREM3 C1 W1	CREM003	CREM003 C1	Crematogaster	polita	Myrmicinae	Worker		3.464	5	Own measures from Papua New Guinea, Wanang, Madang province	Trophobiont	Mutualist	Klimes pers. obs. in the sampled site	Omnivore	Arboreal	Klimes et al. 2015 PlosOne 10(2): e0117853	Papua New Guinea	Omnivore (arboreal)	carton nest #5 from WP-5E-1209 tree	P. Klimes et al.	P. Klimes	primary	2007-04-28	Wanang	100	-5.2317	145.179	(ants from same tree but not from the same original vial as coccids HP0431)
280-CREM3	25-CREM3	$PWD/280-CREM3_C1_W4_220805_L001_R1.fastq.gz	$PWD/280-CREM3_C1_W4_220805_L001_R2.fastq.gz	HP0431-h2	CREM3 C1 W4	CREM003	CREM003 C1	Crematogaster	polita	Myrmicinae	Worker		3.464	5	Own measures from Papua New Guinea, Wanang, Madang province	Trophobiont	Mutualist	Klimes pers. obs. in the sampled site	Omnivore	Arboreal	Klimes et al. 2015 PlosOne 10(2): e0117853	Papua New Guinea	Omnivore (arboreal)	carton nest #5 from WP-5E-1209 tree	P. Klimes et al.	P. Klimes	primary	2007-04-28	Wanang	100	-5.2317	145.179	(ants from same tree but not from the same original vial as coccids HP0431)
284-CREM3	25-CREM3	$PWD/284-CREM3_C2_W1_220805_L001_R1.fastq.gz	$PWD/284-CREM3_C2_W1_220805_L001_R2.fastq.gz	HP0535-h	CREM3 C2 W1	CREM003	CREM003 C2	Crematogaster	polita	Myrmicinae	Worker		3.464	5	Own measures from Papua New Guinea, Wanang, Madang province	Trophobiont	Mutualist	Klimes pers. obs. in the sampled site	Omnivore	Arboreal	Klimes et al. 2015 PlosOne 10(2): e0117853	Papua New Guinea	Omnivore (arboreal)	carton nest #5 from WP-5E-1209 tree	P. Klimes et al.	P. Klimes	primary	2007-04-28	Wanang	100	-5.2317	145.179	(ants from same tree but not from the same original vial as coccids HP0431)
285-CREM3	25-CREM3	$PWD/285-CREM3_C2_W2_220805_L001_R1.fastq.gz	$PWD/285-CREM3_C2_W2_220805_L001_R2.fastq.gz	HP0535-h	CREM3 C2 W2	CREM003	CREM003 C2	Crematogaster	polita	Myrmicinae	Worker		3.464	5	Own measures from Papua New Guinea, Wanang, Madang province	Trophobiont	Mutualist	Klimes pers. obs. in the sampled site	Omnivore	Arboreal	Klimes et al. 2015 PlosOne 10(2): e0117853	Papua New Guinea	Omnivore (arboreal)	carton nest #5 from WP-5E-1209 tree	P. Klimes et al.	P. Klimes	primary	2007-04-28	Wanang	100	-5.2317	145.179	(ants from same tree but not from the same original vial as coccids HP0431)
286-CREM3	25-CREM3	$PWD/286-CREM3_C2_W4_220805_L001_R1.fastq.gz	$PWD/286-CREM3_C2_W4_220805_L001_R2.fastq.gz	HP0535-h	CREM3 C2 W4	CREM003	CREM003 C2	Crematogaster	polita	Myrmicinae	Worker		3.464	5	Own measures from Papua New Guinea, Wanang, Madang province	Trophobiont	Mutualist	Klimes pers. obs. in the sampled site	Omnivore	Arboreal	Klimes et al. 2015 PlosOne 10(2): e0117853	Papua New Guinea	Omnivore (arboreal)	carton nest #5 from WP-5E-1209 tree	P. Klimes et al.	P. Klimes	primary	2007-04-28	Wanang	100	-5.2317	145.179	(ants from same tree but not from the same original vial as coccids HP0431)
292-CREM15	24-CREM15	$PWD/292-CREM15_C1_L1_220805_L001_R1.fastq.gz	$PWD/292-CREM15_C1_L1_220805_L001_R2.fastq.gz	HP0692	CREM15 C1 L1	CREM015	CREM015 C1	Crematogaster	sp. 15 aff. flavicornis	Myrmicinae	Larvae		3.59	2	Own measures from Papua New Guinea, Wanang, Madang province	None	Non_mutualist	Klimes pers. obs. in the sampled site	Omnivore	Arboreal	Klimes et al. 2015 PlosOne 10(2): e0117853	Papua New Guinea	Omnivore (arboreal)	nest in myrmecophytic bulb plant epiphyte (e.g. Myrmecodia or Hydnophytum) high in canopy of NP2A0119 tree	P. Klimes et al.	P. Klimes	primary	2013-06-21	Numba	900	-5.7222	145.2714¬†¬†	also 2 alate virgin Q included
293-CREM15	24-CREM15	$PWD/293-CREM15_C1_P1_220805_L001_R1.fastq.gz	$PWD/293-CREM15_C1_P1_220805_L001_R2.fastq.gz	HP0692	CREM15 C1 P1	CREM015	CREM015 C1	Crematogaster	sp. 15 aff. flavicornis	Myrmicinae	Pupae		3.59	2	Own measures from Papua New Guinea, Wanang, Madang province	None	Non_mutualist	Klimes pers. obs. in the sampled site	Omnivore	Arboreal	Klimes et al. 2015 PlosOne 10(2): e0117853	Papua New Guinea	Omnivore (arboreal)	nest in myrmecophytic bulb plant epiphyte (e.g. Myrmecodia or Hydnophytum) high in canopy of NP2A0119 tree	P. Klimes et al.	P. Klimes	primary	2013-06-21	Numba	900	-5.7222	145.2714¬†¬†	also 2 alate virgin Q included
294-CREM15	24-CREM15	$PWD/294-CREM15_C1_P2_220805_L001_R1.fastq.gz	$PWD/294-CREM15_C1_P2_220805_L001_R2.fastq.gz	HP0692	CREM15 C1 P2	CREM015	CREM015 C1	Crematogaster	sp. 15 aff. flavicornis	Myrmicinae	Pupae		3.59	2	Own measures from Papua New Guinea, Wanang, Madang province	None	Non_mutualist	Klimes pers. obs. in the sampled site	Omnivore	Arboreal	Klimes et al. 2015 PlosOne 10(2): e0117853	Papua New Guinea	Omnivore (arboreal)	nest in myrmecophytic bulb plant epiphyte (e.g. Myrmecodia or Hydnophytum) high in canopy of NP2A0119 tree	P. Klimes et al.	P. Klimes	primary	2013-06-21	Numba	900	-5.7222	145.2714¬†¬†	also 2 alate virgin Q included
290-CREM15	24-CREM15	$PWD/290-CREM15_C1_W3_220805_L001_R1.fastq.gz	$PWD/290-CREM15_C1_W3_220805_L001_R2.fastq.gz	HP0692	CREM15 C1 W3	CREM015	CREM015 C1	Crematogaster	sp. 15 aff. flavicornis	Myrmicinae	Worker		3.59	2	Own measures from Papua New Guinea, Wanang, Madang province	None	Non_mutualist	Klimes pers. obs. in the sampled site	Omnivore	Arboreal	Klimes et al. 2015 PlosOne 10(2): e0117853	Papua New Guinea	Omnivore (arboreal)	nest in myrmecophytic bulb plant epiphyte (e.g. Myrmecodia or Hydnophytum) high in canopy of NP2A0119 tree	P. Klimes et al.	P. Klimes	primary	2013-06-21	Numba	900	-5.7222	145.2714¬†¬†	also 2 alate virgin Q included
291-CREM15	24-CREM15	$PWD/291-CREM15_C1_W4_220805_L001_R1.fastq.gz	$PWD/291-CREM15_C1_W4_220805_L001_R2.fastq.gz	HP0692	CREM15 C1 W4	CREM015	CREM015 C1	Crematogaster	sp. 15 aff. flavicornis	Myrmicinae	Worker		3.59	2	Own measures from Papua New Guinea, Wanang, Madang province	None	Non_mutualist	Klimes pers. obs. in the sampled site	Omnivore	Arboreal	Klimes et al. 2015 PlosOne 10(2): e0117853	Papua New Guinea	Omnivore (arboreal)	nest in myrmecophytic bulb plant epiphyte (e.g. Myrmecodia or Hydnophytum) high in canopy of NP2A0119 tree	P. Klimes et al.	P. Klimes	primary	2013-06-21	Numba	900	-5.7222	145.2714¬†¬†	also 2 alate virgin Q included
124-DIAC1	35-DIAC1	$PWD/124-DIAC1_C1_L1_220805_L001_R1.fastq.gz	$PWD/124-DIAC1_C1_L1_220805_L001_R2.fastq.gz	HP0053	DIAC1 C1 L1	DIAC001	DIAC001 C1	Diacamma	rugosum	Ponerinae	Larvae		3.95	3	Own measures from Papua New Guinea, Wanang, Madang province	None	Non_mutualist	no ref.; https://www.antwiki.org/wiki/Trophobiosis	Omnivore	Arboreal	Klimes et al. 2015 PlosOne 10(2): e0117853	Papua New Guinea	Predator (arboreal/leaf-litter)	WP-5D-1229/2, in epiphytic roots &soil at M25 m high at 9 m height	P. Klimes et al.	P. Klimes	primary	2007-05-10	Wanang	100	-5.2317	145.179	very large ants, also a few larvae available
125-DIAC1	35-DIAC1	$PWD/125-DIAC1_C1_L2_220805_L001_R1.fastq.gz	$PWD/125-DIAC1_C1_L2_220805_L001_R2.fastq.gz	HP0053	DIAC1 C1 L2	DIAC001	DIAC001 C1	Diacamma	rugosum	Ponerinae	Larvae		3.95	3	Own measures from Papua New Guinea, Wanang, Madang province	None	Non_mutualist	no ref.; https://www.antwiki.org/wiki/Trophobiosis	Omnivore	Arboreal	Klimes et al. 2015 PlosOne 10(2): e0117853	Papua New Guinea	Predator (arboreal/leaf-litter)	WP-5D-1229/2, in epiphytic roots &soil at M25 m high at 9 m height	P. Klimes et al.	P. Klimes	primary	2007-05-10	Wanang	100	-5.2317	145.179	very large ants, also a few larvae available
120-DIAC1	35-DIAC1	$PWD/120-DIAC1_C1_W1_220805_L001_R1.fastq.gz	$PWD/120-DIAC1_C1_W1_220805_L001_R2.fastq.gz	HP0053	DIAC1 C1 W1	DIAC001	DIAC001 C1	Diacamma	rugosum	Ponerinae	Worker		3.95	3	Own measures from Papua New Guinea, Wanang, Madang province	None	Non_mutualist	no ref.; https://www.antwiki.org/wiki/Trophobiosis	Omnivore	Arboreal	Klimes et al. 2015 PlosOne 10(2): e0117853	Papua New Guinea	Predator (arboreal/leaf-litter)	WP-5D-1229/2, in epiphytic roots &soil at M25 m high at 9 m height	P. Klimes et al.	P. Klimes	primary	2007-05-10	Wanang	100	-5.2317	145.179	very large ants, also a few larvae available
121-DIAC1	35-DIAC1	$PWD/121-DIAC1_C1_W2_220805_L001_R1.fastq.gz	$PWD/121-DIAC1_C1_W2_220805_L001_R2.fastq.gz	HP0053	DIAC1 C1 W2	DIAC001	DIAC001 C1	Diacamma	rugosum	Ponerinae	Worker		3.95	3	Own measures from Papua New Guinea, Wanang, Madang province	None	Non_mutualist	no ref.; https://www.antwiki.org/wiki/Trophobiosis	Omnivore	Arboreal	Klimes et al. 2015 PlosOne 10(2): e0117853	Papua New Guinea	Predator (arboreal/leaf-litter)	WP-5D-1229/2, in epiphytic roots &soil at M25 m high at 9 m height	P. Klimes et al.	P. Klimes	primary	2007-05-10	Wanang	100	-5.2317	145.179	very large ants, also a few larvae available
122-DIAC1	35-DIAC1	$PWD/122-DIAC1_C1_W3_220805_L001_R1.fastq.gz	$PWD/122-DIAC1_C1_W3_220805_L001_R2.fastq.gz	HP0053	DIAC1 C1 W3	DIAC001	DIAC001 C1	Diacamma	rugosum	Ponerinae	Worker		3.95	3	Own measures from Papua New Guinea, Wanang, Madang province	None	Non_mutualist	no ref.; https://www.antwiki.org/wiki/Trophobiosis	Omnivore	Arboreal	Klimes et al. 2015 PlosOne 10(2): e0117853	Papua New Guinea	Predator (arboreal/leaf-litter)	WP-5D-1229/2, in epiphytic roots &soil at M25 m high at 9 m height	P. Klimes et al.	P. Klimes	primary	2007-05-10	Wanang	100	-5.2317	145.179	very large ants, also a few larvae available
123-DIAC1	35-DIAC1	$PWD/123-DIAC1_C1_W4_220805_L001_R1.fastq.gz	$PWD/123-DIAC1_C1_W4_220805_L001_R2.fastq.gz	HP0053	DIAC1 C1 W4	DIAC001	DIAC001 C1	Diacamma	rugosum	Ponerinae	Worker		3.95	3	Own measures from Papua New Guinea, Wanang, Madang province	None	Non_mutualist	no ref.; https://www.antwiki.org/wiki/Trophobiosis	Omnivore	Arboreal	Klimes et al. 2015 PlosOne 10(2): e0117853	Papua New Guinea	Predator (arboreal/leaf-litter)	WP-5D-1229/2, in epiphytic roots &soil at M25 m high at 9 m height	P. Klimes et al.	P. Klimes	primary	2007-05-10	Wanang	100	-5.2317	145.179	very large ants, also a few larvae available
251-PARA5	11-PARA5	$PWD/251-PARA5_C1_L1_220805_L001_R1.fastq.gz	$PWD/251-PARA5_C1_L1_220805_L001_R2.fastq.gz	HP0189	PARA5 C1 L1	PARA005	PARA005 C1	Nylanderia	aff. vaga	Formicinae	Larvae		3.93	3	Own measures from Papua New Guinea, Wanang, Madang province	None	Non_mutualist	Klimes pers. obs. in the sampled site	Omnivore	Ground	Blanchard and Moreau 2017, Evolution 71: 315-328.	Papua New Guinea	Omnivore (arboreal/leaf-litter)	WP-4D-0763/1, under bark at 6 m	P. Klimes et al.	P. Klimes	primary	2007-03-20	Wanang	100	-5.2317	145.179	also some larva and pupae avail.
252-PARA5	11-PARA5	$PWD/252-PARA5_C1_L2_220805_L001_R1.fastq.gz	$PWD/252-PARA5_C1_L2_220805_L001_R2.fastq.gz	HP0189	PARA5 C1 L2	PARA005	PARA005 C1	Nylanderia	aff. vaga	Formicinae	Larvae		3.93	3	Own measures from Papua New Guinea, Wanang, Madang province	None	Non_mutualist	Klimes pers. obs. in the sampled site	Omnivore	Ground	Blanchard and Moreau 2017, Evolution 71: 315-328.	Papua New Guinea	Omnivore (arboreal/leaf-litter)	WP-4D-0763/1, under bark at 6 m	P. Klimes et al.	P. Klimes	primary	2007-03-20	Wanang	100	-5.2317	145.179	also some larva and pupae avail.
253-PARA5	11-PARA5	$PWD/253-PARA5_C1_L3_220805_L001_R1.fastq.gz	$PWD/253-PARA5_C1_L3_220805_L001_R2.fastq.gz	HP0189	PARA5 C1 L3	PARA005	PARA005 C1	Nylanderia	aff. vaga	Formicinae	Larvae		3.93	3	Own measures from Papua New Guinea, Wanang, Madang province	None	Non_mutualist	Klimes pers. obs. in the sampled site	Omnivore	Ground	Blanchard and Moreau 2017, Evolution 71: 315-328.	Papua New Guinea	Omnivore (arboreal/leaf-litter)	WP-4D-0763/1, under bark at 6 m	P. Klimes et al.	P. Klimes	primary	2007-03-20	Wanang	100	-5.2317	145.179	also some larva and pupae avail.
254-PARA5	11-PARA5	$PWD/254-PARA5_C1_L4_220805_L001_R1.fastq.gz	$PWD/254-PARA5_C1_L4_220805_L001_R2.fastq.gz	HP0189	PARA5 C1 L4	PARA005	PARA005 C1	Nylanderia	aff. vaga	Formicinae	Larvae		3.93	3	Own measures from Papua New Guinea, Wanang, Madang province	None	Non_mutualist	Klimes pers. obs. in the sampled site	Omnivore	Ground	Blanchard and Moreau 2017, Evolution 71: 315-328.	Papua New Guinea	Omnivore (arboreal/leaf-litter)	WP-4D-0763/1, under bark at 6 m	P. Klimes et al.	P. Klimes	primary	2007-03-20	Wanang	100	-5.2317	145.179	also some larva and pupae avail.
94-PARA5	11-PARA5	$PWD/94-PARA5_C2_L1P1_220805_L001_R1.fastq.gz	$PWD/94-PARA5_C2_L1P1_220805_L001_R2.fastq.gz	NA0248	PARA5 C2 L1/P1	PARA005	PARA005 C2	Nylanderia	aff. vaga	Formicinae	Larvae		3.93	3	Own measures from Papua New Guinea, Wanang, Madang province	None	Non_mutualist	Klimes pers. obs. in the sampled site	Omnivore	Ground	Blanchard and Moreau 2017, Evolution 71: 315-328.	Papua New Guinea	Omnivore (arboreal/leaf-litter)	WP-4D-0763/1, under bark at 6 m	P. Klimes et al.	P. Klimes	primary	2007-03-20	Wanang	100	-5.2317	145.179	also some larva and pupae avail.
85-PARA5	11-PARA5	$PWD/85-PARA5_C1_W1_220805_L001_R1.fastq.gz	$PWD/85-PARA5_C1_W1_220805_L001_R2.fastq.gz	HP0189	PARA5 C1 W1	PARA005	PARA005 C1	Nylanderia	aff. vaga	Formicinae	Worker		3.93	3	Own measures from Papua New Guinea, Wanang, Madang province	None	Non_mutualist	Klimes pers. obs. in the sampled site	Omnivore	Ground	Blanchard and Moreau 2017, Evolution 71: 315-328.	Papua New Guinea	Omnivore (arboreal/leaf-litter)	WP-4D-0763/1, under bark at 6 m	P. Klimes et al.	P. Klimes	primary	2007-03-20	Wanang	100	-5.2317	145.179	also some larva and pupae avail.
86-PARA5	11-PARA5	$PWD/86-PARA5_C1_W2_220805_L001_R1.fastq.gz	$PWD/86-PARA5_C1_W2_220805_L001_R2.fastq.gz	HP0189	PARA5 C1 W2	PARA005	PARA005 C1	Nylanderia	aff. vaga	Formicinae	Worker		3.93	3	Own measures from Papua New Guinea, Wanang, Madang province	None	Non_mutualist	Klimes pers. obs. in the sampled site	Omnivore	Ground	Blanchard and Moreau 2017, Evolution 71: 315-328.	Papua New Guinea	Omnivore (arboreal/leaf-litter)	WP-4D-0763/1, under bark at 6 m	P. Klimes et al.	P. Klimes	primary	2007-03-20	Wanang	100	-5.2317	145.179	also some larva and pupae avail.
87-PARA5	11-PARA5	$PWD/87-PARA5_C1_W3_220805_L001_R1.fastq.gz	$PWD/87-PARA5_C1_W3_220805_L001_R2.fastq.gz	HP0189	PARA5 C1 W3	PARA005	PARA005 C1	Nylanderia	aff. vaga	Formicinae	Worker		3.93	3	Own measures from Papua New Guinea, Wanang, Madang province	None	Non_mutualist	Klimes pers. obs. in the sampled site	Omnivore	Ground	Blanchard and Moreau 2017, Evolution 71: 315-328.	Papua New Guinea	Omnivore (arboreal/leaf-litter)	WP-4D-0763/1, under bark at 6 m	P. Klimes et al.	P. Klimes	primary	2007-03-20	Wanang	100	-5.2317	145.179	also some larva and pupae avail.
88-PARA5	11-PARA5	$PWD/88-PARA5_C1_W4_220805_L001_R1.fastq.gz	$PWD/88-PARA5_C1_W4_220805_L001_R2.fastq.gz	HP0189	PARA5 C1 W4	PARA005	PARA005 C1	Nylanderia	aff. vaga	Formicinae	Worker		3.93	3	Own measures from Papua New Guinea, Wanang, Madang province	None	Non_mutualist	Klimes pers. obs. in the sampled site	Omnivore	Ground	Blanchard and Moreau 2017, Evolution 71: 315-328.	Papua New Guinea	Omnivore (arboreal/leaf-litter)	WP-4D-0763/1, under bark at 6 m	P. Klimes et al.	P. Klimes	primary	2007-03-20	Wanang	100	-5.2317	145.179	also some larva and pupae avail.
89-PARA5	11-PARA5	$PWD/89-PARA5_C2_W1_220805_L001_R1.fastq.gz	$PWD/89-PARA5_C2_W1_220805_L001_R2.fastq.gz	NA0248	PARA5 C2 W1	PARA005	PARA005 C2	Nylanderia	aff. vaga	Formicinae	Worker		3.93	3	Own measures from Papua New Guinea, Wanang, Madang province	None	Non_mutualist	Klimes pers. obs. in the sampled site	Omnivore	Ground	Blanchard and Moreau 2017, Evolution 71: 315-328.	Papua New Guinea	Omnivore (arboreal/leaf-litter)	WP-4D-0763/1, under bark at 6 m	P. Klimes et al.	P. Klimes	primary	2007-03-20	Wanang	100	-5.2317	145.179	also some larva and pupae avail.
90-PARA5	11-PARA5	$PWD/90-PARA5_C2_W2_220805_L001_R1.fastq.gz	$PWD/90-PARA5_C2_W2_220805_L001_R2.fastq.gz	NA0248	PARA5 C2 W2	PARA005	PARA005 C2	Nylanderia	aff. vaga	Formicinae	Worker		3.93	3	Own measures from Papua New Guinea, Wanang, Madang province	None	Non_mutualist	Klimes pers. obs. in the sampled site	Omnivore	Ground	Blanchard and Moreau 2017, Evolution 71: 315-328.	Papua New Guinea	Omnivore (arboreal/leaf-litter)	WP-4D-0763/1, under bark at 6 m	P. Klimes et al.	P. Klimes	primary	2007-03-20	Wanang	100	-5.2317	145.179	also some larva and pupae avail.
93-PARA5	11-PARA5	$PWD/93-PARA5_C2_W5_220805_L001_R1.fastq.gz	$PWD/93-PARA5_C2_W5_220805_L001_R2.fastq.gz	NA0248	PARA5 C2 W5	PARA005	PARA005 C2	Nylanderia	aff. vaga	Formicinae	Worker		3.93	3	Own measures from Papua New Guinea, Wanang, Madang province	None	Non_mutualist	Klimes pers. obs. in the sampled site	Omnivore	Ground	Blanchard and Moreau 2017, Evolution 71: 315-328.	Papua New Guinea	Omnivore (arboreal/leaf-litter)	WP-4D-0763/1, under bark at 6 m	P. Klimes et al.	P. Klimes	primary	2007-03-20	Wanang	100	-5.2317	145.179	also some larva and pupae avail.
154-OECO1	12-OECO1	$PWD/154-OECO1_C1_W1_220805_L001_R1.fastq.gz	$PWD/154-OECO1_C1_W1_220805_L001_R2.fastq.gz	NP4A2097/11	OECO1 C1 W1	OECO001	OECO001 C1	Oecophylla	smaragdina	Formicinae	Worker		5.215	2	Own measures from Papua New Guinea, Wanang, Madang province	Trophobiont	Mutualist	Klimes pers. obs. in the sampled site	Omnivore	Arboreal	Blanchard and Moreau 2017, Evolution 71: 315-328.	Papua New Guinea	Omnivore (arboreal)	nest on leaves of tree at 28 m	P. Klimes et al.	P. Klimes	primary	2013-07-23	Numba	900	-5.7222	145.2714¬†¬†	only w
155-OECO1	12-OECO1	$PWD/155-OECO1_C1_W2_220805_L001_R1.fastq.gz	$PWD/155-OECO1_C1_W2_220805_L001_R2.fastq.gz	NP4A2097/11	OECO1 C1 W2	OECO001	OECO001 C1	Oecophylla	smaragdina	Formicinae	Worker		5.215	2	Own measures from Papua New Guinea, Wanang, Madang province	Trophobiont	Mutualist	Klimes pers. obs. in the sampled site	Omnivore	Arboreal	Blanchard and Moreau 2017, Evolution 71: 315-328.	Papua New Guinea	Omnivore (arboreal)	nest on leaves of tree at 28 m	P. Klimes et al.	P. Klimes	primary	2013-07-23	Numba	900	-5.7222	145.2714¬†¬†	only w
156-OECO1	12-OECO1	$PWD/156-OECO1_C1_W3_220805_L001_R1.fastq.gz	$PWD/156-OECO1_C1_W3_220805_L001_R2.fastq.gz	NP4A2097/11	OECO1 C1 W3	OECO001	OECO001 C1	Oecophylla	smaragdina	Formicinae	Worker		5.215	2	Own measures from Papua New Guinea, Wanang, Madang province	Trophobiont	Mutualist	Klimes pers. obs. in the sampled site	Omnivore	Arboreal	Blanchard and Moreau 2017, Evolution 71: 315-328.	Papua New Guinea	Omnivore (arboreal)	nest on leaves of tree at 28 m	P. Klimes et al.	P. Klimes	primary	2013-07-23	Numba	900	-5.7222	145.2714¬†¬†	only w
78-CAMP21	14-CAMP21	$PWD/78-CAMP21_C1_L2_220805_L001_R1.fastq.gz	$PWD/78-CAMP21_C1_L2_220805_L001_R2.fastq.gz	HP0177	CAMP21 C1 L2	CAMP021	CAMP021 C1	Overbeckia	papuana sp.nov.	Formicinae	Larvae		1.77	19	Own measures from Papua New Guinea, Wanang, Madang province (used mean accross 4 Camponotini other species)	None	Non_mutualist	Klimes pers. obs. in the sampled site	Herbivore	Arboreal	Klimes et al. 2022 Invertebrate Systematics	Papua New Guinea	Herbivore (arboreal)	nest in a liana,WS-4D-0868	P. Klimes et al.	P. Klimes	secondary	2007-03-08	Wanang	100	-5.2296	145.178	unique sample for the genus - none did bacteria before
79-CAMP21	14-CAMP21	$PWD/79-CAMP21_C1_L4_220805_L001_R1.fastq.gz	$PWD/79-CAMP21_C1_L4_220805_L001_R2.fastq.gz	HP0177	CAMP21 C1 L4	CAMP021	CAMP021 C1	Overbeckia	papuana sp.nov.	Formicinae	Larvae		1.77	19	Own measures from Papua New Guinea, Wanang, Madang province (used mean accross 4 Camponotini other species)	None	Non_mutualist	Klimes pers. obs. in the sampled site	Herbivore	Arboreal	Klimes et al. 2022 Invertebrate Systematics	Papua New Guinea	Herbivore (arboreal)	nest in a liana,WS-4D-0868	P. Klimes et al.	P. Klimes	secondary	2007-03-08	Wanang	100	-5.2296	145.178	unique sample for the genus - none did bacteria before
74-CAMP21	14-CAMP21	$PWD/74-CAMP21_C1_W1_220805_L001_R1.fastq.gz	$PWD/74-CAMP21_C1_W1_220805_L001_R2.fastq.gz	HP0177	CAMP21 C1 W1	CAMP021	CAMP021 C1	Overbeckia	papuana sp.nov.	Formicinae	Worker		1.77	19	Own measures from Papua New Guinea, Wanang, Madang province (used mean accross 4 Camponotini other species)	None	Non_mutualist	Klimes pers. obs. in the sampled site	Herbivore	Arboreal	Klimes et al. 2022 Invertebrate Systematics	Papua New Guinea	Herbivore (arboreal)	nest in a liana,WS-4D-0868	P. Klimes et al.	P. Klimes	secondary	2007-03-08	Wanang	100	-5.2296	145.178	unique sample for the genus - none did bacteria before
75-CAMP21	14-CAMP21	$PWD/75-CAMP21_C1_W3_220805_L001_R1.fastq.gz	$PWD/75-CAMP21_C1_W3_220805_L001_R2.fastq.gz	HP0177	CAMP21 C1 W3	CAMP021	CAMP021 C1	Overbeckia	papuana sp.nov.	Formicinae	Worker		1.77	19	Own measures from Papua New Guinea, Wanang, Madang province (used mean accross 4 Camponotini other species)	None	Non_mutualist	Klimes pers. obs. in the sampled site	Herbivore	Arboreal	Klimes et al. 2022 Invertebrate Systematics	Papua New Guinea	Herbivore (arboreal)	nest in a liana,WS-4D-0868	P. Klimes et al.	P. Klimes	secondary	2007-03-08	Wanang	100	-5.2296	145.178	unique sample for the genus - none did bacteria before
76-CAMP21	14-CAMP21	$PWD/76-CAMP21_C1_W4_220805_L001_R1.fastq.gz	$PWD/76-CAMP21_C1_W4_220805_L001_R2.fastq.gz	HP0177	CAMP21 C1 W4	CAMP021	CAMP021 C1	Overbeckia	papuana sp.nov.	Formicinae	Worker		1.77	19	Own measures from Papua New Guinea, Wanang, Madang province (used mean accross 4 Camponotini other species)	None	Non_mutualist	Klimes pers. obs. in the sampled site	Herbivore	Arboreal	Klimes et al. 2022 Invertebrate Systematics	Papua New Guinea	Herbivore (arboreal)	nest in a liana,WS-4D-0868	P. Klimes et al.	P. Klimes	secondary	2007-03-08	Wanang	100	-5.2296	145.178	unique sample for the genus - none did bacteria before
250-CAMP21	14-CAMP21	$PWD/250-CAMP21_C1_W2_220805_L001_R1.fastq.gz	$PWD/250-CAMP21_C1_W2_220805_L001_R2.fastq.gz	HP0177	CAMP21 C1 W2	CAMP021	CAMP021 C1	Overbeckia	papuana sp.nov.	Formicinae	Worker		1.77	19	Own measures from Papua New Guinea, Wanang, Madang province (used mean accross 4 Camponotini other species)	None	Non_mutualist	Klimes pers. obs. in the sampled site	Herbivore	Arboreal	Klimes et al. 2022 Invertebrate Systematics	Papua New Guinea	Herbivore (arboreal)	nest in a liana,WS-4D-0868	P. Klimes et al.	P. Klimes	secondary	2007-03-08	Wanang	100	-5.2296	145.178	unique sample for the genus - none did bacteria before
260-PARA10	33-PARA10	$PWD/260-PARA10_C2_Q1_220805_L001_R1.fastq.gz	$PWD/260-PARA10_C2_Q1_220805_L001_R2.fastq.gz	NA0261	PARA10 C2 Q1	PARA010	PARA010 C2	Paraparatrechina	sp. 10	Formicinae	Queen		4.19	4	Own measures from Papua New Guinea, Wanang, Madang province	Trophobiont	Mutualist	Klimes pers. obs. in the sampled site	Omnivore	Arboreal	Klimes et al. 2015 PlosOne 10(2): e0117853	Papua New Guinea	Omnivore (arboreal/leaf-litter)	NS4A0257/1, in rotton branch at 3 m	P. Klimes et al.	P. Klimes	secondary	2013-11-21	Numba	900	-5.7222	145.2714¬†¬†
255-PARA10	33-PARA10	$PWD/255-PARA10_C2_W1_220805_L001_R1.fastq.gz	$PWD/255-PARA10_C2_W1_220805_L001_R2.fastq.gz	NA0261	PARA10 C2 W1	PARA010	PARA010 C2	Paraparatrechina	sp. 10	Formicinae	Worker		4.19	4	Own measures from Papua New Guinea, Wanang, Madang province	Trophobiont	Mutualist	Klimes pers. obs. in the sampled site	Omnivore	Arboreal	Klimes et al. 2015 PlosOne 10(2): e0117853	Papua New Guinea	Omnivore (arboreal/leaf-litter)	NS4A0257/1, in rotton branch at 3 m	P. Klimes et al.	P. Klimes	secondary	2013-11-21	Numba	900	-5.7222	145.2714¬†¬†
257-PARA10	33-PARA10	$PWD/257-PARA10_C2_W3_220805_L001_R1.fastq.gz	$PWD/257-PARA10_C2_W3_220805_L001_R2.fastq.gz	NA0261	PARA10 C2 W3	PARA010	PARA010 C2	Paraparatrechina	sp. 10	Formicinae	Worker		4.19	4	Own measures from Papua New Guinea, Wanang, Madang province	Trophobiont	Mutualist	Klimes pers. obs. in the sampled site	Omnivore	Arboreal	Klimes et al. 2015 PlosOne 10(2): e0117853	Papua New Guinea	Omnivore (arboreal/leaf-litter)	NS4A0257/1, in rotton branch at 3 m	P. Klimes et al.	P. Klimes	secondary	2013-11-21	Numba	900	-5.7222	145.2714¬†¬†
258-PARA10	33-PARA10	$PWD/258-PARA10_C2_W4_220805_L001_R1.fastq.gz	$PWD/258-PARA10_C2_W4_220805_L001_R2.fastq.gz	NA0261	PARA10 C2 W4	PARA010	PARA010 C2	Paraparatrechina	sp. 10	Formicinae	Worker		4.19	4	Own measures from Papua New Guinea, Wanang, Madang province	Trophobiont	Mutualist	Klimes pers. obs. in the sampled site	Omnivore	Arboreal	Klimes et al. 2015 PlosOne 10(2): e0117853	Papua New Guinea	Omnivore (arboreal/leaf-litter)	NS4A0257/1, in rotton branch at 3 m	P. Klimes et al.	P. Klimes	secondary	2013-11-21	Numba	900	-5.7222	145.2714¬†¬†
259-PARA10	33-PARA10	$PWD/259-PARA10_C2_W5_220805_L001_R1.fastq.gz	$PWD/259-PARA10_C2_W5_220805_L001_R2.fastq.gz	NA0261	PARA10 C2 W5	PARA010	PARA010 C2	Paraparatrechina	sp. 10	Formicinae	Worker		4.19	4	Own measures from Papua New Guinea, Wanang, Madang province	Trophobiont	Mutualist	Klimes pers. obs. in the sampled site	Omnivore	Arboreal	Klimes et al. 2015 PlosOne 10(2): e0117853	Papua New Guinea	Omnivore (arboreal/leaf-litter)	NS4A0257/1, in rotton branch at 3 m	P. Klimes et al.	P. Klimes	secondary	2013-11-21	Numba	900	-5.7222	145.2714¬†¬†
215-PHEI4	26-PHEI4	$PWD/215-PHEI4_C1_L1_220805_L001_R1.fastq.gz	$PWD/215-PHEI4_C1_L1_220805_L001_R2.fastq.gz	HP0206	PHEI4 C1 L1	PHEI004	PHEI004 C1	Pheidole	hospes	Myrmicinae	Larvae		5.1	3	Own measures from Papua New Guinea, Wanang, Madang province	None	Non_mutualist	Klimes pers. obs. in the sampled site	Omnivore	Arboreal	Klimes et al. 2015 PlosOne 10(2): e0117853	Papua New Guinea	Omnivor/predator	inside epiphytic roots at 17 m height of WP-5A-1051	P. Klimes et al.	P. Klimes	primary	2007-10-03	Wanang	100	-5.2317	145.179	also 2 Q pupae,2 larvae and 1 alate Q incl.
113-PHEI4	26-PHEI4	$PWD/113-PHEI4_C2_L1_220805_L001_R1.fastq.gz	$PWD/113-PHEI4_C2_L1_220805_L001_R2.fastq.gz	NS1A0002/1	PHEI4 C2 L1	PHEI004	PHEI004 C2	Pheidole	hospes	Myrmicinae	Larvae		5.1	3	Own measures from Papua New Guinea, Wanang, Madang province	None	Non_mutualist	Klimes pers. obs. in the sampled site	Omnivore	Arboreal	Klimes et al. 2015 PlosOne 10(2): e0117854	Papua New Guinea	Omnivor/predator	inside epiphytic roots at 17 m height of WP-5A-1052	P. Klimes et al.	P. Klimes	primary	2007-10-04	Wanang	100	-5.2317	145.179	also 2 Q pupae,2 larvae and 1 alate Q incl.
216-PHEI4	26-PHEI4	$PWD/216-PHEI4_C1_P1_220805_L001_R1.fastq.gz	$PWD/216-PHEI4_C1_P1_220805_L001_R2.fastq.gz	HP0206	PHEI4 C1 P1	PHEI004	PHEI004 C1	Pheidole	hospes	Myrmicinae	Pupae		5.1	3	Own measures from Papua New Guinea, Wanang, Madang province	None	Non_mutualist	Klimes pers. obs. in the sampled site	Omnivore	Arboreal	Klimes et al. 2015 PlosOne 10(2): e0117855	Papua New Guinea	Omnivor/predator	inside epiphytic roots at 17 m height of WP-5A-1053	P. Klimes et al.	P. Klimes	primary	2007-10-05	Wanang	100	-5.2317	145.179	also 2 Q pupae,2 larvae and 1 alate Q incl.
114-PHEI4	26-PHEI4	$PWD/114-PHEI4_C2_L2P1_220805_L001_R1.fastq.gz	$PWD/114-PHEI4_C2_L2P1_220805_L001_R2.fastq.gz	NS1A0002/1	PHEI4 C2 L2/P1	PHEI004	PHEI004 C2	Pheidole	hospes	Myrmicinae	Pupae		5.1	3	Own measures from Papua New Guinea, Wanang, Madang province	None	Non_mutualist	Klimes pers. obs. in the sampled site	Omnivore	Arboreal	Klimes et al. 2015 PlosOne 10(2): e0117856	Papua New Guinea	Omnivor/predator	inside epiphytic roots at 17 m height of WP-5A-1054	P. Klimes et al.	P. Klimes	primary	2007-10-06	Wanang	100	-5.2317	145.179	also 2 Q pupae,2 larvae and 1 alate Q incl.
107-PHEI4	26-PHEI4	$PWD/107-PHEI4_C1_Q1_220805_L001_R1.fastq.gz	$PWD/107-PHEI4_C1_Q1_220805_L001_R2.fastq.gz	HP0206	PHEI4 C1 Q1	PHEI004	PHEI004 C1	Pheidole	hospes	Myrmicinae	Queen		5.1	3	Own measures from Papua New Guinea, Wanang, Madang province	None	Non_mutualist	Klimes pers. obs. in the sampled site	Omnivore	Arboreal	Klimes et al. 2015 PlosOne 10(2): e0117857	Papua New Guinea	Omnivor/predator	inside epiphytic roots at 17 m height of WP-5A-1055	P. Klimes et al.	P. Klimes	primary	2007-10-07	Wanang	100	-5.2317	145.179	also 2 Q pupae,2 larvae and 1 alate Q incl.
115-PHEI4	26-PHEI4	$PWD/115-PHEI4_C2_Q1_220805_L001_R1.fastq.gz	$PWD/115-PHEI4_C2_Q1_220805_L001_R2.fastq.gz	NS1A0002/1	PHEI4 C2 Q1	PHEI004	PHEI004 C2	Pheidole	hospes	Myrmicinae	Queen		5.1	3	Own measures from Papua New Guinea, Wanang, Madang province	None	Non_mutualist	Klimes pers. obs. in the sampled site	Omnivore	Arboreal	Klimes et al. 2015 PlosOne 10(2): e0117858	Papua New Guinea	Omnivor/predator	inside epiphytic roots at 17 m height of WP-5A-1056	P. Klimes et al.	P. Klimes	primary	2007-10-08	Wanang	100	-5.2317	145.179	also 2 Q pupae,2 larvae and 1 alate Q incl.
211-PHEI4	26-PHEI4	$PWD/211-PHEI4_C1_W1_220805_L001_R1.fastq.gz	$PWD/211-PHEI4_C1_W1_220805_L001_R2.fastq.gz	HP0206	PHEI4 C1 W1	PHEI004	PHEI004 C1	Pheidole	hospes	Myrmicinae	Worker		5.1	3	Own measures from Papua New Guinea, Wanang, Madang province	None	Non_mutualist	Klimes pers. obs. in the sampled site	Omnivore	Arboreal	Klimes et al. 2015 PlosOne 10(2): e0117853	Papua New Guinea	Omnivor/predator	inside epiphytic roots at 17 m height of WP-5A-1051	P. Klimes et al.	P. Klimes	primary	2007-10-03	Wanang	100	-5.2317	145.179	also 2 Q pupae,2 larvae and 1 alate Q incl.
212-PHEI4	26-PHEI4	$PWD/212-PHEI4_C1_W2_220805_L001_R1.fastq.gz	$PWD/212-PHEI4_C1_W2_220805_L001_R2.fastq.gz	HP0206	PHEI4 C1 W2	PHEI004	PHEI004 C1	Pheidole	hospes	Myrmicinae	Worker		5.1	3	Own measures from Papua New Guinea, Wanang, Madang province	None	Non_mutualist	Klimes pers. obs. in the sampled site	Omnivore	Arboreal	Klimes et al. 2015 PlosOne 10(2): e0117854	Papua New Guinea	Omnivor/predator	inside epiphytic roots at 17 m height of WP-5A-1052	P. Klimes et al.	P. Klimes	primary	2007-10-04	Wanang	100	-5.2317	145.179	also 2 Q pupae,2 larvae and 1 alate Q incl.
213-PHEI4	26-PHEI4	$PWD/213-PHEI4_C1_W3_220805_L001_R1.fastq.gz	$PWD/213-PHEI4_C1_W3_220805_L001_R2.fastq.gz	HP0206	PHEI4 C1 W3	PHEI004	PHEI004 C1	Pheidole	hospes	Myrmicinae	Worker		5.1	3	Own measures from Papua New Guinea, Wanang, Madang province	None	Non_mutualist	Klimes pers. obs. in the sampled site	Omnivore	Arboreal	Klimes et al. 2015 PlosOne 10(2): e0117855	Papua New Guinea	Omnivor/predator	inside epiphytic roots at 17 m height of WP-5A-1053	P. Klimes et al.	P. Klimes	primary	2007-10-05	Wanang	100	-5.2317	145.179	also 2 Q pupae,2 larvae and 1 alate Q incl.
214-PHEI4	26-PHEI4	$PWD/214-PHEI4_C1_W4_220805_L001_R1.fastq.gz	$PWD/214-PHEI4_C1_W4_220805_L001_R2.fastq.gz	HP0206	PHEI4 C1 W4	PHEI004	PHEI004 C1	Pheidole	hospes	Myrmicinae	Worker		5.1	3	Own measures from Papua New Guinea, Wanang, Madang province	None	Non_mutualist	Klimes pers. obs. in the sampled site	Omnivore	Arboreal	Klimes et al. 2015 PlosOne 10(2): e0117856	Papua New Guinea	Omnivor/predator	inside epiphytic roots at 17 m height of WP-5A-1054	P. Klimes et al.	P. Klimes	primary	2007-10-06	Wanang	100	-5.2317	145.179	also 2 Q pupae,2 larvae and 1 alate Q incl.
108-PHEI4	26-PHEI4	$PWD/108-PHEI4_C2_W1_220805_L001_R1.fastq.gz	$PWD/108-PHEI4_C2_W1_220805_L001_R2.fastq.gz	NS1A0002/1	PHEI4 C2 W1	PHEI004	PHEI004 C2	Pheidole	hospes	Myrmicinae	Worker		5.1	3	Own measures from Papua New Guinea, Wanang, Madang province	None	Non_mutualist	Klimes pers. obs. in the sampled site	Omnivore	Arboreal	Klimes et al. 2015 PlosOne 10(2): e0117857	Papua New Guinea	Omnivor/predator	inside epiphytic roots at 17 m height of WP-5A-1055	P. Klimes et al.	P. Klimes	primary	2007-10-07	Wanang	100	-5.2317	145.179	also 2 Q pupae,2 larvae and 1 alate Q incl.
109-PHEI4	26-PHEI4	$PWD/109-PHEI4_C2_W2_220805_L001_R1.fastq.gz	$PWD/109-PHEI4_C2_W2_220805_L001_R2.fastq.gz	NS1A0002/1	PHEI4 C2 W2	PHEI004	PHEI004 C2	Pheidole	hospes	Myrmicinae	Worker		5.1	3	Own measures from Papua New Guinea, Wanang, Madang province	None	Non_mutualist	Klimes pers. obs. in the sampled site	Omnivore	Arboreal	Klimes et al. 2015 PlosOne 10(2): e0117858	Papua New Guinea	Omnivor/predator	inside epiphytic roots at 17 m height of WP-5A-1056	P. Klimes et al.	P. Klimes	primary	2007-10-08	Wanang	100	-5.2317	145.179	also 2 Q pupae,2 larvae and 1 alate Q incl.
111-PHEI4	26-PHEI4	$PWD/111-PHEI4_C2_W3_220805_L001_R1.fastq.gz	$PWD/111-PHEI4_C2_W3_220805_L001_R2.fastq.gz	NS1A0002/1	PHEI4 C2 W3	PHEI004	PHEI004 C2	Pheidole	hospes	Myrmicinae	Worker		5.1	3	Own measures from Papua New Guinea, Wanang, Madang province	None	Non_mutualist	Klimes pers. obs. in the sampled site	Omnivore	Arboreal	Klimes et al. 2015 PlosOne 10(2): e0117853	Papua New Guinea	Omnivor/predator	inside epiphytic roots at 17 m height of WP-5A-1051	P. Klimes et al.	P. Klimes	primary	2007-10-03	Wanang	100	-5.2317	145.179	also 2 Q pupae,2 larvae and 1 alate Q incl.
112-PHEI4	26-PHEI4	$PWD/112-PHEI4_C2_W4_220805_L001_R1.fastq.gz	$PWD/112-PHEI4_C2_W4_220805_L001_R2.fastq.gz	NS1A0002/1	PHEI4 C2 W4	PHEI004	PHEI004 C2	Pheidole	hospes	Myrmicinae	Worker		5.1	3	Own measures from Papua New Guinea, Wanang, Madang province	None	Non_mutualist	Klimes pers. obs. in the sampled site	Omnivore	Arboreal	Klimes et al. 2015 PlosOne 10(2): e0117854	Papua New Guinea	Omnivor/predator	inside epiphytic roots at 17 m height of WP-5A-1052	P. Klimes et al.	P. Klimes	primary	2007-10-04	Wanang	100	-5.2317	145.179	also 2 Q pupae,2 larvae and 1 alate Q incl.
274-PHEI2	27-PHEI2	$PWD/274-PHEI2_C1_L1_220805_L001_R1.fastq.gz	$PWD/274-PHEI2_C1_L1_220805_L001_R2.fastq.gz	WP3B1309/9	PHEI2 C1 L1	PHEI002	PHEI002 C1	Pheidole	sp. aff. sexspinosa biroi	Myrmicinae	Larvae		3.39	1	Own measures from Papua New Guinea, Wanang, Madang province (another species)	None	Non_mutualist	Klimes pers. obs. in the sampled site	Omnivore	Arboreal	Klimes et al. 2015 PlosOne 10(2): e0117853	Papua New Guinea	Omnivor/predator	from small carton nest high in canopy (30m above gr.)	P. Klimes et al.	P. Klimes	primary	2007-06-28	Wanang	100	-5.2317	145.179	same tree as HP0535 / stable isotopes measured from Pheidole sp. 30, closely related species P. sexspinosa gr.
275-PHEI2	27-PHEI2	$PWD/275-PHEI2_C1_L2_220805_L001_R1.fastq.gz	$PWD/275-PHEI2_C1_L2_220805_L001_R2.fastq.gz	WP3B1309/9	PHEI2 C1 L2	PHEI002	PHEI002 C1	Pheidole	sp. aff. sexspinosa biroi	Myrmicinae	Larvae		3.39	1	Own measures from Papua New Guinea, Wanang, Madang province (another species)	None	Non_mutualist	Klimes pers. obs. in the sampled site	Omnivore	Arboreal	Klimes et al. 2015 PlosOne 10(2): e0117853	Papua New Guinea	Omnivor/predator	from small carton nest high in canopy (30m above gr.)	P. Klimes et al.	P. Klimes	primary	2007-06-28	Wanang	100	-5.2317	145.179	same tree as HP0535 / stable isotopes measured from Pheidole sp. 30, closely related species P. sexspinosa gr.
276-PHEI2	27-PHEI2	$PWD/276-PHEI2_C1_L3_220805_L001_R1.fastq.gz	$PWD/276-PHEI2_C1_L3_220805_L001_R2.fastq.gz	WP3B1309/9	PHEI2 C1 L3	PHEI002	PHEI002 C1	Pheidole	sp. aff. sexspinosa biroi	Myrmicinae	Larvae		3.39	1	Own measures from Papua New Guinea, Wanang, Madang province (another species)	None	Non_mutualist	Klimes pers. obs. in the sampled site	Omnivore	Arboreal	Klimes et al. 2015 PlosOne 10(2): e0117853	Papua New Guinea	Omnivor/predator	from small carton nest high in canopy (30m above gr.)	P. Klimes et al.	P. Klimes	primary	2007-06-28	Wanang	100	-5.2317	145.179	same tree as HP0535 / stable isotopes measured from Pheidole sp. 30, closely related species P. sexspinosa gr.
269-PHEI2	27-PHEI2	$PWD/269-PHEI2_C1_W1_220805_L001_R1.fastq.gz	$PWD/269-PHEI2_C1_W1_220805_L001_R2.fastq.gz	WP3B1309/9	PHEI2 C1 W1	PHEI002	PHEI002 C1	Pheidole	sp. aff. sexspinosa biroi	Myrmicinae	Worker		3.39	1	Own measures from Papua New Guinea, Wanang, Madang province (another species)	None	Non_mutualist	Klimes pers. obs. in the sampled site	Omnivore	Arboreal	Klimes et al. 2015 PlosOne 10(2): e0117853	Papua New Guinea	Omnivor/predator	from small carton nest high in canopy (30m above gr.)	P. Klimes et al.	P. Klimes	primary	2007-06-28	Wanang	100	-5.2317	145.179	same tree as HP0535 / stable isotopes measured from Pheidole sp. 30, closely related species P. sexspinosa gr.
270-PHEI2	27-PHEI2	$PWD/270-PHEI2_C1_W2_220805_L001_R1.fastq.gz	$PWD/270-PHEI2_C1_W2_220805_L001_R2.fastq.gz	WP3B1309/9	PHEI2 C1 W2	PHEI002	PHEI002 C1	Pheidole	sp. aff. sexspinosa biroi	Myrmicinae	Worker		3.39	1	Own measures from Papua New Guinea, Wanang, Madang province (another species)	None	Non_mutualist	Klimes pers. obs. in the sampled site	Omnivore	Arboreal	Klimes et al. 2015 PlosOne 10(2): e0117853	Papua New Guinea	Omnivor/predator	from small carton nest high in canopy (30m above gr.)	P. Klimes et al.	P. Klimes	primary	2007-06-28	Wanang	100	-5.2317	145.179	same tree as HP0535 / stable isotopes measured from Pheidole sp. 30, closely related species P. sexspinosa gr.
271-PHEI2	27-PHEI2	$PWD/271-PHEI2_C1_W3_220805_L001_R1.fastq.gz	$PWD/271-PHEI2_C1_W3_220805_L001_R2.fastq.gz	WP3B1309/9	PHEI2 C1 W3	PHEI002	PHEI002 C1	Pheidole	sp. aff. sexspinosa biroi	Myrmicinae	Worker		3.39	1	Own measures from Papua New Guinea, Wanang, Madang province (another species)	None	Non_mutualist	Klimes pers. obs. in the sampled site	Omnivore	Arboreal	Klimes et al. 2015 PlosOne 10(2): e0117853	Papua New Guinea	Omnivor/predator	from small carton nest high in canopy (30m above gr.)	P. Klimes et al.	P. Klimes	primary	2007-06-28	Wanang	100	-5.2317	145.179	same tree as HP0535 / stable isotopes measured from Pheidole sp. 30, closely related species P. sexspinosa gr.
272-PHEI2	27-PHEI2	$PWD/272-PHEI2_C1_W4_220805_L001_R1.fastq.gz	$PWD/272-PHEI2_C1_W4_220805_L001_R2.fastq.gz	WP3B1309/9	PHEI2 C1 W4	PHEI002	PHEI002 C1	Pheidole	sp. aff. sexspinosa biroi	Myrmicinae	Worker		3.39	1	Own measures from Papua New Guinea, Wanang, Madang province (another species)	None	Non_mutualist	Klimes pers. obs. in the sampled site	Omnivore	Arboreal	Klimes et al. 2015 PlosOne 10(2): e0117853	Papua New Guinea	Omnivor/predator	from small carton nest high in canopy (30m above gr.)	P. Klimes et al.	P. Klimes	primary	2007-06-28	Wanang	100	-5.2317	145.179	same tree as HP0535 / stable isotopes measured from Pheidole sp. 30, closely related species P. sexspinosa gr.
273-PHEI2	27-PHEI2	$PWD/273-PHEI2_C1_W5_220805_L001_R1.fastq.gz	$PWD/273-PHEI2_C1_W5_220805_L001_R2.fastq.gz	WP3B1309/9	PHEI2 C1 W5	PHEI002	PHEI002 C1	Pheidole	sp. aff. sexspinosa biroi	Myrmicinae	Worker		3.39	1	Own measures from Papua New Guinea, Wanang, Madang province (another species)	None	Non_mutualist	Klimes pers. obs. in the sampled site	Omnivore	Arboreal	Klimes et al. 2015 PlosOne 10(2): e0117853	Papua New Guinea	Omnivor/predator	from small carton nest high in canopy (30m above gr.)	P. Klimes et al.	P. Klimes	primary	2007-06-28	Wanang	100	-5.2317	145.179	same tree as HP0535 / stable isotopes measured from Pheidole sp. 30, closely related species P. sexspinosa gr.
233-PHIL1	2-PHIL1	$PWD/233-PHIL1_C1_L1_220805_L001_R1.fastq.gz	$PWD/233-PHIL1_C1_L1_220805_L001_R2.fastq.gz	HP0141	PHIL1 C1 L1	PHIL001	PHIL001 C1	Philidris	cordata	Dolichoderinae	Larvae		5.658	5	Own measures from Papua New Guinea, Wanang, Madang province	Trophobiont	Mutualist	Klimes pers. obs. in the sampled site	Omnivore	Arboreal	Klimes et al. 2015 PlosOne 10(2): e0117853	Papua New Guinea	Omnivore (arboreal)	WP-4B-0851,carton tunnel over tree	P. Klimes et al.	P. Klimes	primary	2007-08-16	Wanang	100	-5.2317	145.179	also 1 queen pupa available
234-PHIL1	2-PHIL1	$PWD/234-PHIL1_C1_L2_220805_L001_R1.fastq.gz	$PWD/234-PHIL1_C1_L2_220805_L001_R2.fastq.gz	HP0141	PHIL1 C1 L2	PHIL001	PHIL001 C1	Philidris	cordata	Dolichoderinae	Larvae		5.658	5	Own measures from Papua New Guinea, Wanang, Madang province	Trophobiont	Mutualist	Klimes pers. obs. in the sampled site	Omnivore	Arboreal	Klimes et al. 2015 PlosOne 10(2): e0117853	Papua New Guinea	Omnivore (arboreal)	WP-4B-0851,carton tunnel over tree	P. Klimes et al.	P. Klimes	primary	2007-08-16	Wanang	100	-5.2317	145.179	also 1 queen pupa available
235-PHIL1	2-PHIL1	$PWD/235-PHIL1_C1_P1_220805_L001_R1.fastq.gz	$PWD/235-PHIL1_C1_P1_220805_L001_R2.fastq.gz	HP0141	PHIL1 C1 P1	PHIL001	PHIL001 C1	Philidris	cordata	Dolichoderinae	Pupae		5.658	5	Own measures from Papua New Guinea, Wanang, Madang province	Trophobiont	Mutualist	Klimes pers. obs. in the sampled site	Omnivore	Arboreal	Klimes et al. 2015 PlosOne 10(2): e0117853	Papua New Guinea	Omnivore (arboreal)	WP-4B-0851,carton tunnel over tree	P. Klimes et al.	P. Klimes	primary	2007-08-16	Wanang	100	-5.2317	145.179	also 1 queen pupa available
236-PHIL1	2-PHIL1	$PWD/236-PHIL1_C1_Q1_220805_L001_R1.fastq.gz	$PWD/236-PHIL1_C1_Q1_220805_L001_R2.fastq.gz	HP0141	PHIL1 C1 Q1	PHIL001	PHIL001 C1	Philidris	cordata	Dolichoderinae	Queen		5.658	5	Own measures from Papua New Guinea, Wanang, Madang province	Trophobiont	Mutualist	Klimes pers. obs. in the sampled site	Omnivore	Arboreal	Klimes et al. 2015 PlosOne 10(2): e0117853	Papua New Guinea	Omnivore (arboreal)	WP-4B-0851,carton tunnel over tree	P. Klimes et al.	P. Klimes	primary	2007-08-16	Wanang	100	-5.2317	145.179	also 1 queen pupa available
229-PHIL1	2-PHIL1	$PWD/229-PHIL1_C1_W1_220805_L001_R1.fastq.gz	$PWD/229-PHIL1_C1_W1_220805_L001_R2.fastq.gz	HP0141	PHIL1 C1 W1	PHIL001	PHIL001 C1	Philidris	cordata	Dolichoderinae	Worker		5.658	5	Own measures from Papua New Guinea, Wanang, Madang province	Trophobiont	Mutualist	Klimes pers. obs. in the sampled site	Omnivore	Arboreal	Klimes et al. 2015 PlosOne 10(2): e0117853	Papua New Guinea	Omnivore (arboreal)	WP-4B-0851,carton tunnel over tree	P. Klimes et al.	P. Klimes	primary	2007-08-16	Wanang	100	-5.2317	145.179	also 1 queen pupa available
230-PHIL1	2-PHIL1	$PWD/230-PHIL1_C1_W2_220805_L001_R1.fastq.gz	$PWD/230-PHIL1_C1_W2_220805_L001_R2.fastq.gz	HP0141	PHIL1 C1 W2	PHIL001	PHIL001 C1	Philidris	cordata	Dolichoderinae	Worker		5.658	5	Own measures from Papua New Guinea, Wanang, Madang province	Trophobiont	Mutualist	Klimes pers. obs. in the sampled site	Omnivore	Arboreal	Klimes et al. 2015 PlosOne 10(2): e0117853	Papua New Guinea	Omnivore (arboreal)	WP-4B-0851,carton tunnel over tree	P. Klimes et al.	P. Klimes	primary	2007-08-16	Wanang	100	-5.2317	145.179	also 1 queen pupa available
232-PHIL1	2-PHIL1	$PWD/232-PHIL1_C1_W4_220805_L001_R1.fastq.gz	$PWD/232-PHIL1_C1_W4_220805_L001_R2.fastq.gz	HP0141	PHIL1 C1 W4	PHIL001	PHIL001 C1	Philidris	cordata	Dolichoderinae	Worker		5.658	5	Own measures from Papua New Guinea, Wanang, Madang province	Trophobiont	Mutualist	Klimes pers. obs. in the sampled site	Omnivore	Arboreal	Klimes et al. 2015 PlosOne 10(2): e0117853	Papua New Guinea	Omnivore (arboreal)	WP-4B-0851,carton tunnel over tree	P. Klimes et al.	P. Klimes	primary	2007-08-16	Wanang	100	-5.2317	145.179	also 1 queen pupa available
237-PHIL1	2-PHIL1	$PWD/237-PHIL1_C2_W1_220805_L001_R1.fastq.gz	$PWD/237-PHIL1_C2_W1_220805_L001_R2.fastq.gz	NA0164	PHIL1 C2 W1	PHIL001	PHIL001 C2	Philidris	cordata	Dolichoderinae	Worker		5.658	5	Own measures from Papua New Guinea, Wanang, Madang province	Trophobiont	Mutualist	Klimes pers. obs. in the sampled site	Omnivore	Arboreal	Klimes et al. 2015 PlosOne 10(2): e0117853	Papua New Guinea	Omnivore (arboreal)	WP-4B-0851,carton tunnel over tree	P. Klimes et al.	P. Klimes	primary	2007-08-16	Wanang	100	-5.2317	145.179	also 1 queen pupa available
238-PHIL1	2-PHIL1	$PWD/238-PHIL1_C2_W2_220805_L001_R1.fastq.gz	$PWD/238-PHIL1_C2_W2_220805_L001_R2.fastq.gz	NA0164	PHIL1 C2 W2	PHIL001	PHIL001 C2	Philidris	cordata	Dolichoderinae	Worker		5.658	5	Own measures from Papua New Guinea, Wanang, Madang province	Trophobiont	Mutualist	Klimes pers. obs. in the sampled site	Omnivore	Arboreal	Klimes et al. 2015 PlosOne 10(2): e0117853	Papua New Guinea	Omnivore (arboreal)	WP-4B-0851,carton tunnel over tree	P. Klimes et al.	P. Klimes	primary	2007-08-16	Wanang	100	-5.2317	145.179	also 1 queen pupa available
239-PHIL1	2-PHIL1	$PWD/239-PHIL1_C2_W3_220805_L001_R1.fastq.gz	$PWD/239-PHIL1_C2_W3_220805_L001_R2.fastq.gz	NA0164	PHIL1 C2 W3	PHIL001	PHIL001 C2	Philidris	cordata	Dolichoderinae	Worker		5.658	5	Own measures from Papua New Guinea, Wanang, Madang province	Trophobiont	Mutualist	Klimes pers. obs. in the sampled site	Omnivore	Arboreal	Klimes et al. 2015 PlosOne 10(2): e0117853	Papua New Guinea	Omnivore (arboreal)	WP-4B-0851,carton tunnel over tree	P. Klimes et al.	P. Klimes	primary	2007-08-16	Wanang	100	-5.2317	145.179	also 1 queen pupa available
240-PHIL1	2-PHIL1	$PWD/240-PHIL1_C2_W4_220805_L001_R1.fastq.gz	$PWD/240-PHIL1_C2_W4_220805_L001_R2.fastq.gz	NA0164	PHIL1 C2 W4	PHIL001	PHIL001 C2	Philidris	cordata	Dolichoderinae	Worker		5.658	5	Own measures from Papua New Guinea, Wanang, Madang province	Trophobiont	Mutualist	Klimes pers. obs. in the sampled site	Omnivore	Arboreal	Klimes et al. 2015 PlosOne 10(2): e0117853	Papua New Guinea	Omnivore (arboreal)	WP-4B-0851,carton tunnel over tree	P. Klimes et al.	P. Klimes	primary	2007-08-16	Wanang	100	-5.2317	145.179	also 1 queen pupa available
241-PHIL1	2-PHIL1	$PWD/241-PHIL1_C2_W5_220805_L001_R1.fastq.gz	$PWD/241-PHIL1_C2_W5_220805_L001_R2.fastq.gz	NA0164	PHIL1 C2 W5	PHIL001	PHIL001 C2	Philidris	cordata	Dolichoderinae	Worker		5.658	5	Own measures from Papua New Guinea, Wanang, Madang province	Trophobiont	Mutualist	Klimes pers. obs. in the sampled site	Omnivore	Arboreal	Klimes et al. 2015 PlosOne 10(2): e0117853	Papua New Guinea	Omnivore (arboreal)	WP-4B-0851,carton tunnel over tree	P. Klimes et al.	P. Klimes	primary	2007-08-16	Wanang	100	-5.2317	145.179	also 1 queen pupa available
7-Pn1	1-Pn1	$PWD/7-Pn1_1_220805_L001_R1.fastq.gz	$PWD/7-Pn1_1_220805_L001_R2.fastq.gz	Pn1	Pn1 1	PNAG001	PNAG001 C1	Philidris	nagasau	Dolichoderinae	Worker	Squamellaria	1.85	2	Chomicki et al. 2019 (Fig. S7, corr. value for plant tissue_ mean for the species)	Ant_plant	Mutualist	Chomicki, G., Renner, S.S. 2019, New Phytologist 223: 2011-2023	Herbivore	Arboreal	Chomicki, G., Renner, S.S. 2019, New Phytologist 223: 2011-2023	Fiji	Arboreal		Guillaume Chomicki	Guillaume Chomicki	unknown	Unknown	Vanua Levu	NA	NA		Stable isotopes approximate mean value taken as mean per species from Fig. S7 in Chomicky et al. 2019 study
8-Pn1	1-Pn1	$PWD/8-Pn1_2_220805_L001_R1.fastq.gz	$PWD/8-Pn1_2_220805_L001_R2.fastq.gz	Pn1	Pn1 2	PNAG001	PNAG001 C1	Philidris	nagasau	Dolichoderinae	Worker	Squamellaria	1.85	2	Chomicki et al. 2019 (Fig. S7, corr. value for plant tissue_ mean for the species)	Ant_plant	Mutualist	Chomicki, G., Renner, S.S. 2019, New Phytologist 223: 2011-2023	Herbivore	Arboreal	Chomicki, G., Renner, S.S. 2019, New Phytologist 223: 2011-2023	Fiji	Arboreal		Guillaume Chomicki	Guillaume Chomicki	unknown	Unknown	Vanua Levu	NA	NA		Stable isotopes approximate mean value taken as mean per species from Fig. S7 in Chomicky et al. 2019 study
9-Pn1	1-Pn1	$PWD/9-Pn1_3_220805_L001_R1.fastq.gz	$PWD/9-Pn1_3_220805_L001_R2.fastq.gz	Pn1	Pn1 3	PNAG001	PNAG001 C1	Philidris	nagasau	Dolichoderinae	Worker	Squamellaria	1.85	2	Chomicki et al. 2019 (Fig. S7, corr. value for plant tissue_ mean for the species)	Ant_plant	Mutualist	Chomicki, G., Renner, S.S. 2019, New Phytologist 223: 2011-2023	Herbivore	Arboreal	Chomicki, G., Renner, S.S. 2019, New Phytologist 223: 2011-2023	Fiji	Arboreal		Guillaume Chomicki	Guillaume Chomicki	unknown	Unknown	Vanua Levu	NA	NA		Stable isotopes approximate mean value taken as mean per species from Fig. S7 in Chomicky et al. 2019 study
10-Pn1	1-Pn1	$PWD/10-Pn1_4_220805_L001_R1.fastq.gz	$PWD/10-Pn1_4_220805_L001_R2.fastq.gz	Pn1	Pn1 4	PNAG001	PNAG001 C1	Philidris	nagasau	Dolichoderinae	Worker	Squamellaria	1.85	2	Chomicki et al. 2019 (Fig. S7, corr. value for plant tissue_ mean for the species)	Ant_plant	Mutualist	Chomicki, G., Renner, S.S. 2019, New Phytologist 223: 2011-2023	Herbivore	Arboreal	Chomicki, G., Renner, S.S. 2019, New Phytologist 223: 2011-2023	Fiji	Arboreal		Guillaume Chomicki	Guillaume Chomicki	unknown	Unknown	Vanua Levu	NA	NA		Stable isotopes approximate mean value taken as mean per species from Fig. S7 in Chomicky et al. 2019 study
11-Pn1	1-Pn1	$PWD/11-Pn1_5_220805_L001_R1.fastq.gz	$PWD/11-Pn1_5_220805_L001_R2.fastq.gz	Pn1	Pn1 5	PNAG001	PNAG001 C1	Philidris	nagasau	Dolichoderinae	Worker	Squamellaria	1.85	2	Chomicki et al. 2019 (Fig. S7, corr. value for plant tissue_ mean for the species)	Ant_plant	Mutualist	Chomicki, G., Renner, S.S. 2019, New Phytologist 223: 2011-2023	Herbivore	Arboreal	Chomicki, G., Renner, S.S. 2019, New Phytologist 223: 2011-2023	Fiji	Arboreal		Guillaume Chomicki	Guillaume Chomicki	unknown	Unknown	Vanua Levu	NA	NA		Stable isotopes approximate mean value taken as mean per species from Fig. S7 in Chomicky et al. 2019 study
12-Pn1	1-Pn1	$PWD/12-Pn1_6_220805_L001_R1.fastq.gz	$PWD/12-Pn1_6_220805_L001_R2.fastq.gz	Pn1	Pn1 6	PNAG001	PNAG001 C1	Philidris	nagasau	Dolichoderinae	Worker	Squamellaria	1.85	2	Chomicki et al. 2019 (Fig. S7, corr. value for plant tissue_ mean for the species)	Ant_plant	Mutualist	Chomicki, G., Renner, S.S. 2019, New Phytologist 223: 2011-2023	Herbivore	Arboreal	Chomicki, G., Renner, S.S. 2019, New Phytologist 223: 2011-2023	Fiji	Arboreal		Guillaume Chomicki	Guillaume Chomicki	unknown	Unknown	Vanua Levu	NA	NA		Stable isotopes approximate mean value taken as mean per species from Fig. S7 in Chomicky et al. 2019 study
19-Pn3	1-Pn3	$PWD/19-Pn3_1_220805_L001_R1.fastq.gz	$PWD/19-Pn3_1_220805_L001_R2.fastq.gz	Pn3	Pn3 1	PNAG001	PNAG001 C2	Philidris	nagasau	Dolichoderinae	Worker	Squamellaria	1.85	2	Chomicki et al. 2019 (Fig. S7, corr. value for plant tissue_ mean for the species)	Ant_plant	Mutualist	Chomicki, G., Renner, S.S. 2019, New Phytologist 223: 2011-2023	Herbivore	Arboreal	Chomicki, G., Renner, S.S. 2019, New Phytologist 223: 2011-2023	Fiji	Arboreal		Guillaume Chomicki	Guillaume Chomicki	unknown	Unknown	Vanua Levu	NA	NA		Stable isotopes approximate mean value taken as mean per species from Fig. S7 in Chomicky et al. 2019 study
20-Pn3	1-Pn3	$PWD/20-Pn3_2_220805_L001_R1.fastq.gz	$PWD/20-Pn3_2_220805_L001_R2.fastq.gz	Pn3	Pn3 2	PNAG001	PNAG001 C2	Philidris	nagasau	Dolichoderinae	Worker	Squamellaria	1.85	2	Chomicki et al. 2019 (Fig. S7, corr. value for plant tissue_ mean for the species)	Ant_plant	Mutualist	Chomicki, G., Renner, S.S. 2019, New Phytologist 223: 2011-2023	Herbivore	Arboreal	Chomicki, G., Renner, S.S. 2019, New Phytologist 223: 2011-2023	Fiji	Arboreal		Guillaume Chomicki	Guillaume Chomicki	unknown	Unknown	Vanua Levu	NA	NA		Stable isotopes approximate mean value taken as mean per species from Fig. S7 in Chomicky et al. 2019 study
21-Pn3	1-Pn3	$PWD/21-Pn3_3_220805_L001_R1.fastq.gz	$PWD/21-Pn3_3_220805_L001_R2.fastq.gz	Pn3	Pn3 3	PNAG001	PNAG001 C2	Philidris	nagasau	Dolichoderinae	Worker	Squamellaria	1.85	2	Chomicki et al. 2019 (Fig. S7, corr. value for plant tissue_ mean for the species)	Ant_plant	Mutualist	Chomicki, G., Renner, S.S. 2019, New Phytologist 223: 2011-2023	Herbivore	Arboreal	Chomicki, G., Renner, S.S. 2019, New Phytologist 223: 2011-2023	Fiji	Arboreal		Guillaume Chomicki	Guillaume Chomicki	unknown	Unknown	Vanua Levu	NA	NA		Stable isotopes approximate mean value taken as mean per species from Fig. S7 in Chomicky et al. 2019 study
22-Pn3	1-Pn3	$PWD/22-Pn3_4_220805_L001_R1.fastq.gz	$PWD/22-Pn3_4_220805_L001_R2.fastq.gz	Pn3	Pn3 4	PNAG001	PNAG001 C2	Philidris	nagasau	Dolichoderinae	Worker	Squamellaria	1.85	2	Chomicki et al. 2019 (Fig. S7, corr. value for plant tissue_ mean for the species)	Ant_plant	Mutualist	Chomicki, G., Renner, S.S. 2019, New Phytologist 223: 2011-2023	Herbivore	Arboreal	Chomicki, G., Renner, S.S. 2019, New Phytologist 223: 2011-2023	Fiji	Arboreal		Guillaume Chomicki	Guillaume Chomicki	unknown	Unknown	Vanua Levu	NA	NA		Stable isotopes approximate mean value taken as mean per species from Fig. S7 in Chomicky et al. 2019 study
161-PSEU1	9-PSEU1	$PWD/161-PSEU1_C1_W1_220805_L001_R1.fastq.gz	$PWD/161-PSEU1_C1_W1_220805_L001_R2.fastq.gz	10477	PSEU1 C1 W1	PSEU001	PSEU001 C1	Pseudolasius	breviceps	Formicinae	Worker		5.665	2	Own measures from Papua New Guinea, Wanang, Madang province	Trophobiont	Mutualist	Klimes et al. 2018, Myrmecological News 26:31-45	Omnivore	Ground	Klimes et al. 2018, Myrmecological News 26:31-45	Papua New Guinea	Herbivore (subterranean/arboreal)	soil structure on trunk of Icacinaceae tree	M. Leponce	P. Klimes	primary	2012-10-28	Numba	700	-5.7592	145.236	see also Klimes et al., 2018, Myrm. News
162-PSEU1	9-PSEU1	$PWD/162-PSEU1_C1_W2_220805_L001_R1.fastq.gz	$PWD/162-PSEU1_C1_W2_220805_L001_R2.fastq.gz	10477	PSEU1 C1 W2	PSEU001	PSEU001 C1	Pseudolasius	breviceps	Formicinae	Worker		5.665	2	Own measures from Papua New Guinea, Wanang, Madang province	Trophobiont	Mutualist	Klimes et al. 2018, Myrmecological News 26:31-46	Omnivore	Ground	Klimes et al. 2018, Myrmecological News 26:31-46	Papua New Guinea	Herbivore (subterranean/arboreal)	soil structure on trunk of Icacinaceae tree	M. Leponce	P. Klimes	primary	2012-10-29	Numba	700	-5.7592	145.236	see also Klimes et al., 2018, Myrm. News
163-PSEU1	9-PSEU1	$PWD/163-PSEU1_C1_W3_220805_L001_R1.fastq.gz	$PWD/163-PSEU1_C1_W3_220805_L001_R2.fastq.gz	10477	PSEU1 C1 W3	PSEU001	PSEU001 C1	Pseudolasius	breviceps	Formicinae	Worker		5.665	2	Own measures from Papua New Guinea, Wanang, Madang province	Trophobiont	Mutualist	Klimes et al. 2018, Myrmecological News 26:31-47	Omnivore	Ground	Klimes et al. 2018, Myrmecological News 26:31-47	Papua New Guinea	Herbivore (subterranean/arboreal)	soil structure on trunk of Icacinaceae tree	M. Leponce	P. Klimes	primary	2012-10-30	Numba	700	-5.7592	145.236	see also Klimes et al., 2018, Myrm. News
164-PSEU1	9-PSEU1	$PWD/164-PSEU1_C1_W4_220805_L001_R1.fastq.gz	$PWD/164-PSEU1_C1_W4_220805_L001_R2.fastq.gz	10477	PSEU1 C1 W4	PSEU001	PSEU001 C1	Pseudolasius	breviceps	Formicinae	Worker		5.665	2	Own measures from Papua New Guinea, Wanang, Madang province	Trophobiont	Mutualist	Klimes et al. 2018, Myrmecological News 26:31-48	Omnivore	Ground	Klimes et al. 2018, Myrmecological News 26:31-48	Papua New Guinea	Herbivore (subterranean/arboreal)	soil structure on trunk of Icacinaceae tree	M. Leponce	P. Klimes	primary	2012-10-31	Numba	700	-5.7592	145.236	see also Klimes et al., 2018, Myrm. News
165-PSEU1	9-PSEU1	$PWD/165-PSEU1_C1_W5_220805_L001_R1.fastq.gz	$PWD/165-PSEU1_C1_W5_220805_L001_R2.fastq.gz	10477	PSEU1 C1 W5	PSEU001	PSEU001 C1	Pseudolasius	breviceps	Formicinae	Worker		5.665	2	Own measures from Papua New Guinea, Wanang, Madang province	Trophobiont	Mutualist	Klimes et al. 2018, Myrmecological News 26:31-45	Omnivore	Ground	Klimes et al. 2018, Myrmecological News 26:31-45	Papua New Guinea	Herbivore (subterranean/arboreal)	soil structure on trunk of Icacinaceae tree	M. Leponce	P. Klimes	primary	2012-10-28	Numba	700	-5.7592	145.236	see also Klimes et al., 2018, Myrm. News
80-PSEU2	10-PSEU2	$PWD/80-PSEU2_C1_W1_220805_L001_R1.fastq.gz	$PWD/80-PSEU2_C1_W1_220805_L001_R2.fastq.gz	HP0711	PSEU2 C1 W1	PSEU002	PSEU002 C1	Pseudolasius	karawajewi	Formicinae	Worker		5.665	2	Own measures from Papua New Guinea, Wanang, Madang province (another species)	Trophobiont	Mutualist	Klimes et al. 2018, Myrmecological News 26:31-45	Omnivore	Ground	Klimes et al. 2018, Myrmecological News 26:31-45	Papua New Guinea	Herbivore (subterranean/arboreal)	soil structure on trunkof Pimelodendron amboinicum	P. Klimes et al.	P. Klimes	primary	2007-06-26	Wanang	100	-5.2317	145.179	1 hopper nymph Flatidae included, see also Klimes et al., 2018, Myrm. News / stable isotopes estimated from another related species PSEU001 at the site
81-PSEU2	10-PSEU2	$PWD/81-PSEU2_C1_W2_220805_L001_R1.fastq.gz	$PWD/81-PSEU2_C1_W2_220805_L001_R2.fastq.gz	HP0711	PSEU2 C1 W2	PSEU002	PSEU002 C1	Pseudolasius	karawajewi	Formicinae	Worker		5.665	2	Own measures from Papua New Guinea, Wanang, Madang province (another species)	Trophobiont	Mutualist	Klimes et al. 2018, Myrmecological News 26:31-45	Omnivore	Ground	Klimes et al. 2018, Myrmecological News 26:31-45	Papua New Guinea	Herbivore (subterranean/arboreal)	soil structure on trunkof Pimelodendron amboinicum	P. Klimes et al.	P. Klimes	primary	2007-06-26	Wanang	100	-5.2317	145.179	1 hopper nymph Flatidae included, see also Klimes et al., 2018, Myrm. News / stable isotopes estimated from another related species PSEU001 at the site
82-PSEU2	10-PSEU2	$PWD/82-PSEU2_C1_W3_220805_L001_R1.fastq.gz	$PWD/82-PSEU2_C1_W3_220805_L001_R2.fastq.gz	HP0711	PSEU2 C1 W3	PSEU002	PSEU002 C1	Pseudolasius	karawajewi	Formicinae	Worker		5.665	2	Own measures from Papua New Guinea, Wanang, Madang province (another species)	Trophobiont	Mutualist	Klimes et al. 2018, Myrmecological News 26:31-45	Omnivore	Ground	Klimes et al. 2018, Myrmecological News 26:31-45	Papua New Guinea	Herbivore (subterranean/arboreal)	soil structure on trunkof Pimelodendron amboinicum	P. Klimes et al.	P. Klimes	primary	2007-06-26	Wanang	100	-5.2317	145.179	1 hopper nymph Flatidae included, see also Klimes et al., 2018, Myrm. News / stable isotopes estimated from another related species PSEU001 at the site
83-PSEU2	10-PSEU2	$PWD/83-PSEU2_C1_W4_220805_L001_R1.fastq.gz	$PWD/83-PSEU2_C1_W4_220805_L001_R2.fastq.gz	HP0711	PSEU2 C1 W4	PSEU002	PSEU002 C1	Pseudolasius	karawajewi	Formicinae	Worker		5.665	2	Own measures from Papua New Guinea, Wanang, Madang province (another species)	Trophobiont	Mutualist	Klimes et al. 2018, Myrmecological News 26:31-45	Omnivore	Ground	Klimes et al. 2018, Myrmecological News 26:31-45	Papua New Guinea	Herbivore (subterranean/arboreal)	soil structure on trunkof Pimelodendron amboinicum	P. Klimes et al.	P. Klimes	primary	2007-06-26	Wanang	100	-5.2317	145.179	1 hopper nymph Flatidae included, see also Klimes et al., 2018, Myrm. News / stable isotopes estimated from another related species PSEU001 at the site
84-PSEU2	10-PSEU2	$PWD/84-PSEU2_C1_W5_220805_L001_R1.fastq.gz	$PWD/84-PSEU2_C1_W5_220805_L001_R2.fastq.gz	HP0711	PSEU2 C1 W5	PSEU002	PSEU002 C1	Pseudolasius	karawajewi	Formicinae	Worker		5.665	2	Own measures from Papua New Guinea, Wanang, Madang province (another species)	Trophobiont	Mutualist	Klimes et al. 2018, Myrmecological News 26:31-45	Omnivore	Ground	Klimes et al. 2018, Myrmecological News 26:31-45	Papua New Guinea	Herbivore (subterranean/arboreal)	soil structure on trunkof Pimelodendron amboinicum	P. Klimes et al.	P. Klimes	primary	2007-06-26	Wanang	100	-5.2317	145.179	1 hopper nymph Flatidae included, see also Klimes et al., 2018, Myrm. News / stable isotopes estimated from another related species PSEU001 at the site
136-RHYT2	16-RHYT2	$PWD/136-RHYT2_C2_L1_220805_L001_R1.fastq.gz	$PWD/136-RHYT2_C2_L1_220805_L001_R2.fastq.gz	WP5E1195/1	RHYT2 C2 L1	RHYT002	RHYT002 C2	Rhytidoponera	cf. strigosa	Ectatominnae	Larvae		7.23	1	Own measures from Papua New Guinea, Wanang, Madang province	None	Non_mutualist	no ref.; https://www.antwiki.org/wiki/Trophobiosis	Predator	Ground	Blanchard and Moreau 2017, Evolution 71: 315-328.	Papua New Guinea	Predator	trunk base nest	P. Klimes et al.	P. Klimes	primary	2007-04-26	Wanang	100	-5.2317	145.179	another sample of the species from Exxon but from Wanang
133-RHYT2	16-RHYT2	$PWD/133-RHYT2_C2_W1_220805_L001_R1.fastq.gz	$PWD/133-RHYT2_C2_W1_220805_L001_R2.fastq.gz	WP5E1195/1	RHYT2 C2 W1	RHYT002	RHYT002 C2	Rhytidoponera	cf. strigosa	Ectatominnae	Worker		7.23	1	Own measures from Papua New Guinea, Wanang, Madang province	None	Non_mutualist	no ref.; https://www.antwiki.org/wiki/Trophobiosis	Predator	Ground	Blanchard and Moreau 2017, Evolution 71: 315-328.	Papua New Guinea	Predator	trunk base nest	P. Klimes et al.	P. Klimes	primary	2007-04-26	Wanang	100	-5.2317	145.179	another sample of the species from Exxon but from Wanang
134-RHYT2	16-RHYT2	$PWD/134-RHYT2_C2_W2_220805_L001_R1.fastq.gz	$PWD/134-RHYT2_C2_W2_220805_L001_R2.fastq.gz	WP5E1195/1	RHYT2 C2 W2	RHYT002	RHYT002 C2	Rhytidoponera	cf. strigosa	Ectatominnae	Worker		7.23	1	Own measures from Papua New Guinea, Wanang, Madang province	None	Non_mutualist	no ref.; https://www.antwiki.org/wiki/Trophobiosis	Predator	Ground	Blanchard and Moreau 2017, Evolution 71: 315-328.	Papua New Guinea	Predator	trunk base nest	P. Klimes et al.	P. Klimes	primary	2007-04-26	Wanang	100	-5.2317	145.179	another sample of the species from Exxon but from Wanang
135-RHYT2	16-RHYT2	$PWD/135-RHYT2_C2_W3_220805_L001_R1.fastq.gz	$PWD/135-RHYT2_C2_W3_220805_L001_R2.fastq.gz	WP5E1195/1	RHYT2 C2 W3	RHYT002	RHYT002 C2	Rhytidoponera	cf. strigosa	Ectatominnae	Worker		7.23	1	Own measures from Papua New Guinea, Wanang, Madang province	None	Non_mutualist	no ref.; https://www.antwiki.org/wiki/Trophobiosis	Predator	Ground	Blanchard and Moreau 2017, Evolution 71: 315-328.	Papua New Guinea	Predator	trunk base nest	P. Klimes et al.	P. Klimes	primary	2007-04-26	Wanang	100	-5.2317	145.179	another sample of the species from Exxon but from Wanang
299-SOLE2	28-SOLE2	$PWD/299-SOLE2_C1_L1_220805_L001_R1.fastq.gz	$PWD/299-SOLE2_C1_L1_220805_L001_R2.fastq.gz	WP3B1309/2	SOLE2 C1 L1	SOLE002	SOLE002 C1	Solenopsis	papuana	Myrmicinae	Larvae		7.19	4	Own measures from Papua New Guinea, Wanang, Madang province	None	Non_mutualist	Klimes pers. obs. in the sampled site	Predator	Arboreal	Klimes et al. 2015 PlosOne 10(2): e0117853	Papua New Guinea	Omnivore/predator (arboreal)	nest under epiphyte roots on trunk	P. Klimes et al.	P. Klimes	primary	2007-06-28	Wanang	100	-5.2317	145.179	same tree as HP0535
301-SOLE2	28-SOLE2	$PWD/301-SOLE2_C1_L3_220805_L001_R1.fastq.gz	$PWD/301-SOLE2_C1_L3_220805_L001_R2.fastq.gz	WP3B1309/2	SOLE2 C1 L3	SOLE002	SOLE002 C1	Solenopsis	papuana	Myrmicinae	Larvae		7.19	4	Own measures from Papua New Guinea, Wanang, Madang province	None	Non_mutualist	Klimes pers. obs. in the sampled site	Predator	Arboreal	Klimes et al. 2015 PlosOne 10(2): e0117853	Papua New Guinea	Omnivore/predator (arboreal)	nest under epiphyte roots on trunk	P. Klimes et al.	P. Klimes	primary	2007-06-28	Wanang	100	-5.2317	145.179	same tree as HP0535
302-SOLE2	28-SOLE2	$PWD/302-SOLE2_C1_L4_220805_L001_R1.fastq.gz	$PWD/302-SOLE2_C1_L4_220805_L001_R2.fastq.gz	WP3B1309/2	SOLE2 C1 L4	SOLE002	SOLE002 C1	Solenopsis	papuana	Myrmicinae	Larvae		7.19	4	Own measures from Papua New Guinea, Wanang, Madang province	None	Non_mutualist	Klimes pers. obs. in the sampled site	Predator	Arboreal	Klimes et al. 2015 PlosOne 10(2): e0117853	Papua New Guinea	Omnivore/predator (arboreal)	nest under epiphyte roots on trunk	P. Klimes et al.	P. Klimes	primary	2007-06-28	Wanang	100	-5.2317	145.179	same tree as HP0535
300-SOLE2	28-SOLE2	$PWD/300-SOLE2_C1_L2P1_220805_L001_R1.fastq.gz	$PWD/300-SOLE2_C1_L2P1_220805_L001_R2.fastq.gz	WP3B1309/2	SOLE2 C1 L2/P1	SOLE002	SOLE002 C1	Solenopsis	papuana	Myrmicinae	Pupae		7.19	4	Own measures from Papua New Guinea, Wanang, Madang province	None	Non_mutualist	Klimes pers. obs. in the sampled site	Predator	Arboreal	Klimes et al. 2015 PlosOne 10(2): e0117853	Papua New Guinea	Omnivore/predator (arboreal)	nest under epiphyte roots on trunk	P. Klimes et al.	P. Klimes	primary	2007-06-28	Wanang	100	-5.2317	145.179	same tree as HP0535
295-SOLE2	28-SOLE2	$PWD/295-SOLE2_C1_W1_220805_L001_R1.fastq.gz	$PWD/295-SOLE2_C1_W1_220805_L001_R2.fastq.gz	WP3B1309/2	SOLE2 C1 W1	SOLE002	SOLE002 C1	Solenopsis	papuana	Myrmicinae	Worker		7.19	4	Own measures from Papua New Guinea, Wanang, Madang province	None	Non_mutualist	Klimes pers. obs. in the sampled site	Predator	Arboreal	Klimes et al. 2015 PlosOne 10(2): e0117853	Papua New Guinea	Omnivore/predator (arboreal)	nest under epiphyte roots on trunk	P. Klimes et al.	P. Klimes	primary	2007-06-28	Wanang	100	-5.2317	145.179	same tree as HP0535
296-SOLE2	28-SOLE2	$PWD/296-SOLE2_C1_W2_220805_L001_R1.fastq.gz	$PWD/296-SOLE2_C1_W2_220805_L001_R2.fastq.gz	WP3B1309/2	SOLE2 C1 W2	SOLE002	SOLE002 C1	Solenopsis	papuana	Myrmicinae	Worker		7.19	4	Own measures from Papua New Guinea, Wanang, Madang province	None	Non_mutualist	Klimes pers. obs. in the sampled site	Predator	Arboreal	Klimes et al. 2015 PlosOne 10(2): e0117853	Papua New Guinea	Omnivore/predator (arboreal)	nest under epiphyte roots on trunk	P. Klimes et al.	P. Klimes	primary	2007-06-28	Wanang	100	-5.2317	145.179	same tree as HP0535
297-SOLE2	28-SOLE2	$PWD/297-SOLE2_C1_W3_220805_L001_R1.fastq.gz	$PWD/297-SOLE2_C1_W3_220805_L001_R2.fastq.gz	WP3B1309/2	SOLE2 C1 W3	SOLE002	SOLE002 C1	Solenopsis	papuana	Myrmicinae	Worker		7.19	4	Own measures from Papua New Guinea, Wanang, Madang province	None	Non_mutualist	Klimes pers. obs. in the sampled site	Predator	Arboreal	Klimes et al. 2015 PlosOne 10(2): e0117853	Papua New Guinea	Omnivore/predator (arboreal)	nest under epiphyte roots on trunk	P. Klimes et al.	P. Klimes	primary	2007-06-28	Wanang	100	-5.2317	145.179	same tree as HP0535
298-SOLE2	28-SOLE2	$PWD/298-SOLE2_C1_W4_220805_L001_R1.fastq.gz	$PWD/298-SOLE2_C1_W4_220805_L001_R2.fastq.gz	WP3B1309/2	SOLE2 C1 W4	SOLE002	SOLE002 C1	Solenopsis	papuana	Myrmicinae	Worker		7.19	4	Own measures from Papua New Guinea, Wanang, Madang province	None	Non_mutualist	Klimes pers. obs. in the sampled site	Predator	Arboreal	Klimes et al. 2015 PlosOne 10(2): e0117853	Papua New Guinea	Omnivore/predator (arboreal)	nest under epiphyte roots on trunk	P. Klimes et al.	P. Klimes	primary	2007-06-28	Wanang	100	-5.2317	145.179	same tree as HP0535
217-STRU1	31-STRU1	$PWD/217-STRU1_C1_W1_220805_L001_R1.fastq.gz	$PWD/217-STRU1_C1_W1_220805_L001_R2.fastq.gz	NA0245	STRU1 C1 W1	STRU001	STRU001 C1	Strumigenys	cf. loriae	Myrmicinae	Worker		6.616	3	Own measures from Papua New Guinea, Wanang, Madang province	None	Non_mutualist	Klimes pers. obs. in the sampled site	Predator	Ground	Blanchard and Moreau 2017, Evolution 71: 315-328	Papua New Guinea	Predator (arboreal/leaf-litter)	NP1A0016/1,under epiph.roots on trunk	P. Klimes et al.	P. Klimes	primary	2013-10-05	Numba	900	-5.7222	145.2714¬†¬†	difficult to find more samples of the genus/spp in enough worker numbers / stable isotopes measured across anbother 2 Strumigenys species at the same site
218-STRU1	31-STRU1	$PWD/218-STRU1_C1_W2_220805_L001_R1.fastq.gz	$PWD/218-STRU1_C1_W2_220805_L001_R2.fastq.gz	NA0245	STRU1 C1 W2	STRU001	STRU001 C1	Strumigenys	cf. loriae	Myrmicinae	Worker		6.616	3	Own measures from Papua New Guinea, Wanang, Madang province	None	Non_mutualist	Klimes pers. obs. in the sampled site	Predator	Ground	Blanchard and Moreau 2017, Evolution 71: 315-328	Papua New Guinea	Predator (arboreal/leaf-litter)	NP1A0016/1,under epiph.roots on trunk	P. Klimes et al.	P. Klimes	primary	2013-10-05	Numba	900	-5.7222	145.2714¬†¬†	difficult to find more samples of the genus/spp in enough worker numbers / stable isotopes measured across anbother 2 Strumigenys species at the same site
219-STRU1	31-STRU1	$PWD/219-STRU1_C1_W3_220805_L001_R1.fastq.gz	$PWD/219-STRU1_C1_W3_220805_L001_R2.fastq.gz	NA0245	STRU1 C1 W3	STRU001	STRU001 C1	Strumigenys	cf. loriae	Myrmicinae	Worker		6.616	3	Own measures from Papua New Guinea, Wanang, Madang province	None	Non_mutualist	Klimes pers. obs. in the sampled site	Predator	Ground	Blanchard and Moreau 2017, Evolution 71: 315-328	Papua New Guinea	Predator (arboreal/leaf-litter)	NP1A0016/1,under epiph.roots on trunk	P. Klimes et al.	P. Klimes	primary	2013-10-05	Numba	900	-5.7222	145.2714¬†¬†	difficult to find more samples of the genus/spp in enough worker numbers / stable isotopes measured across anbother 2 Strumigenys species at the same site
220-STRU1	31-STRU1	$PWD/220-STRU1_C1_W4_220805_L001_R1.fastq.gz	$PWD/220-STRU1_C1_W4_220805_L001_R2.fastq.gz	NA0245	STRU1 C1 W4	STRU001	STRU001 C1	Strumigenys	cf. loriae	Myrmicinae	Worker		6.616	3	Own measures from Papua New Guinea, Wanang, Madang province	None	Non_mutualist	Klimes pers. obs. in the sampled site	Predator	Ground	Blanchard and Moreau 2017, Evolution 71: 315-328	Papua New Guinea	Predator (arboreal/leaf-litter)	NP1A0016/1,under epiph.roots on trunk	P. Klimes et al.	P. Klimes	primary	2013-10-05	Numba	900	-5.7222	145.2714¬†¬†	difficult to find more samples of the genus/spp in enough worker numbers / stable isotopes measured across anbother 2 Strumigenys species at the same site
221-STRU1	31-STRU1	$PWD/221-STRU1_C1_W5_220805_L001_R1.fastq.gz	$PWD/221-STRU1_C1_W5_220805_L001_R2.fastq.gz	NA0245	STRU1 C1 W5	STRU001	STRU001 C1	Strumigenys	cf. loriae	Myrmicinae	Worker		6.616	3	Own measures from Papua New Guinea, Wanang, Madang province	None	Non_mutualist	Klimes pers. obs. in the sampled site	Predator	Ground	Blanchard and Moreau 2017, Evolution 71: 315-328	Papua New Guinea	Predator (arboreal/leaf-litter)	NP1A0016/1,under epiph.roots on trunk	P. Klimes et al.	P. Klimes	primary	2013-10-05	Numba	900	-5.7222	145.2714¬†¬†	difficult to find more samples of the genus/spp in enough worker numbers / stable isotopes measured across anbother 2 Strumigenys species at the same site
303-STRU2	X-STRU2	$PWD/303-STRU2_C1_L1_220805_L001_R1.fastq.gz	$PWD/303-STRU2_C1_L1_220805_L001_R2.fastq.gz	HP0065	STRU2 C1 L1	STRU002	STRU002 C1	Strumigenys	szalayi	Myrmicinae	Larvae		6.145	2	Own measures from Papua New Guinea, Wanang, Madang province	None	Non_mutualist	Klimes pers. obs. in the sampled site	Predator	Ground	Blanchard and Moreau 2017, Evolution 71: 315-329	Papua New Guinea	Predator (arboreal/leaf-litter)	NP1A0016/1,under epiph.roots on trunk	P. Klimes et al.	P. Klimes	primary	2007-05-16	Wanang	100	-5.2317	145.179	not many w top spare but also some brood
304-STRU2	X-STRU2	$PWD/304-STRU2_C1_L3_220805_L001_R1.fastq.gz	$PWD/304-STRU2_C1_L3_220805_L001_R2.fastq.gz	HP0065	STRU2 C1 L3	STRU002	STRU002 C1	Strumigenys	szalayi	Myrmicinae	Larvae		6.145	2	Own measures from Papua New Guinea, Wanang, Madang province	None	Non_mutualist	Klimes pers. obs. in the sampled site	Predator	Ground	Blanchard and Moreau 2017, Evolution 71: 315-329	Papua New Guinea	Predator (arboreal/leaf-litter)	NP1A0016/1,under epiph.roots on trunk	P. Klimes et al.	P. Klimes	primary	2007-05-16	Wanang	100	-5.2317	145.179	not many w top spare but also some brood
222-STRU2	X-STRU2	$PWD/222-STRU2_C1_W1_220805_L001_R1.fastq.gz	$PWD/222-STRU2_C1_W1_220805_L001_R2.fastq.gz	HP0065	STRU2 C1 W1	STRU002	STRU002 C1	Strumigenys	szalayi	Myrmicinae	Worker		6.145	2	Own measures from Papua New Guinea, Wanang, Madang province	None	Non_mutualist	Klimes pers. obs. in the sampled site	Predator	Ground	Blanchard and Moreau 2017, Evolution 71: 315-329	Papua New Guinea	Predator (arboreal/leaf-litter)	NP1A0016/1,under epiph.roots on trunk	P. Klimes et al.	P. Klimes	primary	2007-05-16	Wanang	100	-5.2317	145.179	not many w top spare but also some brood
223-STRU2	X-STRU2	$PWD/223-STRU2_C1_W2_220805_L001_R1.fastq.gz	$PWD/223-STRU2_C1_W2_220805_L001_R2.fastq.gz	HP0065	STRU2 C1 W2	STRU002	STRU002 C1	Strumigenys	szalayi	Myrmicinae	Worker		6.145	2	Own measures from Papua New Guinea, Wanang, Madang province	None	Non_mutualist	Klimes pers. obs. in the sampled site	Predator	Ground	Blanchard and Moreau 2017, Evolution 71: 315-329	Papua New Guinea	Predator (arboreal/leaf-litter)	NP1A0016/1,under epiph.roots on trunk	P. Klimes et al.	P. Klimes	primary	2007-05-16	Wanang	100	-5.2317	145.179	not many w top spare but also some brood
224-STRU2	X-STRU2	$PWD/224-STRU2_C1_W3_220805_L001_R1.fastq.gz	$PWD/224-STRU2_C1_W3_220805_L001_R2.fastq.gz	HP0065	STRU2 C1 W3	STRU002	STRU002 C1	Strumigenys	szalayi	Myrmicinae	Worker		6.145	2	Own measures from Papua New Guinea, Wanang, Madang province	None	Non_mutualist	Klimes pers. obs. in the sampled site	Predator	Ground	Blanchard and Moreau 2017, Evolution 71: 315-329	Papua New Guinea	Predator (arboreal/leaf-litter)	NP1A0016/1,under epiph.roots on trunk	P. Klimes et al.	P. Klimes	primary	2007-05-16	Wanang	100	-5.2317	145.179	not many w top spare but also some brood
225-STRU2	X-STRU2	$PWD/225-STRU2_C1_W4_220805_L001_R1.fastq.gz	$PWD/225-STRU2_C1_W4_220805_L001_R2.fastq.gz	HP0065	STRU2 C1 W4	STRU002	STRU002 C1	Strumigenys	szalayi	Myrmicinae	Worker		6.145	2	Own measures from Papua New Guinea, Wanang, Madang province	None	Non_mutualist	Klimes pers. obs. in the sampled site	Predator	Ground	Blanchard and Moreau 2017, Evolution 71: 315-329	Papua New Guinea	Predator (arboreal/leaf-litter)	NP1A0016/1,under epiph.roots on trunk	P. Klimes et al.	P. Klimes	primary	2007-05-16	Wanang	100	-5.2317	145.179	not many w top spare but also some brood
171-TAPI3	7-TAPI3	$PWD/171-TAPI3_C1_L1_220805_L001_R1.fastq.gz	$PWD/171-TAPI3_C1_L1_220805_L001_R2.fastq.gz	HP0210	TAPI3 C1 L1	TAPI003	TAPI003 C1	Tapinoma	aff. williamsi	Dolichoderinae	Larvae		3.3675	4	Own measures from Papua New Guinea, Wanang, Madang province	Trophobiont	Mutualist	Klimes pers. obs. in the sampled site	Omnivore	Arboreal	Klimes et al. 2015 PlosOne 10(2): e0117853	Papua New Guinea	Omnivore (arboreal)	tree WP-4A-1031/2, hollow twig in canopy	P. Klimes et al.	P. Klimes	primary	2007-08-20	Wanang	100	-5.2317	145.179	also 1 virgin queen with wings avail.
173-TAPI3	7-TAPI3	$PWD/173-TAPI3_C1_L3_220805_L001_R1.fastq.gz	$PWD/173-TAPI3_C1_L3_220805_L001_R2.fastq.gz	HP0210	TAPI3 C1 L3	TAPI003	TAPI003 C1	Tapinoma	aff. williamsi	Dolichoderinae	Larvae		3.3675	4	Own measures from Papua New Guinea, Wanang, Madang province	Trophobiont	Mutualist	Klimes pers. obs. in the sampled site	Omnivore	Arboreal	Klimes et al. 2015 PlosOne 10(2): e0117853	Papua New Guinea	Omnivore (arboreal)	tree WP-4A-1031/2, hollow twig in canopy	P. Klimes et al.	P. Klimes	primary	2007-08-20	Wanang	100	-5.2317	145.179	also 1 virgin queen with wings avail.
174-TAPI3	7-TAPI3	$PWD/174-TAPI3_C1_Q1_220805_L001_R1.fastq.gz	$PWD/174-TAPI3_C1_Q1_220805_L001_R2.fastq.gz	HP0210	TAPI3 C1 Q1	TAPI003	TAPI003 C1	Tapinoma	aff. williamsi	Dolichoderinae	Queen		3.3675	4	Own measures from Papua New Guinea, Wanang, Madang province	Trophobiont	Mutualist	Klimes pers. obs. in the sampled site	Omnivore	Arboreal	Klimes et al. 2015 PlosOne 10(2): e0117853	Papua New Guinea	Omnivore (arboreal)	tree WP-4A-1031/2, hollow twig in canopy	P. Klimes et al.	P. Klimes	primary	2007-08-20	Wanang	100	-5.2317	145.179	also 1 virgin queen with wings avail.
181-TAPI3	7-TAPI3	$PWD/181-TAPI3_C1_W1_220805_L001_R1.fastq.gz	$PWD/181-TAPI3_C1_W1_220805_L001_R2.fastq.gz	HP0210	TAPI3 C1 W1	TAPI003	TAPI003 C1	Tapinoma	aff. williamsi	Dolichoderinae	Worker		3.3675	4	Own measures from Papua New Guinea, Wanang, Madang province	Trophobiont	Mutualist	Klimes pers. obs. in the sampled site	Omnivore	Arboreal	Klimes et al. 2015 PlosOne 10(2): e0117853	Papua New Guinea	Omnivore (arboreal)	tree WP-4A-1031/2, hollow twig in canopy	P. Klimes et al.	P. Klimes	primary	2007-08-20	Wanang	100	-5.2317	145.179	also 1 virgin queen with wings avail.
182-TAPI3	7-TAPI3	$PWD/182-TAPI3_C1_W2_220805_L001_R1.fastq.gz	$PWD/182-TAPI3_C1_W2_220805_L001_R2.fastq.gz	HP0210	TAPI3 C1 W2	TAPI003	TAPI003 C1	Tapinoma	aff. williamsi	Dolichoderinae	Worker		3.3675	4	Own measures from Papua New Guinea, Wanang, Madang province	Trophobiont	Mutualist	Klimes pers. obs. in the sampled site	Omnivore	Arboreal	Klimes et al. 2015 PlosOne 10(2): e0117853	Papua New Guinea	Omnivore (arboreal)	tree WP-4A-1031/2, hollow twig in canopy	P. Klimes et al.	P. Klimes	primary	2007-08-20	Wanang	100	-5.2317	145.179	also 1 virgin queen with wings avail.
183-TAPI3	7-TAPI3	$PWD/183-TAPI3_C1_W3_220805_L001_R1.fastq.gz	$PWD/183-TAPI3_C1_W3_220805_L001_R2.fastq.gz	HP0210	TAPI3 C1 W3	TAPI003	TAPI003 C1	Tapinoma	aff. williamsi	Dolichoderinae	Worker		3.3675	4	Own measures from Papua New Guinea, Wanang, Madang province	Trophobiont	Mutualist	Klimes pers. obs. in the sampled site	Omnivore	Arboreal	Klimes et al. 2015 PlosOne 10(2): e0117853	Papua New Guinea	Omnivore (arboreal)	tree WP-4A-1031/2, hollow twig in canopy	P. Klimes et al.	P. Klimes	primary	2007-08-20	Wanang	100	-5.2317	145.179	also 1 virgin queen with wings avail.
184-TAPI3	7-TAPI3	$PWD/184-TAPI3_C1_W4_220805_L001_R1.fastq.gz	$PWD/184-TAPI3_C1_W4_220805_L001_R2.fastq.gz	HP0210	TAPI3 C1 W4	TAPI003	TAPI003 C1	Tapinoma	aff. williamsi	Dolichoderinae	Worker		3.3675	4	Own measures from Papua New Guinea, Wanang, Madang province	Trophobiont	Mutualist	Klimes pers. obs. in the sampled site	Omnivore	Arboreal	Klimes et al. 2015 PlosOne 10(2): e0117853	Papua New Guinea	Omnivore (arboreal)	tree WP-4A-1031/2, hollow twig in canopy	P. Klimes et al.	P. Klimes	primary	2007-08-20	Wanang	100	-5.2317	145.179	also 1 virgin queen with wings avail.
70-TAPI1	8-TAPI1	$PWD/70-TAPI1_C1_L1_220805_L001_R1.fastq.gz	$PWD/70-TAPI1_C1_L1_220805_L001_R2.fastq.gz	HP0036	TAPI1 C1 L1	TAPI001	TAPI001 C1	Tapinoma	melanocephalum	Dolichoderinae	Larvae		4.74	7	Own measures from Papua New Guinea, Wanang, Madang province	Trophobiont	Mutualist	ref. at https://www.antwiki.org/wiki/Trophobiosis	Omnivore	Arboreal	Klimes et al. 2015 PlosOne 10(2): e0117853	Papua New Guinea	Omnivore (arboreal)	tree WS-1D-0951 / dead twig in canopy	P. Klimes et al.	P. Klimes	secondary	2007-06-09	Wanang	100	-5.2296	145.178	also queens available
71-TAPI1	8-TAPI1	$PWD/71-TAPI1_C1_L2_220805_L001_R1.fastq.gz	$PWD/71-TAPI1_C1_L2_220805_L001_R2.fastq.gz	HP0036	TAPI1 C1 L2	TAPI001	TAPI001 C1	Tapinoma	melanocephalum	Dolichoderinae	Larvae		4.74	7	Own measures from Papua New Guinea, Wanang, Madang province	Trophobiont	Mutualist	ref. at https://www.antwiki.org/wiki/Trophobiosis	Omnivore	Arboreal	Klimes et al. 2015 PlosOne 10(2): e0117853	Papua New Guinea	Omnivore (arboreal)	tree WS-1D-0951 / dead twig in canopy	P. Klimes et al.	P. Klimes	secondary	2007-06-09	Wanang	100	-5.2296	145.178	also queens available
170-TAPI1	8-TAPI1	$PWD/170-TAPI1_C1_Q1_220805_L001_R1.fastq.gz	$PWD/170-TAPI1_C1_Q1_220805_L001_R2.fastq.gz	HP0036	TAPI1 C1 Q1	TAPI001	TAPI001 C1	Tapinoma	melanocephalum	Dolichoderinae	Queen		4.74	7	Own measures from Papua New Guinea, Wanang, Madang province	Trophobiont	Mutualist	ref. at https://www.antwiki.org/wiki/Trophobiosis	Omnivore	Arboreal	Klimes et al. 2015 PlosOne 10(2): e0117853	Papua New Guinea	Omnivore (arboreal)	tree WS-1D-0951 / dead twig in canopy	P. Klimes et al.	P. Klimes	secondary	2007-06-09	Wanang	100	-5.2296	145.178	also queens available
66-TAPI1	8-TAPI1	$PWD/66-TAPI1_C1_W1_220805_L001_R1.fastq.gz	$PWD/66-TAPI1_C1_W1_220805_L001_R2.fastq.gz	HP0036	TAPI1 C1 W1	TAPI001	TAPI001 C1	Tapinoma	melanocephalum	Dolichoderinae	Worker		4.74	7	Own measures from Papua New Guinea, Wanang, Madang province	Trophobiont	Mutualist	ref. at https://www.antwiki.org/wiki/Trophobiosis	Omnivore	Arboreal	Klimes et al. 2015 PlosOne 10(2): e0117853	Papua New Guinea	Omnivore (arboreal)	tree WS-1D-0951 / dead twig in canopy	P. Klimes et al.	P. Klimes	secondary	2007-06-09	Wanang	100	-5.2296	145.178	also queens available
68-TAPI1	8-TAPI1	$PWD/68-TAPI1_C1_W3_220805_L001_R1.fastq.gz	$PWD/68-TAPI1_C1_W3_220805_L001_R2.fastq.gz	HP0036	TAPI1 C1 W3	TAPI001	TAPI001 C1	Tapinoma	melanocephalum	Dolichoderinae	Worker		4.74	7	Own measures from Papua New Guinea, Wanang, Madang province	Trophobiont	Mutualist	ref. at https://www.antwiki.org/wiki/Trophobiosis	Omnivore	Arboreal	Klimes et al. 2015 PlosOne 10(2): e0117853	Papua New Guinea	Omnivore (arboreal)	tree WS-1D-0951 / dead twig in canopy	P. Klimes et al.	P. Klimes	secondary	2007-06-09	Wanang	100	-5.2296	145.178	also queens available
69-TAPI1	8-TAPI1	$PWD/69-TAPI1_C1_W4_220805_L001_R1.fastq.gz	$PWD/69-TAPI1_C1_W4_220805_L001_R2.fastq.gz	HP0036	TAPI1 C1 W4	TAPI001	TAPI001 C1	Tapinoma	melanocephalum	Dolichoderinae	Worker		4.74	7	Own measures from Papua New Guinea, Wanang, Madang province	Trophobiont	Mutualist	ref. at https://www.antwiki.org/wiki/Trophobiosis	Omnivore	Arboreal	Klimes et al. 2015 PlosOne 10(2): e0117853	Papua New Guinea	Omnivore (arboreal)	tree WS-1D-0951 / dead twig in canopy	P. Klimes et al.	P. Klimes	secondary	2007-06-09	Wanang	100	-5.2296	145.178	also queens available
175-TECH2	5-TECH2	$PWD/175-TECH2_L1_220805_L001_R1.fastq.gz	$PWD/175-TECH2_L1_220805_L001_R2.fastq.gz	WP-IC-165-11	TECH2 L1	TECH002	TECH002 C1	Technomyrmex	albipes	Dolichoderinae	Larvae		3.946	5	Own measures from Papua New Guinea, Wanang, Madang province	Trophobiont	Mutualist	Klimes pers. obs. in the sampled site	Omnivore	Arboreal	Klimes et al. 2015 PlosOne 10(2): e0117853	Papua New Guinea	Omnivore (arboreal)	tree WP-1C-0165/1, nest in dead climber	P. Klimes et al.	P. Klimes	primary	2006-05-25	Wanang	100	-5.2317	145.179
176-TECH2	5-TECH2	$PWD/176-TECH2_L2_220805_L001_R1.fastq.gz	$PWD/176-TECH2_L2_220805_L001_R2.fastq.gz	WP-IC-165-11	TECH2 L2	TECH002	TECH002 C1	Technomyrmex	albipes	Dolichoderinae	Larvae		3.946	5	Own measures from Papua New Guinea, Wanang, Madang province	Trophobiont	Mutualist	Klimes pers. obs. in the sampled site	Omnivore	Arboreal	Klimes et al. 2015 PlosOne 10(2): e0117853	Papua New Guinea	Omnivore (arboreal)	tree WP-1C-0165/1, nest in dead climber	P. Klimes et al.	P. Klimes	primary	2006-05-25	Wanang	100	-5.2317	145.179
177-TECH2	5-TECH2	$PWD/177-TECH2_L3_220805_L001_R1.fastq.gz	$PWD/177-TECH2_L3_220805_L001_R2.fastq.gz	WP-IC-165-11	TECH2 L3	TECH002	TECH002 C1	Technomyrmex	albipes	Dolichoderinae	Larvae		3.946	5	Own measures from Papua New Guinea, Wanang, Madang province	Trophobiont	Mutualist	Klimes pers. obs. in the sampled site	Omnivore	Arboreal	Klimes et al. 2015 PlosOne 10(2): e0117853	Papua New Guinea	Omnivore (arboreal)	tree WP-1C-0165/1, nest in dead climber	P. Klimes et al.	P. Klimes	primary	2006-05-25	Wanang	100	-5.2317	145.179
178-TECH2	5-TECH2	$PWD/178-TECH2_L4_220805_L001_R1.fastq.gz	$PWD/178-TECH2_L4_220805_L001_R2.fastq.gz	WP-IC-165-11	TECH2 L4	TECH002	TECH002 C1	Technomyrmex	albipes	Dolichoderinae	Larvae		3.946	5	Own measures from Papua New Guinea, Wanang, Madang province	Trophobiont	Mutualist	Klimes pers. obs. in the sampled site	Omnivore	Arboreal	Klimes et al. 2015 PlosOne 10(2): e0117853	Papua New Guinea	Omnivore (arboreal)	tree WP-1C-0165/1, nest in dead climber	P. Klimes et al.	P. Klimes	primary	2006-05-25	Wanang	100	-5.2317	145.179
188-TECH1	6-TECH1	$PWD/188-TECH1_C1_L1_220805_L001_R1.fastq.gz	$PWD/188-TECH1_C1_L1_220805_L001_R2.fastq.gz	HP0033	TECH1 C1 L1	TECH001	TECH001 C1	Technomyrmex	brunneus	Dolichoderinae	Larvae		3.614	5	Own measures from Papua New Guinea, Wanang, Madang province	Trophobiont	Mutualist	Klimes pers. obs. in the sampled site	Omnivore	Arboreal	Klimes et al. 2015 PlosOne 10(2): e0117853	Papua New Guinea	Omnivore (arboreal)	tree WS-1D-0954/4, nest in hollow twig	P. Klimes et al.	P. Klimes	secondary	2007-06-09	Wanang	100	-5.2296	145.178
189-TECH1	6-TECH1	$PWD/189-TECH1_C1_L2_220805_L001_R1.fastq.gz	$PWD/189-TECH1_C1_L2_220805_L001_R2.fastq.gz	HP0033	TECH1 C1 L2	TECH001	TECH001 C1	Technomyrmex	brunneus	Dolichoderinae	Larvae		3.614	5	Own measures from Papua New Guinea, Wanang, Madang province	Trophobiont	Mutualist	Klimes pers. obs. in the sampled site	Omnivore	Arboreal	Klimes et al. 2015 PlosOne 10(2): e0117853	Papua New Guinea	Omnivore (arboreal)	tree WS-1D-0954/4, nest in hollow twig	P. Klimes et al.	P. Klimes	secondary	2007-06-09	Wanang	100	-5.2296	145.178
159-TECH1	6-TECH1	$PWD/159-TECH1_C1_W1_220805_L001_R1.fastq.gz	$PWD/159-TECH1_C1_W1_220805_L001_R2.fastq.gz	HP0033	TECH1 C1 W1	TECH001	TECH001 C1	Technomyrmex	brunneus	Dolichoderinae	Worker		3.614	5	Own measures from Papua New Guinea, Wanang, Madang province	Trophobiont	Mutualist	Klimes pers. obs. in the sampled site	Omnivore	Arboreal	Klimes et al. 2015 PlosOne 10(2): e0117853	Papua New Guinea	Omnivore (arboreal)	tree WS-1D-0954/4, nest in hollow twig	P. Klimes et al.	P. Klimes	secondary	2007-06-09	Wanang	100	-5.2296	145.178
185-TECH1	6-TECH1	$PWD/185-TECH1_C1_W2_220805_L001_R1.fastq.gz	$PWD/185-TECH1_C1_W2_220805_L001_R2.fastq.gz	HP0033	TECH1 C1 W2	TECH001	TECH001 C1	Technomyrmex	brunneus	Dolichoderinae	Worker		3.614	5	Own measures from Papua New Guinea, Wanang, Madang province	Trophobiont	Mutualist	Klimes pers. obs. in the sampled site	Omnivore	Arboreal	Klimes et al. 2015 PlosOne 10(2): e0117853	Papua New Guinea	Omnivore (arboreal)	tree WS-1D-0954/4, nest in hollow twig	P. Klimes et al.	P. Klimes	secondary	2007-06-09	Wanang	100	-5.2296	145.178
186-TECH1	6-TECH1	$PWD/186-TECH1_C1_W3_220805_L001_R1.fastq.gz	$PWD/186-TECH1_C1_W3_220805_L001_R2.fastq.gz	HP0033	TECH1 C1 W3	TECH001	TECH001 C1	Technomyrmex	brunneus	Dolichoderinae	Worker		3.614	5	Own measures from Papua New Guinea, Wanang, Madang province	Trophobiont	Mutualist	Klimes pers. obs. in the sampled site	Omnivore	Arboreal	Klimes et al. 2015 PlosOne 10(2): e0117853	Papua New Guinea	Omnivore (arboreal)	tree WS-1D-0954/4, nest in hollow twig	P. Klimes et al.	P. Klimes	secondary	2007-06-09	Wanang	100	-5.2296	145.178
187-TECH1	6-TECH1	$PWD/187-TECH1_C1_W4_220805_L001_R1.fastq.gz	$PWD/187-TECH1_C1_W4_220805_L001_R2.fastq.gz	HP0033	TECH1 C1 W4	TECH001	TECH001 C1	Technomyrmex	brunneus	Dolichoderinae	Worker		3.614	5	Own measures from Papua New Guinea, Wanang, Madang province	Trophobiont	Mutualist	Klimes pers. obs. in the sampled site	Omnivore	Arboreal	Klimes et al. 2015 PlosOne 10(2): e0117853	Papua New Guinea	Omnivore (arboreal)	tree WS-1D-0954/4, nest in hollow twig	P. Klimes et al.	P. Klimes	secondary	2007-06-09	Wanang	100	-5.2296	145.178
265-TETR3	30-TETR3	$PWD/265-TETR3_C1_L1_220805_L001_R1.fastq.gz	$PWD/265-TETR3_C1_L1_220805_L001_R2.fastq.gz	NP4A2097/5	TETR3 C1 L1	TETR003	TETR003 C1	Tetramorium	sp. 3 cf. validiusculum	Myrmicinae	Larvae		3.6	1	Own measures from Papua New Guinea, Wanang, Madang province	None	Non_mutualist	Klimes pers. obs. in the sampled site	Omnivore	Arboreal	Klimes et al. 2015 PlosOne 10(2): e0117853	Papua New Guinea	Herbivore/omnivore (arboreal)	inside epiphytic roots at 14 m height	P. Klimes et al.	P. Klimes	primary	2013-07-23	Numba	900	-5.7222	145.2714¬†¬†	also few larvae available
263-TETR3	30-TETR3	$PWD/263-TETR3_C1_W3_220805_L001_R1.fastq.gz	$PWD/263-TETR3_C1_W3_220805_L001_R2.fastq.gz	NP4A2097/5	TETR3 C1 W3	TETR003	TETR003 C1	Tetramorium	sp. 3 cf. validiusculum	Myrmicinae	Worker		3.6	1	Own measures from Papua New Guinea, Wanang, Madang province	None	Non_mutualist	Klimes pers. obs. in the sampled site	Omnivore	Arboreal	Klimes et al. 2015 PlosOne 10(2): e0117853	Papua New Guinea	Herbivore/omnivore (arboreal)	inside epiphytic roots at 14 m height	P. Klimes et al.	P. Klimes	primary	2013-07-23	Numba	900	-5.7222	145.2714¬†¬†	also few larvae available
267-TETR6	29-TETR6	$PWD/267-TETR6_C1_P2_220805_L001_R1.fastq.gz	$PWD/267-TETR6_C1_P2_220805_L001_R2.fastq.gz	HP0110	TETR6 C1 P2	TETR006	TETR006 C1	Tetramorium	sp. 6 cf. validiusculum	Myrmicinae	Pupae		3.2	2	Own measures from Papua New Guinea, Wanang, Madang province	None	Non_mutualist	Klimes pers. obs. in the sampled site	Omnivore	Arboreal	Klimes et al. 2015 PlosOne 10(2): e0117853	Papua New Guinea	Herbivore/omnivore (arboreal)	WP-4D-0769/1 sample, in hollowbranhc at 5 m height	P. Klimes et al.	P. Klimes	primary	2007-03-15	Wanang	100	-5.2317	145.179	also nw Q available and 1 alate Q available / might be same sp.as TETR003 but due ecol.and color diff.we kept them sep. (sp.complex)
268-TETR6	29-TETR6	$PWD/268-TETR6_C1_P3_220805_L001_R1.fastq.gz	$PWD/268-TETR6_C1_P3_220805_L001_R2.fastq.gz	HP0110	TETR6 C1 P3	TETR006	TETR006 C1	Tetramorium	sp. 6 cf. validiusculum	Myrmicinae	Pupae		3.2	2	Own measures from Papua New Guinea, Wanang, Madang province	None	Non_mutualist	Klimes pers. obs. in the sampled site	Omnivore	Arboreal	Klimes et al. 2015 PlosOne 10(2): e0117853	Papua New Guinea	Herbivore/omnivore (arboreal)	WP-4D-0769/1 sample, in hollowbranhc at 5 m height	P. Klimes et al.	P. Klimes	primary	2007-03-15	Wanang	100	-5.2317	145.179	also nw Q available and 1 alate Q available / might be same sp.as TETR003 but due ecol.and color diff.we kept them sep. (sp.complex)
100-TETR6	29-TETR6	$PWD/100-TETR6_C1_W4_220805_L001_R1.fastq.gz	$PWD/100-TETR6_C1_W4_220805_L001_R2.fastq.gz	HP0110	TETR6 C1 W4	TETR006	TETR006 C1	Tetramorium	sp. 6 cf. validiusculum	Myrmicinae	Worker		3.2	2	Own measures from Papua New Guinea, Wanang, Madang province	None	Non_mutualist	Klimes pers. obs. in the sampled site	Omnivore	Arboreal	Klimes et al. 2015 PlosOne 10(2): e0117853	Papua New Guinea	Herbivore/omnivore (arboreal)	WP-4D-0769/1 sample, in hollowbranhc at 5 m height	P. Klimes et al.	P. Klimes	primary	2007-03-15	Wanang	100	-5.2317	145.179	also nw Q available and 1 alate Q available / might be same sp.as TETR003 but due ecol.and color diff.we kept them sep. (sp.complex)
206-TETR6	29-TETR6	$PWD/206-TETR6_C1_W1_220805_L001_R1.fastq.gz	$PWD/206-TETR6_C1_W1_220805_L001_R2.fastq.gz	HP0110	TETR6 C1 W1	TETR006	TETR006 C1	Tetramorium	sp. 6 cf. validiusculum	Myrmicinae	Worker		3.2	2	Own measures from Papua New Guinea, Wanang, Madang province	None	Non_mutualist	Klimes pers. obs. in the sampled site	Omnivore	Arboreal	Klimes et al. 2015 PlosOne 10(2): e0117853	Papua New Guinea	Herbivore/omnivore (arboreal)	WP-4D-0769/1 sample, in hollowbranhc at 5 m height	P. Klimes et al.	P. Klimes	primary	2007-03-15	Wanang	100	-5.2317	145.179	also nw Q available and 1 alate Q available / might be same sp.as TETR003 but due ecol.and color diff.we kept them sep. (sp.complex)
207-TETR6	29-TETR6	$PWD/207-TETR6_C1_W2_220805_L001_R1.fastq.gz	$PWD/207-TETR6_C1_W2_220805_L001_R2.fastq.gz	HP0110	TETR6 C1 W2	TETR006	TETR006 C1	Tetramorium	sp. 6 cf. validiusculum	Myrmicinae	Worker		3.2	2	Own measures from Papua New Guinea, Wanang, Madang province	None	Non_mutualist	Klimes pers. obs. in the sampled site	Omnivore	Arboreal	Klimes et al. 2015 PlosOne 10(2): e0117853	Papua New Guinea	Herbivore/omnivore (arboreal)	WP-4D-0769/1 sample, in hollowbranhc at 5 m height	P. Klimes et al.	P. Klimes	primary	2007-03-15	Wanang	100	-5.2317	145.179	also nw Q available and 1 alate Q available / might be same sp.as TETR003 but due ecol.and color diff.we kept them sep. (sp.complex)
208-TETR6	29-TETR6	$PWD/208-TETR6_C1_W3_220805_L001_R1.fastq.gz	$PWD/208-TETR6_C1_W3_220805_L001_R2.fastq.gz	HP0110	TETR6 C1 W3	TETR006	TETR006 C1	Tetramorium	sp. 6 cf. validiusculum	Myrmicinae	Worker		3.2	2	Own measures from Papua New Guinea, Wanang, Madang province	None	Non_mutualist	Klimes pers. obs. in the sampled site	Omnivore	Arboreal	Klimes et al. 2015 PlosOne 10(2): e0117853	Papua New Guinea	Herbivore/omnivore (Arboreal)	WP-4D-0769/1 sample, in hollowbranhc at 5 m height	P. Klimes et al.	P. Klimes	primary	2007-03-15	Wanang	100	-5.2317	145.179	also nw Q available and 1 alate Q available / might be same sp.as TETR003 but due ecol.and color diff.we kept them sep. (sp.complex)
137-TETP1	X-TETP1	$PWD/137-TETP1_C1_W1_220805_L001_R1.fastq.gz	$PWD/137-TETP1_C1_W1_220805_L001_R2.fastq.gz	WP5D1238/3	TETP1 C1 W1	TETP001	TETP001 C1	Tetraponera	laeviceps	Pseudomyrmecinae	Worker		2.818	7	Own measures from Papua New Guinea, Wanang, Madang province	Trophobiont	Mutualist	Klimes pers. obs. in the sampled site	Omnivore	Arboreal	Klimes et al. 2015 PlosOne 10(2): e0117853	Papua New Guinea	Herbivore/omnivore (Arboreal)		P. Klimes et al.	P. Klimes	primary	2007-05-15	Wanang	100	-5.2317	145.179
138-TETP1	X-TETP1	$PWD/138-TETP1_C1_W2_220805_L001_R1.fastq.gz	$PWD/138-TETP1_C1_W2_220805_L001_R2.fastq.gz	WP5D1238/3	TETP1 C1 W2	TETP001	TETP001 C1	Tetraponera	laeviceps	Pseudomyrmecinae	Worker		2.818	7	Own measures from Papua New Guinea, Wanang, Madang province	Trophobiont	Mutualist	Klimes pers. obs. in the sampled site	Omnivore	Arboreal	Klimes et al. 2015 PlosOne 10(2): e0117853	Papua New Guinea	Herbivore/omnivore (Arboreal)		P. Klimes et al.	P. Klimes	primary	2007-05-15	Wanang	100	-5.2317	145.179
139-TETP1	X-TETP1	$PWD/139-TETP1_C1_W3_220805_L001_R1.fastq.gz	$PWD/139-TETP1_C1_W3_220805_L001_R2.fastq.gz	WP5D1238/3	TETP1 C1 W3	TETP001	TETP001 C1	Tetraponera	laeviceps	Pseudomyrmecinae	Worker		2.818	7	Own measures from Papua New Guinea, Wanang, Madang province	Trophobiont	Mutualist	Klimes pers. obs. in the sampled site	Omnivore	Arboreal	Klimes et al. 2015 PlosOne 10(2): e0117853	Papua New Guinea	Herbivore/omnivore (Arboreal)		P. Klimes et al.	P. Klimes	primary	2007-05-15	Wanang	100	-5.2317	145.179
140-TETP1	X-TETP1	$PWD/140-TETP1_C1_W4_220805_L001_R1.fastq.gz	$PWD/140-TETP1_C1_W4_220805_L001_R2.fastq.gz	WP5D1238/3	TETP1 C1 W4	TETP001	TETP001 C1	Tetraponera	laeviceps	Pseudomyrmecinae	Worker		2.818	7	Own measures from Papua New Guinea, Wanang, Madang province	Trophobiont	Mutualist	Klimes pers. obs. in the sampled site	Omnivore	Arboreal	Klimes et al. 2015 PlosOne 10(2): e0117853	Papua New Guinea	Herbivore/omnivore (Arboreal)		P. Klimes et al.	P. Klimes	primary	2007-05-15	Wanang	100	-5.2317	145.179
141-TETP1	X-TETP1	$PWD/141-TETP1_C1_W5_220805_L001_R1.fastq.gz	$PWD/141-TETP1_C1_W5_220805_L001_R2.fastq.gz	WP5D1238/3	TETP1 C1 W5	TETP001	TETP001 C1	Tetraponera	laeviceps	Pseudomyrmecinae	Worker		2.818	7	Own measures from Papua New Guinea, Wanang, Madang province	Trophobiont	Mutualist	Klimes pers. obs. in the sampled site	Omnivore	Arboreal	Klimes et al. 2015 PlosOne 10(2): e0117853	Papua New Guinea	Herbivore/omnivore (Arboreal)		P. Klimes et al.	P. Klimes	primary	2007-05-15	Wanang	100	-5.2317	145.179
242-TURN1	4-TURN1	$PWD/242-TURN1_C1_L1_220805_L001_R1.fastq.gz	$PWD/242-TURN1_C1_L1_220805_L001_R2.fastq.gz	HP0099	TURN1 C1 L1	TURN001	TURN001 C1	Turneria	dahlii	Dolichoderinae	Larvae		3.98	1	Own measures from Papua New Guinea, Wanang, Madang province	None	Non_mutualist	Klimes pers. obs. in the sampled site; no ref.; https://www.antwiki.org/wiki/Trophobiosis	Omnivore	Arboreal	Klimes et al. 2015 PlosOne 10(2): e0117853	Papua New Guinea	Omnivore (arboreal)	WS-1E-0964 / dead twig in canopy	P. Klimes et al.	P. Klimes	secondary	2007-07-25	Wanang	100	-5.2296	145.178	also brood available
243-TURN1	4-TURN1	$PWD/243-TURN1_C1_L3_220805_L001_R1.fastq.gz	$PWD/243-TURN1_C1_L3_220805_L001_R2.fastq.gz	HP0099	TURN1 C1 L3	TURN001	TURN001 C1	Turneria	dahlii	Dolichoderinae	Larvae		3.98	1	Own measures from Papua New Guinea, Wanang, Madang province	None	Non_mutualist	Klimes pers. obs. in the sampled site; no ref.; https://www.antwiki.org/wiki/Trophobiosis	Omnivore	Arboreal	Klimes et al. 2015 PlosOne 10(2): e0117853	Papua New Guinea	Omnivore (arboreal)	WS-1E-0964 / dead twig in canopy	P. Klimes et al.	P. Klimes	secondary	2007-07-25	Wanang	100	-5.2296	145.178	also brood available
198-TURN1	4-TURN1	$PWD/198-TURN1_C2_L1_220805_L001_R1.fastq.gz	$PWD/198-TURN1_C2_L1_220805_L001_R2.fastq.gz	HP0641	TURN1 C2 L1	TURN001	TURN001 C2	Turneria	dahlii	Dolichoderinae	Larvae		3.98	1	Own measures from Papua New Guinea, Wanang, Madang province	None	Non_mutualist	Klimes pers. obs. in the sampled site; no ref.; https://www.antwiki.org/wiki/Trophobiosis	Omnivore	Arboreal	Klimes et al. 2015 PlosOne 10(2): e0117853	Papua New Guinea	Omnivore (arboreal)	WS-1E-0964 / dead twig in canopy	P. Klimes et al.	P. Klimes	secondary	2007-07-25	Wanang	100	-5.2296	145.178	also brood available
194-TURN1	4-TURN1	$PWD/194-TURN1_C1_P1_220805_L001_R1.fastq.gz	$PWD/194-TURN1_C1_P1_220805_L001_R2.fastq.gz	HP0099	TURN1 C1 P1	TURN001	TURN001 C1	Turneria	dahlii	Dolichoderinae	Pupae		3.98	1	Own measures from Papua New Guinea, Wanang, Madang province	None	Non_mutualist	Klimes pers. obs. in the sampled site; no ref.; https://www.antwiki.org/wiki/Trophobiosis	Omnivore	Arboreal	Klimes et al. 2015 PlosOne 10(2): e0117853	Papua New Guinea	Omnivore (arboreal)	WS-1E-0964 / dead twig in canopy	P. Klimes et al.	P. Klimes	secondary	2007-07-25	Wanang	100	-5.2296	145.178	also brood available
199-TURN1	4-TURN1	$PWD/199-TURN1_C2_P2_220805_L001_R1.fastq.gz	$PWD/199-TURN1_C2_P2_220805_L001_R2.fastq.gz	HP0641	TURN1 C2 P2	TURN001	TURN001 C2	Turneria	dahlii	Dolichoderinae	Pupae		3.98	1	Own measures from Papua New Guinea, Wanang, Madang province	None	Non_mutualist	Klimes pers. obs. in the sampled site; no ref.; https://www.antwiki.org/wiki/Trophobiosis	Omnivore	Arboreal	Klimes et al. 2015 PlosOne 10(2): e0117853	Papua New Guinea	Omnivore (arboreal)	WS-1E-0964 / dead twig in canopy	P. Klimes et al.	P. Klimes	secondary	2007-07-25	Wanang	100	-5.2296	145.178	also brood available
245-TURN1	4-TURN1	$PWD/245-TURN1_C2_P1_220805_L001_R1.fastq.gz	$PWD/245-TURN1_C2_P1_220805_L001_R2.fastq.gz	HP0641	TURN1 C2 P1	TURN001	TURN001 C2	Turneria	dahlii	Dolichoderinae	Pupae		3.98	1	Own measures from Papua New Guinea, Wanang, Madang province	None	Non_mutualist	Klimes pers. obs. in the sampled site; no ref.; https://www.antwiki.org/wiki/Trophobiosis	Omnivore	Arboreal	Klimes et al. 2015 PlosOne 10(2): e0117853	Papua New Guinea	Omnivore (arboreal)	WS-1E-0964 / dead twig in canopy	P. Klimes et al.	P. Klimes	secondary	2007-07-25	Wanang	100	-5.2296	145.178	also brood available
246-TURN1	4-TURN1	$PWD/246-TURN1_C2_P3_220805_L001_R1.fastq.gz	$PWD/246-TURN1_C2_P3_220805_L001_R2.fastq.gz	HP0641	TURN1 C2 P3	TURN001	TURN001 C2	Turneria	dahlii	Dolichoderinae	Pupae		3.98	1	Own measures from Papua New Guinea, Wanang, Madang province	None	Non_mutualist	Klimes pers. obs. in the sampled site; no ref.; https://www.antwiki.org/wiki/Trophobiosis	Omnivore	Arboreal	Klimes et al. 2015 PlosOne 10(2): e0117853	Papua New Guinea	Omnivore (arboreal)	WS-1E-0964 / dead twig in canopy	P. Klimes et al.	P. Klimes	secondary	2007-07-25	Wanang	100	-5.2296	145.178	also brood available
190-TURN1	4-TURN1	$PWD/190-TURN1_C1_W1_220805_L001_R1.fastq.gz	$PWD/190-TURN1_C1_W1_220805_L001_R2.fastq.gz	HP0099	TURN1 C1 W1	TURN001	TURN001 C1	Turneria	dahlii	Dolichoderinae	Worker		3.98	1	Own measures from Papua New Guinea, Wanang, Madang province	None	Non_mutualist	Klimes pers. obs. in the sampled site; no ref.; https://www.antwiki.org/wiki/Trophobiosis	Omnivore	Arboreal	Klimes et al. 2015 PlosOne 10(2): e0117853	Papua New Guinea	Omnivore (arboreal)	WS-1E-0964 / dead twig in canopy	P. Klimes et al.	P. Klimes	secondary	2007-07-25	Wanang	100	-5.2296	145.178	also brood available
191-TURN1	4-TURN1	$PWD/191-TURN1_C1_W2_220805_L001_R1.fastq.gz	$PWD/191-TURN1_C1_W2_220805_L001_R2.fastq.gz	HP0099	TURN1 C1 W2	TURN001	TURN001 C1	Turneria	dahlii	Dolichoderinae	Worker		3.98	1	Own measures from Papua New Guinea, Wanang, Madang province	None	Non_mutualist	Klimes pers. obs. in the sampled site; no ref.; https://www.antwiki.org/wiki/Trophobiosis	Omnivore	Arboreal	Klimes et al. 2015 PlosOne 10(2): e0117853	Papua New Guinea	Omnivore (arboreal)	WS-1E-0964 / dead twig in canopy	P. Klimes et al.	P. Klimes	secondary	2007-07-25	Wanang	100	-5.2296	145.178	also brood available
192-TURN1	4-TURN1	$PWD/192-TURN1_C1_W3_220805_L001_R1.fastq.gz	$PWD/192-TURN1_C1_W3_220805_L001_R2.fastq.gz	HP0099	TURN1 C1 W3	TURN001	TURN001 C1	Turneria	dahlii	Dolichoderinae	Worker		3.98	1	Own measures from Papua New Guinea, Wanang, Madang province	None	Non_mutualist	Klimes pers. obs. in the sampled site; no ref.; https://www.antwiki.org/wiki/Trophobiosis	Omnivore	Arboreal	Klimes et al. 2015 PlosOne 10(2): e0117853	Papua New Guinea	Omnivore (arboreal)	WS-1E-0964 / dead twig in canopy	P. Klimes et al.	P. Klimes	secondary	2007-07-25	Wanang	100	-5.2296	145.178	also brood available
193-TURN1	4-TURN1	$PWD/193-TURN1_C1_W4_220805_L001_R1.fastq.gz	$PWD/193-TURN1_C1_W4_220805_L001_R2.fastq.gz	HP0099	TURN1 C1 W4	TURN001	TURN001 C1	Turneria	dahlii	Dolichoderinae	Worker		3.98	1	Own measures from Papua New Guinea, Wanang, Madang province	None	Non_mutualist	Klimes pers. obs. in the sampled site; no ref.; https://www.antwiki.org/wiki/Trophobiosis	Omnivore	Arboreal	Klimes et al. 2015 PlosOne 10(2): e0117853	Papua New Guinea	Omnivore (arboreal)	WS-1E-0964 / dead twig in canopy	P. Klimes et al.	P. Klimes	secondary	2007-07-25	Wanang	100	-5.2296	145.178	also brood available
195-TURN1	4-TURN1	$PWD/195-TURN1_C2_W2_220805_L001_R1.fastq.gz	$PWD/195-TURN1_C2_W2_220805_L001_R2.fastq.gz	HP0641	TURN1 C2 W2	TURN001	TURN001 C2	Turneria	dahlii	Dolichoderinae	Worker		3.98	1	Own measures from Papua New Guinea, Wanang, Madang province	None	Non_mutualist	Klimes pers. obs. in the sampled site; no ref.; https://www.antwiki.org/wiki/Trophobiosis	Omnivore	Arboreal	Klimes et al. 2015 PlosOne 10(2): e0117853	Papua New Guinea	Omnivore (arboreal)	WS-1E-0964 / dead twig in canopy	P. Klimes et al.	P. Klimes	secondary	2007-07-25	Wanang	100	-5.2296	145.178	also brood available
197-TURN1	4-TURN1	$PWD/197-TURN1_C2_W4_220805_L001_R1.fastq.gz	$PWD/197-TURN1_C2_W4_220805_L001_R2.fastq.gz	HP0641	TURN1 C2 W4	TURN001	TURN001 C2	Turneria	dahlii	Dolichoderinae	Worker		3.98	1	Own measures from Papua New Guinea, Wanang, Madang province	None	Non_mutualist	Klimes pers. obs. in the sampled site; no ref.; https://www.antwiki.org/wiki/Trophobiosis	Omnivore	Arboreal	Klimes et al. 2015 PlosOne 10(2): e0117853	Papua New Guinea	Omnivore (arboreal)	WS-1E-0964 / dead twig in canopy	P. Klimes et al.	P. Klimes	secondary	2007-07-25	Wanang	100	-5.2296	145.178	also brood available
244-TURN1	4-TURN1	$PWD/244-TURN1_C2_W1_220805_L001_R1.fastq.gz	$PWD/244-TURN1_C2_W1_220805_L001_R2.fastq.gz	HP0641	TURN1 C2 W1	TURN001	TURN001 C2	Turneria	dahlii	Dolichoderinae	Worker		3.98	1	Own measures from Papua New Guinea, Wanang, Madang province	None	Non_mutualist	Klimes pers. obs. in the sampled site; no ref.; https://www.antwiki.org/wiki/Trophobiosis	Omnivore	Arboreal	Klimes et al. 2015 PlosOne 10(2): e0117853	Papua New Guinea	Omnivore (arboreal)	WS-1E-0964 / dead twig in canopy	P. Klimes et al.	P. Klimes	secondary	2007-07-25	Wanang	100	-5.2296	145.178	also brood available
104-VOMB3	36-VOMB3	$PWD/104-VOMB3_C1_L1_220805_L001_R1.fastq.gz	$PWD/104-VOMB3_C1_L1_220805_L001_R2.fastq.gz	PKEE123	VOMB3 C1 L1	VOMB003	VOMB003 C1	Vombisidris	sp. 4	Myrmicinae	Larvae		1.38	1	Own measures from Papua New Guinea, Wanang, Madang province (another species)	None	Non_mutualist	Klimes pers. obs. in the sampled site	Herbivore	Arboreal	Blanchard and Moreau 2017, Evolution 71: 315-328	Papua New Guinea	Herbivore/omnivore(arboreal)	WP-1Z-3096, carton nest on leaves	P. Klimes et al.	P. Klimes	primary	2008-04-03	Wanang	100	-5.2317	145.179	difficult to find more sampoles of the genus in enough worker numbers / stable isotopes measured from another Vombisidris species at the same site
105-VOMB3	36-VOMB3	$PWD/105-VOMB3_C1_L3_220805_L001_R1.fastq.gz	$PWD/105-VOMB3_C1_L3_220805_L001_R2.fastq.gz	PKEE123	VOMB3 C1 L3	VOMB003	VOMB003 C1	Vombisidris	sp. 4	Myrmicinae	Larvae		1.38	1	Own measures from Papua New Guinea, Wanang, Madang province (another species)	None	Non_mutualist	Klimes pers. obs. in the sampled site	Herbivore	Arboreal	Blanchard and Moreau 2017, Evolution 71: 315-328	Papua New Guinea	Herbivore/omnivore(arboreal)	WP-1Z-3096, carton nest on leaves	P. Klimes et al.	P. Klimes	primary	2008-04-03	Wanang	100	-5.2317	145.179	difficult to find more sampoles of the genus in enough worker numbers / stable isotopes measured from another Vombisidris species at the same site
210-VOMB3	36-VOMB3	$PWD/210-VOMB3_C1_L2_220805_L001_R1.fastq.gz	$PWD/210-VOMB3_C1_L2_220805_L001_R2.fastq.gz	PKEE123	VOMB3 C1 L2	VOMB003	VOMB003 C1	Vombisidris	sp. 4	Myrmicinae	Larvae		1.38	1	Own measures from Papua New Guinea, Wanang, Madang province (another species)	None	Non_mutualist	Klimes pers. obs. in the sampled site	Herbivore	Arboreal	Blanchard and Moreau 2017, Evolution 71: 315-328	Papua New Guinea	Herbivore/omnivore(arboreal)	WP-1Z-3096, carton nest on leaves	P. Klimes et al.	P. Klimes	primary	2008-04-03	Wanang	100	-5.2317	145.179	difficult to find more sampoles of the genus in enough worker numbers / stable isotopes measured from another Vombisidris species at the same site
106-VOMB3	36-VOMB3	$PWD/106-VOMB3_C1_Q1_220805_L001_R1.fastq.gz	$PWD/106-VOMB3_C1_Q1_220805_L001_R2.fastq.gz	PKEE123	VOMB3 C1 Q1	VOMB003	VOMB003 C1	Vombisidris	sp. 4	Myrmicinae	Queen		1.38	1	Own measures from Papua New Guinea, Wanang, Madang province (another species)	None	Non_mutualist	Klimes pers. obs. in the sampled site	Herbivore	Arboreal	Blanchard and Moreau 2017, Evolution 71: 315-328	Papua New Guinea	Herbivore/omnivore(arboreal)	WP-1Z-3096, carton nest on leaves	P. Klimes et al.	P. Klimes	primary	2008-04-03	Wanang	100	-5.2317	145.179	difficult to find more sampoles of the genus in enough worker numbers / stable isotopes measured from another Vombisidris species at the same site
101-VOMB3	36-VOMB3	$PWD/101-VOMB3_C1_W1_220805_L001_R1.fastq.gz	$PWD/101-VOMB3_C1_W1_220805_L001_R2.fastq.gz	PKEE123	VOMB3 C1 W1	VOMB003	VOMB003 C1	Vombisidris	sp. 4	Myrmicinae	Worker		1.38	1	Own measures from Papua New Guinea, Wanang, Madang province (another species)	None	Non_mutualist	Klimes pers. obs. in the sampled site	Herbivore	Arboreal	Blanchard and Moreau 2017, Evolution 71: 315-328	Papua New Guinea	Herbivore/omnivore(arboreal)	WP-1Z-3096, carton nest on leaves	P. Klimes et al.	P. Klimes	primary	2008-04-03	Wanang	100	-5.2317	145.179	difficult to find more sampoles of the genus in enough worker numbers / stable isotopes measured from another Vombisidris species at the same site
102-VOMB3	36-VOMB3	$PWD/102-VOMB3_C1_W2_220805_L001_R1.fastq.gz	$PWD/102-VOMB3_C1_W2_220805_L001_R2.fastq.gz	PKEE123	VOMB3 C1 W2	VOMB003	VOMB003 C1	Vombisidris	sp. 4	Myrmicinae	Worker		1.38	1	Own measures from Papua New Guinea, Wanang, Madang province (another species)	None	Non_mutualist	Klimes pers. obs. in the sampled site	Herbivore	Arboreal	Blanchard and Moreau 2017, Evolution 71: 315-328	Papua New Guinea	Herbivore/omnivore(arboreal)	WP-1Z-3096, carton nest on leaves	P. Klimes et al.	P. Klimes	primary	2008-04-03	Wanang	100	-5.2317	145.179	difficult to find more sampoles of the genus in enough worker numbers / stable isotopes measured from another Vombisidris species at the same site
103-VOMB3	36-VOMB3	$PWD/103-VOMB3_C1_W3_220805_L001_R1.fastq.gz	$PWD/103-VOMB3_C1_W3_220805_L001_R2.fastq.gz	PKEE123	VOMB3 C1 W3	VOMB003	VOMB003 C1	Vombisidris	sp. 4	Myrmicinae	Worker		1.38	1	Own measures from Papua New Guinea, Wanang, Madang province (another species)	None	Non_mutualist	Klimes pers. obs. in the sampled site	Herbivore	Arboreal	Blanchard and Moreau 2017, Evolution 71: 315-328	Papua New Guinea	Herbivore/omnivore(arboreal)	WP-1Z-3096, carton nest on leaves	P. Klimes et al.	P. Klimes	primary	2008-04-03	Wanang	100	-5.2317	145.179	difficult to find more sampoles of the genus in enough worker numbers / stable isotopes measured from another Vombisidris species at the same site
209-VOMB3	36-VOMB3	$PWD/209-VOMB3_C1_W4_220805_L001_R1.fastq.gz	$PWD/209-VOMB3_C1_W4_220805_L001_R2.fastq.gz	PKEE123	VOMB3 C1 W4	VOMB003	VOMB003 C1	Vombisidris	sp. 4	Myrmicinae	Worker		1.38	1	Own measures from Papua New Guinea, Wanang, Madang province (another species)	None	Non_mutualist	Klimes pers. obs. in the sampled site	Herbivore	Arboreal	Blanchard and Moreau 2017, Evolution 71: 315-328	Papua New Guinea	Herbivore/omnivore(arboreal)	WP-1Z-3096, carton nest on leaves	P. Klimes et al.	P. Klimes	primary	2008-04-03	Wanang	100	-5.2317	145.179	difficult to find more sampoles of the genus in enough worker numbers / stable isotopes measured from another Vombisidris species at the same site
