# Supplementary material for: Dietary niche shapes bacterial community in Indo-Pacific ants
Source: Microbiol Spectr. 2025 Sep 3;13(10):e01965-25. doi: 10.1128/spectrum.01965-25 (PMC12502676; doi:10.1128/spectrum.01965-25)
Supplement: Table S2 — Metadata on individual species. [file spectrum.01965-25-s0003.xls]

## Sheet: Table-S2-SPECIES-MEANS-METADATA
Table S2: SPECIES MEANS METADATA
sp_id	genera	species_name	subfamily	species_sample_size_rRNAsequencing	dN15_mean	dN15_N	dN15_ref	mutualism_type	mutualism	mutualism_type_ref	guild	stratum	stratum_ref	country	treatment	collection_info	collected	identified	forest	collection_date	site
PACH006	Brachyponera	croceicornis	Ponerinae	4	7.356	1	Own measures from Papua New Guinea, Wanang, Madang province	None	Non_mutualist	no ref.; https://www.antwiki.org/wiki/Trophobiosis	Predator	Ground	Blanchard and Moreau 2017, Evolution 71: 315-328.	Papua New Guinea	Predator (ground-dwelling)	WS-1 Winkler 5	P. Klimes et al.	P.Klimes	secondary	2007-04-07	Wanang
RHYT002	Rhytidoponera	cf. strigosa	Ectatominnae	4	7.23	1	Own measures from Papua New Guinea, Wanang, Madang province	None	Non_mutualist	no ref.; https://www.antwiki.org/wiki/Trophobiosis	Predator	Ground	Blanchard and Moreau 2017, Evolution 71: 315-328.	Papua New Guinea	Predator	trunk base nest	P. Klimes et al.	P. Klimes	primary	2007-04-26	Wanang
SOLE002	Solenopsis	papuana	Myrmicinae	8	7.19	4	Own measures from Papua New Guinea, Wanang, Madang province	None	Non_mutualist	Klimes pers. obs. in the sampled site	Predator	Arboreal	Klimes et al. 2015 PlosOne 10(2): e0117853	Papua New Guinea	Omnivore/predator (arboreal)	nest under epiphyte roots on trunk	P. Klimes et al.	P. Klimes	primary	2007-06-28	Wanang
ACRO001	Acropyga	ambigua	Formicinae	5	7.141	2	Per genus soil-corr. mean value from same region / Pfeifer et al. 2014, Myrmecological News 19: 31-41 (Appendix S4 table).	Trophobiont	Mutualist	Williams, D J . 1998, Bulletin of the British Museum (Natural History)(Entomology) 67: 1 -64; Klimes pers. obs. - the colony sample sampled with a scale insect	Predator	Ground	Blanchard and Moreau 2017, Evolution 71: 315-328	Papua New Guinea	Herbivore (subteranean/arboreal)	NP2A0108,canopy	P. Klimes et al.	P. Klimes	primary	2013-06-26	Numba
STRU001	Strumigenys	cf. loriae	Myrmicinae	5	6.616	3	Own measures from Papua New Guinea, Wanang, Madang province	None	Non_mutualist	Klimes pers. obs. in the sampled site	Predator	Ground	Blanchard and Moreau 2017, Evolution 71: 315-328	Papua New Guinea	Predator (arboreal/leaf-litter)	NP1A0016/1,under epiph.roots on trunk	P. Klimes et al.	P. Klimes	primary	2013-10-05	Numba
ANOC001	Anochetus	cato	Ponerinae	6	6.569	11	Per genus soil-corr. mean value from same region / Pfeifer et al. 2014, Myrmecological News 19: 31-41 (Appendix S4 table).	None	Non_mutualist	no ref.; https://www.antwiki.org/wiki/Trophobiosis	Predator	Ground	Blanchard and Moreau 2017, Evolution 71: 315-328	Papua New Guinea	Predator (ground dwelling)	tree NP1A0024/6, in epiphytic roots	P. Klimes et al.	P. Klimes	primary	2013-06-22	Numba
STRU002	Strumigenys	szalayi	Myrmicinae	6	6.145	2	Own measures from Papua New Guinea, Wanang, Madang province	None	Non_mutualist	Klimes pers. obs. in the sampled site	Predator	Ground	Blanchard and Moreau 2017, Evolution 71: 315-329	Papua New Guinea	Predator (arboreal/leaf-litter)	NP1A0016/1,under epiph.roots on trunk	P. Klimes et al.	P. Klimes	primary	2007-05-16	Wanang
PSEU001	Pseudolasius	breviceps	Formicinae	5	5.665	2	Own measures from Papua New Guinea, Wanang, Madang province	Trophobiont	Mutualist	Klimes et al. 2018, Myrmecological News 26:31-45	Omnivore	Ground	Klimes et al. 2018, Myrmecological News 26:31-45	Papua New Guinea	Herbivore (subterranean/arboreal)	soil structure on trunk of Icacinaceae tree	M. Leponce	P. Klimes	primary	2012-10-28	Numba
PSEU002	Pseudolasius	karawajewi	Formicinae	5	5.665	2	Own measures from Papua New Guinea, Wanang, Madang province (another species)	Trophobiont	Mutualist	Klimes et al. 2018, Myrmecological News 26:31-45	Omnivore	Ground	Klimes et al. 2018, Myrmecological News 26:31-45	Papua New Guinea	Herbivore (subterranean/arboreal)	soil structure on trunkof Pimelodendron amboinicum	P. Klimes et al.	P. Klimes	primary	2007-06-26	Wanang
PHIL001	Philidris	cordata	Dolichoderinae	12	5.658	5	Own measures from Papua New Guinea, Wanang, Madang province	Trophobiont	Mutualist	Klimes pers. obs. in the sampled site	Omnivore	Arboreal	Klimes et al. 2015 PlosOne 10(2): e0117853	Papua New Guinea	Omnivore (arboreal)	WP-4B-0851,carton tunnel over tree	P. Klimes et al.	P. Klimes	primary	2007-08-16	Wanang
OECO001	Oecophylla	smaragdina	Formicinae	3	5.215	2	Own measures from Papua New Guinea, Wanang, Madang province	Trophobiont	Mutualist	Klimes pers. obs. in the sampled site	Omnivore	Arboreal	Blanchard and Moreau 2017, Evolution 71: 315-328.	Papua New Guinea	Omnivore (arboreal)	nest on leaves of tree at 28 m	P. Klimes et al.	P. Klimes	primary	2013-07-23	Numba
PHEI004	Pheidole	hospes	Myrmicinae	14	5.1	3	Own measures from Papua New Guinea, Wanang, Madang province	None	Non_mutualist	Klimes pers. obs. in the sampled site	Omnivore	Arboreal	Klimes et al. 2015 PlosOne 10(2): e0117853	Papua New Guinea	Omnivor/predator	inside epiphytic roots at 17 m height of WP-5A-1051	P. Klimes et al.	P. Klimes	primary	2007-10-03	Wanang
ANON002	Anonychomyrma	minuta	Dolichoderinae	13	4.925	2	Own measures from Papua New Guinea, Wanang, Madang province	Ant_plant	Mutualist	Plowman et al., Proc. R. Soc. B 284: 20162564; Klimes pers. obs. in the sampled site	Omnivore	Arboreal	Bluthgen et al. Oecologia (2003) 137:426‚Äì435., Blanchard and Moreau 2017, Evolution 71: 315-328.	Papua New Guinea	Omnivore (arboreal)	holow twig in canopy WP-4A-1024/3	P. Klimes et al.	P. Klimes	primary	2007-08-23	Wanang
ANOP001	Anoplolepis	gracilipes	Formicinae	5	4.905	4	Own measures from Papua New Guinea, Wanang, Madang province	Trophobiont	Mutualist	Klimes pers. obs. in the sampled site	Omnivore	Ground	Blanchard and Moreau 2017, Evolution 71: 315-328. Klimes et al. 2015 PlosOne 10(2): e0117853	Papua New Guinea	Omnivore (ground-dwelling/arboreal)	EX-0469-R-2015-01-08	J. Moses et al.	P. Klimes	secondary	2015-12-02	Exxon pipeline corridor
TAPI001	Tapinoma	melanocephalum	Dolichoderinae	6	4.74	7	Own measures from Papua New Guinea, Wanang, Madang province	Trophobiont	Mutualist	ref. at https://www.antwiki.org/wiki/Trophobiosis	Omnivore	Arboreal	Klimes et al. 2015 PlosOne 10(2): e0117853	Papua New Guinea	Omnivore (arboreal)	tree WS-1D-0951 / dead twig in canopy	P. Klimes et al.	P. Klimes	secondary	2007-06-09	Wanang
AENI001	Aenictus	huonicus	Dorylinae	4	4.665	9	Per genus soil-corr. mean value from same region / Pfeifer et al. 2014, Myrmecological News 19: 31-41 (Appendix S4 table).	None	Non_mutualist	no ref.; https://www.antwiki.org/wiki/Trophobiosis	Omnivore	Ground	Blanchard and Moreau 2017, Evolution 71: 315-328	Papua New Guinea	Predator	foraging on trunk	P. Klimes et al.	P. Klimes	primary	2007-07-11	Wanang
PARA010	Paraparatrechina	sp. 10	Formicinae	5	4.19	4	Own measures from Papua New Guinea, Wanang, Madang province	Trophobiont	Mutualist	Klimes pers. obs. in the sampled site	Omnivore	Arboreal	Klimes et al. 2015 PlosOne 10(2): e0117853	Papua New Guinea	Omnivore (arboreal/leaf-litter)	NS4A0257/1, in rotton branch at 3 m	P. Klimes et al.	P. Klimes	secondary	2013-11-21	Numba
TURN001	Turneria	dahlii	Dolichoderinae	12	3.98	1	Own measures from Papua New Guinea, Wanang, Madang province	None	Non_mutualist	Klimes pers. obs. in the sampled site; no ref.; https://www.antwiki.org/wiki/Trophobiosis	Omnivore	Arboreal	Klimes et al. 2015 PlosOne 10(2): e0117853	Papua New Guinea	Omnivore (arboreal)	WS-1E-0964 / dead twig in canopy	P. Klimes et al.	P. Klimes	secondary	2007-07-25	Wanang
DIAC001	Diacamma	rugosum	Ponerinae	6	3.95	3	Own measures from Papua New Guinea, Wanang, Madang province	None	Non_mutualist	no ref.; https://www.antwiki.org/wiki/Trophobiosis	Omnivore	Arboreal	Klimes et al. 2015 PlosOne 10(2): e0117853	Papua New Guinea	Predator (arboreal/leaf-litter)	WP-5D-1229/2, in epiphytic roots &soil at M25 m high at 9 m height	P. Klimes et al.	P. Klimes	primary	2007-05-10	Wanang
TECH002	Technomyrmex	albipes	Dolichoderinae	4	3.946	5	Own measures from Papua New Guinea, Wanang, Madang province	Trophobiont	Mutualist	Klimes pers. obs. in the sampled site	Omnivore	Arboreal	Klimes et al. 2015 PlosOne 10(2): e0117853	Papua New Guinea	Omnivore (arboreal)	tree WP-1C-0165/1, nest in dead climber	P. Klimes et al.	P. Klimes	primary	2006-05-25	Wanang
PARA005	Nylanderia	aff. vaga	Formicinae	12	3.93	3	Own measures from Papua New Guinea, Wanang, Madang province	None	Non_mutualist	Klimes pers. obs. in the sampled site	Omnivore	Ground	Blanchard and Moreau 2017, Evolution 71: 315-328.	Papua New Guinea	Omnivore (arboreal/leaf-litter)	WP-4D-0763/1, under bark at 6 m	P. Klimes et al.	P. Klimes	primary	2007-03-20	Wanang
TECH001	Technomyrmex	brunneus	Dolichoderinae	6	3.614	5	Own measures from Papua New Guinea, Wanang, Madang province	Trophobiont	Mutualist	Klimes pers. obs. in the sampled site	Omnivore	Arboreal	Klimes et al. 2015 PlosOne 10(2): e0117853	Papua New Guinea	Omnivore (arboreal)	tree WS-1D-0954/4, nest in hollow twig	P. Klimes et al.	P. Klimes	secondary	2007-06-09	Wanang
TETR003	Tetramorium	sp. 3 cf. validiusculum	Myrmicinae	2	3.6	1	Own measures from Papua New Guinea, Wanang, Madang province	None	Non_mutualist	Klimes pers. obs. in the sampled site	Omnivore	Arboreal	Klimes et al. 2015 PlosOne 10(2): e0117853	Papua New Guinea	Herbivore/omnivore (arboreal)	inside epiphytic roots at 14 m height	P. Klimes et al.	P. Klimes	primary	2013-07-23	Numba
CREM015	Crematogaster	sp. 15 aff. flavicornis	Myrmicinae	5	3.59	2	Own measures from Papua New Guinea, Wanang, Madang province	None	Non_mutualist	Klimes pers. obs. in the sampled site	Omnivore	Arboreal	Klimes et al. 2015 PlosOne 10(2): e0117853	Papua New Guinea	Omnivore (arboreal)	nest in myrmecophytic bulb plant epiphyte (e.g. Myrmecodia or Hydnophytum) high in canopy of NP2A0119 tree	P. Klimes et al.	P. Klimes	primary	2013-06-21	Numba
CREM003	Crematogaster	polita	Myrmicinae	9	3.464	5	Own measures from Papua New Guinea, Wanang, Madang province	Trophobiont	Mutualist	Klimes pers. obs. in the sampled site	Omnivore	Arboreal	Klimes et al. 2015 PlosOne 10(2): e0117853	Papua New Guinea	Omnivore (arboreal)	carton nest #5 from WP-5E-1209 tree	P. Klimes et al.	P. Klimes	primary	2007-04-28	Wanang
PHEI002	Pheidole	sp. aff. sexspinosa biroi	Myrmicinae	8	3.39	1	Own measures from Papua New Guinea, Wanang, Madang province (another species)	None	Non_mutualist	Klimes pers. obs. in the sampled site	Omnivore	Arboreal	Klimes et al. 2015 PlosOne 10(2): e0117853	Papua New Guinea	Omnivor/predator	from small carton nest high in canopy (30m above gr.)	P. Klimes et al.	P. Klimes	primary	2007-06-28	Wanang
TAPI003	Tapinoma	aff. williamsi	Dolichoderinae	7	3.3675	4	Own measures from Papua New Guinea, Wanang, Madang province	Trophobiont	Mutualist	Klimes pers. obs. in the sampled site	Omnivore	Arboreal	Klimes et al. 2015 PlosOne 10(2): e0117853	Papua New Guinea	Omnivore (arboreal)	tree WP-4A-1031/2, hollow twig in canopy	P. Klimes et al.	P. Klimes	primary	2007-08-20	Wanang
COR001	Crematogaster	coriaria	Myrmicinae	1	3.36	7	Pfeifer et al. 2014, Myrmecological News 19: 31-41 (Appendix S4 table, soil-baseline corrected value).	Trophobiont	Mutualist	Bluthgen et al. 2006, Insect. Soc. 53: 194–203	Omnivore	Ground	Blanchard and Moreau 2017, Evolution 71: 315-328.	Malaysian Borneo	Soil	Soil samples	Jiri Tuma	Jiri Tuma	Logged forest	2021	Maliau Basin Conservation
TETR006	Tetramorium	sp. 6 cf. validiusculum	Myrmicinae	6	3.2	2	Own measures from Papua New Guinea, Wanang, Madang province	None	Non_mutualist	Klimes pers. obs. in the sampled site	Omnivore	Arboreal	Klimes et al. 2015 PlosOne 10(2): e0117853	Papua New Guinea	Herbivore/omnivore (arboreal)	WP-4D-0769/1 sample, in hollowbranhc at 5 m height	P. Klimes et al.	P. Klimes	primary	2007-03-15	Wanang
TETP001	Tetraponera	laeviceps	Pseudomyrmecinae	5	2.818	7	Own measures from Papua New Guinea, Wanang, Madang province	Trophobiont	Mutualist	Klimes pers. obs. in the sampled site	Omnivore	Arboreal	Klimes et al. 2015 PlosOne 10(2): e0117853	Papua New Guinea	Herbivore/omnivore (Arboreal)		P. Klimes et al.	P. Klimes	primary	2007-05-15	Wanang
MOD001	Crematogaster	modigliani	Myrmicinae	3	2.72	NA	Woodcock Pet al. 2013, PLoS ONE 8(4): e60756. (Appendix online; ).	Trophobiont	Mutualist	Bluthgen et al. 2006, Insect. Soc. 53: 194–203	Omnivore	Ground	Blanchard and Moreau 2017, Evolution 71: 315-328.	Malaysian Borneo	Soil	Soil samples	Jiri Tuma	Jiri Tuma	Logged forest	2021	Maliau Basin Conservation
PNAG001	Philidris	nagasau	Dolichoderinae	10	1.85	2	Chomicki et al. 2019 (Fig. S7, corr. value for plant tissueů mean for the species)	Ant_plant	Mutualist	Chomicki, G., Renner, S.S. 2019, New Phytologist 223: 2011-2023	Herbivore	Arboreal	Chomicki, G., Renner, S.S. 2019, New Phytologist 223: 2011-2023	Fiji	Arboreal		Guillaume Chomicki	Guillaume Chomicki	unknown	Unknown	Vanua Levu
CAMP021	Overbeckia	papuana sp.nov.	Formicinae	6	1.77	19	Own measures from Papua New Guinea, Wanang, Madang province (used mean accross 4 Camponotini other species)	None	Non_mutualist	Klimes pers. obs. in the sampled site	Herbivore	Arboreal	Klimes et al. 2022 Invertebrate Systematics	Papua New Guinea	Herbivore (arboreal)	nest in a liana,WS-4D-0868	P. Klimes et al.	P. Klimes	secondary	2007-03-08	Wanang
VOMB003	Vombisidris	sp. 4	Myrmicinae	8	1.38	1	Own measures from Papua New Guinea, Wanang, Madang province (another species)	None	Non_mutualist	Klimes pers. obs. in the sampled site	Herbivore	Arboreal	Blanchard and Moreau 2017, Evolution 71: 315-328	Papua New Guinea	Herbivore/omnivore(arboreal)	WP-1Z-3096, carton nest on leaves	P. Klimes et al.	P. Klimes	primary	2008-04-03	Wanang
AMP001	Crematogaster	ampullaris	Myrmicinae	1	0.25	9	Houadria et al., 2023, Ecol. Evol., DOI: 10.1002/ece3.9760 (Fig. 3A)	Ant_plant	Mutualist	Lestina pers. obs. in the sampled site	Herbivore	Arboreal	Houadria et al. 2020, Symbiosis 81:79‚Äì91	Malaysian Borneo	Arboreal	Macaranga hypoleuca host plant	Dan Le≈°tina	Dan Le≈°tina	Forest Fragment	2022	Reka Halus Oil Plantation
BOR001	Crematogaster	borneensis sp. gr.	Myrmicinae	19	0.25	9	Houadria et al., 2023, Ecol. Evol., DOI: 10.1002/ece3.9760 (Fig. 3A)	Ant_plant	Mutualist	Lestina pers. obs. in the sampled site; Feldhaar, H., Maschwitz, U., Fiala, B. 2016, Sociobiology. 63: 651-681.	Herbivore	Arboreal	Houadria et al. 2020, Symbiosis 81:79‚Äì91	Malaysian Borneo	Arboreal	Macaranga pearsonii and M. hypoleuca host plants	Dan Le≈°tina	Dan Le≈°tina	Forest Fragment	2021	Reka Halus Oil Plantation
