# Supplementary material for: Dietary niche shapes bacterial community in Indo-Pacific ants
Source: Microbiol Spectr. 2025 Sep 3;13(10):e01965-25. doi: 10.1128/spectrum.01965-25 (PMC12502676; doi:10.1128/spectrum.01965-25)
Supplement: Table S3 — Details on OTUs, taxonomic and sample origin. [file spectrum.01965-25-s0004.xls]

## Sheet: Table-S3-OTU-TAX-META
Table-S3-OUT-TAX-META
OTU	Sample	Abundance	sample_id	phylo_id	forward_absolute_filepath	reverse_absolute_filepath	original_id	label_ID	sp_id	colony_id	genera	species_name	subfamily	lifestage	host	dN15_mean	dN15_N	stable_isotope_ref	mutualism_type	mutualism	mutualism_type_ref	guild	stratum	stratum_ref	country	treatment	collection_info	collected	identified	forest	collection_date	site	elevation	latitude	longitude	notes	Kingdom	Phylum	Class	Order	Family	Genus	Species
e4c1d8cf47e0826f2cef352668fce224	165-PSEU1	99.7695	165-PSEU1	9-PSEU1	$PWD/165-PSEU1_C1_W5_220805_L001_R1.fastq.gz	$PWD/165-PSEU1_C1_W5_220805_L001_R2.fastq.gz	10477	PSEU1 C1 W5	PSEU001	PSEU001 C1	Pseudolasius	breviceps	Formicinae	Worker		5.665	2	Own measures from Papua New Guinea, Wanang, Madang province	Trophobiont	Mutualist	Klimes et al. 2018, Myrmecological News 26:31-45	Omnivore	Ground	Klimes et al. 2018, Myrmecological News 26:31-45	Papua New Guinea	Herbivore (subterranean/arboreal)	soil structure on trunk of Icacinaceae tree	M. Leponce	P. Klimes	primary	2012-10-28	Numba	700	-5.7592	145.236	see also Klimes et al., 2018, Myrm. News	d__Bacteria	p__Proteobacteria	c__Alphaproteobacteria	o__Rickettsiales	f__Rickettsiaceae	g__Rickettsia	NA
9fde2b036d14b98e4273e8f462649fbb	171-TAPI3	99.7447	171-TAPI3	7-TAPI3	$PWD/171-TAPI3_C1_L1_220805_L001_R1.fastq.gz	$PWD/171-TAPI3_C1_L1_220805_L001_R2.fastq.gz	HP0210	TAPI3 C1 L1	TAPI003	TAPI003 C1	Tapinoma	aff. williamsi	Dolichoderinae	Larvae		3.3675	4	Own measures from Papua New Guinea, Wanang, Madang province	Trophobiont	Mutualist	Klimes pers. obs. in the sampled site	Omnivore	Arboreal	Klimes et al. 2015 PlosOne 10(2): e0117853	Papua New Guinea	Omnivore (arboreal)	tree WP-4A-1031/2, hollow twig in canopy	P. Klimes et al.	P. Klimes	primary	2007-08-20	Wanang	100	-5.2317	145.179	also 1 virgin queen with wings avail.	d__Bacteria	p__Proteobacteria	c__Alphaproteobacteria	o__Rickettsiales	f__Anaplasmataceae	g__Wolbachia	s__alpha_proteobacterium
5c8ae170c0e7d6145264a609646ea9f0	10-Pn1	99.7352	10-Pn1	1-Pn1	$PWD/10-Pn1_4_220805_L001_R1.fastq.gz	$PWD/10-Pn1_4_220805_L001_R2.fastq.gz	Pn1	Pn1 4	PNAG001	PNAG001 C1	Philidris	nagasau	Dolichoderinae	Worker	Squamellaria	1.85	2	Chomicki et al. 2019 (Fig. S7, corr. value for plant tissue_ mean for the species)	Ant_plant	Mutualist	Chomicki, G., Renner, S.S. 2019, New Phytologist 223: 2011-2023	Herbivore	Arboreal	Chomicki, G., Renner, S.S. 2019, New Phytologist 223: 2011-2023	Fiji	Arboreal		Guillaume Chomicki	Guillaume Chomicki	unknown	Unknown	Vanua Levu	NA	NA		Stable isotopes approximate mean value taken as mean per species from Fig. S7 in Chomicky et al. 2019 study	d__Bacteria	p__Proteobacteria	c__Gammaproteobacteria	o__Enterobacterales	NA	NA	NA
e4c1d8cf47e0826f2cef352668fce224	84-PSEU2	99.7211	84-PSEU2	10-PSEU2	$PWD/84-PSEU2_C1_W5_220805_L001_R1.fastq.gz	$PWD/84-PSEU2_C1_W5_220805_L001_R2.fastq.gz	HP0711	PSEU2 C1 W5	PSEU002	PSEU002 C1	Pseudolasius	karawajewi	Formicinae	Worker		5.665	2	Own measures from Papua New Guinea, Wanang, Madang province (another species)	Trophobiont	Mutualist	Klimes et al. 2018, Myrmecological News 26:31-45	Omnivore	Ground	Klimes et al. 2018, Myrmecological News 26:31-45	Papua New Guinea	Herbivore (subterranean/arboreal)	soil structure on trunkof Pimelodendron amboinicum	P. Klimes et al.	P. Klimes	primary	2007-06-26	Wanang	100	-5.2317	145.179	1 hopper nymph Flatidae included, see also Klimes et al., 2018, Myrm. News / stable isotopes estimated from another related species PSEU001 at the site	d__Bacteria	p__Proteobacteria	c__Alphaproteobacteria	o__Rickettsiales	f__Rickettsiaceae	g__Rickettsia	NA
9fde2b036d14b98e4273e8f462649fbb	173-TAPI3	99.5811	173-TAPI3	7-TAPI3	$PWD/173-TAPI3_C1_L3_220805_L001_R1.fastq.gz	$PWD/173-TAPI3_C1_L3_220805_L001_R2.fastq.gz	HP0210	TAPI3 C1 L3	TAPI003	TAPI003 C1	Tapinoma	aff. williamsi	Dolichoderinae	Larvae		3.3675	4	Own measures from Papua New Guinea, Wanang, Madang province	Trophobiont	Mutualist	Klimes pers. obs. in the sampled site	Omnivore	Arboreal	Klimes et al. 2015 PlosOne 10(2): e0117853	Papua New Guinea	Omnivore (arboreal)	tree WP-4A-1031/2, hollow twig in canopy	P. Klimes et al.	P. Klimes	primary	2007-08-20	Wanang	100	-5.2317	145.179	also 1 virgin queen with wings avail.	d__Bacteria	p__Proteobacteria	c__Alphaproteobacteria	o__Rickettsiales	f__Anaplasmataceae	g__Wolbachia	s__alpha_proteobacterium
fceaab840c53a185678b43d55226a999	114-PHEI4	99.5501	114-PHEI4	26-PHEI4	$PWD/114-PHEI4_C2_L2P1_220805_L001_R1.fastq.gz	$PWD/114-PHEI4_C2_L2P1_220805_L001_R2.fastq.gz	NS1A0002/1	PHEI4 C2 L2/P1	PHEI004	PHEI004 C2	Pheidole	hospes	Myrmicinae	Pupae		5.1	3	Own measures from Papua New Guinea, Wanang, Madang province	None	Non_mutualist	Klimes pers. obs. in the sampled site	Omnivore	Arboreal	Klimes et al. 2015 PlosOne 10(2): e0117856	Papua New Guinea	Omnivor/predator	inside epiphytic roots at 17 m height of WP-5A-1054	P. Klimes et al.	P. Klimes	primary	2007-10-06	Wanang	100	-5.2317	145.179	also 2 Q pupae,2 larvae and 1 alate Q incl.	d__Bacteria	p__Proteobacteria	c__Alphaproteobacteria	o__Rickettsiales	f__Anaplasmataceae	g__Wolbachia	NA
fceaab840c53a185678b43d55226a999	107-PHEI4	99.5189	107-PHEI4	26-PHEI4	$PWD/107-PHEI4_C1_Q1_220805_L001_R1.fastq.gz	$PWD/107-PHEI4_C1_Q1_220805_L001_R2.fastq.gz	HP0206	PHEI4 C1 Q1	PHEI004	PHEI004 C1	Pheidole	hospes	Myrmicinae	Queen		5.1	3	Own measures from Papua New Guinea, Wanang, Madang province	None	Non_mutualist	Klimes pers. obs. in the sampled site	Omnivore	Arboreal	Klimes et al. 2015 PlosOne 10(2): e0117857	Papua New Guinea	Omnivor/predator	inside epiphytic roots at 17 m height of WP-5A-1055	P. Klimes et al.	P. Klimes	primary	2007-10-07	Wanang	100	-5.2317	145.179	also 2 Q pupae,2 larvae and 1 alate Q incl.	d__Bacteria	p__Proteobacteria	c__Alphaproteobacteria	o__Rickettsiales	f__Anaplasmataceae	g__Wolbachia	NA
fceaab840c53a185678b43d55226a999	215-PHEI4	99.4925	215-PHEI4	26-PHEI4	$PWD/215-PHEI4_C1_L1_220805_L001_R1.fastq.gz	$PWD/215-PHEI4_C1_L1_220805_L001_R2.fastq.gz	HP0206	PHEI4 C1 L1	PHEI004	PHEI004 C1	Pheidole	hospes	Myrmicinae	Larvae		5.1	3	Own measures from Papua New Guinea, Wanang, Madang province	None	Non_mutualist	Klimes pers. obs. in the sampled site	Omnivore	Arboreal	Klimes et al. 2015 PlosOne 10(2): e0117853	Papua New Guinea	Omnivor/predator	inside epiphytic roots at 17 m height of WP-5A-1051	P. Klimes et al.	P. Klimes	primary	2007-10-03	Wanang	100	-5.2317	145.179	also 2 Q pupae,2 larvae and 1 alate Q incl.	d__Bacteria	p__Proteobacteria	c__Alphaproteobacteria	o__Rickettsiales	f__Anaplasmataceae	g__Wolbachia	NA
5c8ae170c0e7d6145264a609646ea9f0	12-Pn1	99.4866	12-Pn1	1-Pn1	$PWD/12-Pn1_6_220805_L001_R1.fastq.gz	$PWD/12-Pn1_6_220805_L001_R2.fastq.gz	Pn1	Pn1 6	PNAG001	PNAG001 C1	Philidris	nagasau	Dolichoderinae	Worker	Squamellaria	1.85	2	Chomicki et al. 2019 (Fig. S7, corr. value for plant tissue_ mean for the species)	Ant_plant	Mutualist	Chomicki, G., Renner, S.S. 2019, New Phytologist 223: 2011-2023	Herbivore	Arboreal	Chomicki, G., Renner, S.S. 2019, New Phytologist 223: 2011-2023	Fiji	Arboreal		Guillaume Chomicki	Guillaume Chomicki	unknown	Unknown	Vanua Levu	NA	NA		Stable isotopes approximate mean value taken as mean per species from Fig. S7 in Chomicky et al. 2019 study	d__Bacteria	p__Proteobacteria	c__Gammaproteobacteria	o__Enterobacterales	NA	NA	NA
3991502284784bd3ea2a7c59d4726b3a	135-RHYT2	99.4776	135-RHYT2	16-RHYT2	$PWD/135-RHYT2_C2_W3_220805_L001_R1.fastq.gz	$PWD/135-RHYT2_C2_W3_220805_L001_R2.fastq.gz	WP5E1195/1	RHYT2 C2 W3	RHYT002	RHYT002 C2	Rhytidoponera	cf. strigosa	Ectatominnae	Worker		7.23	1	Own measures from Papua New Guinea, Wanang, Madang province	None	Non_mutualist	no ref.; https://www.antwiki.org/wiki/Trophobiosis	Predator	Ground	Blanchard and Moreau 2017, Evolution 71: 315-328.	Papua New Guinea	Predator	trunk base nest	P. Klimes et al.	P. Klimes	primary	2007-04-26	Wanang	100	-5.2317	145.179	another sample of the species from Exxon but from Wanang	d__Bacteria	p__Proteobacteria	c__Alphaproteobacteria	o__Rhizobiales	f__Rhizobiaceae	NA	NA
418b2dca88b2683da05fc1ad4bb2ab5c	248-AENI1	99.3987	248-AENI1	34-AENI1	$PWD/248-AENI1_C1_W2_220805_L001_R1.fastq.gz	$PWD/248-AENI1_C1_W2_220805_L001_R2.fastq.gz	WP3A0513/6	AENI1 C1 W2	AENI001	AENI001 C1	Aenictus	huonicus	Dorylinae	Worker		4.665	9	Per genus soil-corr. mean value from same region / Pfeifer et al. 2014, Myrmecological News 19: 31-41 (Appendix S4 table).	None	Non_mutualist	no ref.; https://www.antwiki.org/wiki/Trophobiosis	Omnivore	Ground	Blanchard and Moreau 2017, Evolution 71: 315-328	Papua New Guinea	Predator	foraging on trunk	P. Klimes et al.	P. Klimes	primary	2007-07-11	Wanang	100	-5.2317	145.179	foraging but 1 larva present	d__Bacteria	p__Proteobacteria	c__Alphaproteobacteria	o__Rhizobiales	f__Rhizobiaceae	g__Candidatus_Tokpelaia	s__Candidatus_Tokpelaia
fceaab840c53a185678b43d55226a999	115-PHEI4	99.3763	115-PHEI4	26-PHEI4	$PWD/115-PHEI4_C2_Q1_220805_L001_R1.fastq.gz	$PWD/115-PHEI4_C2_Q1_220805_L001_R2.fastq.gz	NS1A0002/1	PHEI4 C2 Q1	PHEI004	PHEI004 C2	Pheidole	hospes	Myrmicinae	Queen		5.1	3	Own measures from Papua New Guinea, Wanang, Madang province	None	Non_mutualist	Klimes pers. obs. in the sampled site	Omnivore	Arboreal	Klimes et al. 2015 PlosOne 10(2): e0117858	Papua New Guinea	Omnivor/predator	inside epiphytic roots at 17 m height of WP-5A-1056	P. Klimes et al.	P. Klimes	primary	2007-10-08	Wanang	100	-5.2317	145.179	also 2 Q pupae,2 larvae and 1 alate Q incl.	d__Bacteria	p__Proteobacteria	c__Alphaproteobacteria	o__Rickettsiales	f__Anaplasmataceae	g__Wolbachia	NA
9fde2b036d14b98e4273e8f462649fbb	174-TAPI3	99.3617	174-TAPI3	7-TAPI3	$PWD/174-TAPI3_C1_Q1_220805_L001_R1.fastq.gz	$PWD/174-TAPI3_C1_Q1_220805_L001_R2.fastq.gz	HP0210	TAPI3 C1 Q1	TAPI003	TAPI003 C1	Tapinoma	aff. williamsi	Dolichoderinae	Queen		3.3675	4	Own measures from Papua New Guinea, Wanang, Madang province	Trophobiont	Mutualist	Klimes pers. obs. in the sampled site	Omnivore	Arboreal	Klimes et al. 2015 PlosOne 10(2): e0117853	Papua New Guinea	Omnivore (arboreal)	tree WP-4A-1031/2, hollow twig in canopy	P. Klimes et al.	P. Klimes	primary	2007-08-20	Wanang	100	-5.2317	145.179	also 1 virgin queen with wings avail.	d__Bacteria	p__Proteobacteria	c__Alphaproteobacteria	o__Rickettsiales	f__Anaplasmataceae	g__Wolbachia	s__alpha_proteobacterium
b6ba6d59478c4c7f9d0bcc1f5e2fd10e	74-CAMP21	99.2966	74-CAMP21	14-CAMP21	$PWD/74-CAMP21_C1_W1_220805_L001_R1.fastq.gz	$PWD/74-CAMP21_C1_W1_220805_L001_R2.fastq.gz	HP0177	CAMP21 C1 W1	CAMP021	CAMP021 C1	Overbeckia	papuana sp.nov.	Formicinae	Worker		1.77	19	Own measures from Papua New Guinea, Wanang, Madang province (used mean accross 4 Camponotini other species)	None	Non_mutualist	Klimes pers. obs. in the sampled site	Herbivore	Arboreal	Klimes et al. 2022 Invertebrate Systematics	Papua New Guinea	Herbivore (arboreal)	nest in a liana,WS-4D-0868	P. Klimes et al.	P. Klimes	secondary	2007-03-08	Wanang	100	-5.2296	145.178	unique sample for the genus - none did bacteria before	d__Bacteria	p__Proteobacteria	c__Gammaproteobacteria	o__Enterobacterales	f__Morganellaceae	g__Candidatus_Blochmannia	NA
fceaab840c53a185678b43d55226a999	94-PARA5	99.1624	94-PARA5	11-PARA5	$PWD/94-PARA5_C2_L1P1_220805_L001_R1.fastq.gz	$PWD/94-PARA5_C2_L1P1_220805_L001_R2.fastq.gz	NA0248	PARA5 C2 L1/P1	PARA005	PARA005 C2	Nylanderia	aff. vaga	Formicinae	Larvae		3.93	3	Own measures from Papua New Guinea, Wanang, Madang province	None	Non_mutualist	Klimes pers. obs. in the sampled site	Omnivore	Ground	Blanchard and Moreau 2017, Evolution 71: 315-328.	Papua New Guinea	Omnivore (arboreal/leaf-litter)	WP-4D-0763/1, under bark at 6 m	P. Klimes et al.	P. Klimes	primary	2007-03-20	Wanang	100	-5.2317	145.179	also some larva and pupae avail.	d__Bacteria	p__Proteobacteria	c__Alphaproteobacteria	o__Rickettsiales	f__Anaplasmataceae	g__Wolbachia	NA
b6ba6d59478c4c7f9d0bcc1f5e2fd10e	75-CAMP21	99.1325	75-CAMP21	14-CAMP21	$PWD/75-CAMP21_C1_W3_220805_L001_R1.fastq.gz	$PWD/75-CAMP21_C1_W3_220805_L001_R2.fastq.gz	HP0177	CAMP21 C1 W3	CAMP021	CAMP021 C1	Overbeckia	papuana sp.nov.	Formicinae	Worker		1.77	19	Own measures from Papua New Guinea, Wanang, Madang province (used mean accross 4 Camponotini other species)	None	Non_mutualist	Klimes pers. obs. in the sampled site	Herbivore	Arboreal	Klimes et al. 2022 Invertebrate Systematics	Papua New Guinea	Herbivore (arboreal)	nest in a liana,WS-4D-0868	P. Klimes et al.	P. Klimes	secondary	2007-03-08	Wanang	100	-5.2296	145.178	unique sample for the genus - none did bacteria before	d__Bacteria	p__Proteobacteria	c__Gammaproteobacteria	o__Enterobacterales	f__Morganellaceae	g__Candidatus_Blochmannia	NA
b6ba6d59478c4c7f9d0bcc1f5e2fd10e	78-CAMP21	99.1261	78-CAMP21	14-CAMP21	$PWD/78-CAMP21_C1_L2_220805_L001_R1.fastq.gz	$PWD/78-CAMP21_C1_L2_220805_L001_R2.fastq.gz	HP0177	CAMP21 C1 L2	CAMP021	CAMP021 C1	Overbeckia	papuana sp.nov.	Formicinae	Larvae		1.77	19	Own measures from Papua New Guinea, Wanang, Madang province (used mean accross 4 Camponotini other species)	None	Non_mutualist	Klimes pers. obs. in the sampled site	Herbivore	Arboreal	Klimes et al. 2022 Invertebrate Systematics	Papua New Guinea	Herbivore (arboreal)	nest in a liana,WS-4D-0868	P. Klimes et al.	P. Klimes	secondary	2007-03-08	Wanang	100	-5.2296	145.178	unique sample for the genus - none did bacteria before	d__Bacteria	p__Proteobacteria	c__Gammaproteobacteria	o__Enterobacterales	f__Morganellaceae	g__Candidatus_Blochmannia	NA
fceaab840c53a185678b43d55226a999	131-ANOC1	99.1088	131-ANOC1	32-ANOC1	$PWD/131-ANOC1_C1_L2_220805_L001_R1.fastq.gz	$PWD/131-ANOC1_C1_L2_220805_L001_R2.fastq.gz	NA0106	ANOC1 C1 L2	ANOC001	ANOC001 C1	Anochetus	cato	Ponerinae	Larvae		6.569	11	Per genus soil-corr. mean value from same region / Pfeifer et al. 2014, Myrmecological News 19: 31-41 (Appendix S4 table).	None	Non_mutualist	no ref.; https://www.antwiki.org/wiki/Trophobiosis	Predator	Ground	Blanchard and Moreau 2017, Evolution 71: 315-328	Papua New Guinea	Predator (ground dwelling)	tree NP1A0024/6, in epiphytic roots	P. Klimes et al.	P. Klimes	primary	2013-06-26	Numba	900	-5.7222	145.2714¬†¬†	not more to spare	d__Bacteria	p__Proteobacteria	c__Alphaproteobacteria	o__Rickettsiales	f__Anaplasmataceae	g__Wolbachia	NA
3991502284784bd3ea2a7c59d4726b3a	133-RHYT2	99.0291	133-RHYT2	16-RHYT2	$PWD/133-RHYT2_C2_W1_220805_L001_R1.fastq.gz	$PWD/133-RHYT2_C2_W1_220805_L001_R2.fastq.gz	WP5E1195/1	RHYT2 C2 W1	RHYT002	RHYT002 C2	Rhytidoponera	cf. strigosa	Ectatominnae	Worker		7.23	1	Own measures from Papua New Guinea, Wanang, Madang province	None	Non_mutualist	no ref.; https://www.antwiki.org/wiki/Trophobiosis	Predator	Ground	Blanchard and Moreau 2017, Evolution 71: 315-328.	Papua New Guinea	Predator	trunk base nest	P. Klimes et al.	P. Klimes	primary	2007-04-26	Wanang	100	-5.2317	145.179	another sample of the species from Exxon but from Wanang	d__Bacteria	p__Proteobacteria	c__Alphaproteobacteria	o__Rhizobiales	f__Rhizobiaceae	NA	NA
418b2dca88b2683da05fc1ad4bb2ab5c	73-AENI1	98.9988	73-AENI1	34-AENI1	$PWD/73-AENI1_C1_W3_220805_L001_R1.fastq.gz	$PWD/73-AENI1_C1_W3_220805_L001_R2.fastq.gz	WP3A0513/6	AENI1 C1 W3	AENI001	AENI001 C1	Aenictus	huonicus	Dorylinae	Worker		4.665	9	Per genus soil-corr. mean value from same region / Pfeifer et al. 2014, Myrmecological News 19: 31-41 (Appendix S4 table).	None	Non_mutualist	no ref.; https://www.antwiki.org/wiki/Trophobiosis	Omnivore	Ground	Blanchard and Moreau 2017, Evolution 71: 315-328	Papua New Guinea	Predator	foraging on trunk	P. Klimes et al.	P. Klimes	primary	2007-07-11	Wanang	100	-5.2317	145.179	foraging but 1 larva present	d__Bacteria	p__Proteobacteria	c__Alphaproteobacteria	o__Rhizobiales	f__Rhizobiaceae	g__Candidatus_Tokpelaia	s__Candidatus_Tokpelaia
fceaab840c53a185678b43d55226a999	42-DL0433	98.9892	42-DL0433	17-DL0433	$PWD/42-DL0433_4_220805_L001_R1.fastq.gz	$PWD/42-DL0433_4_220805_L001_R2.fastq.gz	DL0433	DL0433 4	BOR001	BOR001 C2	Crematogaster	borneensis sp. gr.	Myrmicinae	Worker	Macaranga pearsonii	0.25	9	Houadria et al., 2023, Ecol. Evol., DOI: 10.1002/ece3.9760 (Fig. 3A)	Ant_plant	Mutualist	Lestina pers. obs. in the sampled site; Feldhaar, H., Maschwitz, U., Fiala, B. 2016, Sociobiology. 63: 651-681.	Herbivore	Arboreal	Houadria et al. 2020, Symbiosis 81:79‚Äì91	Malaysian Borneo	Arboreal	Macaranga pearsonii and M. hypoleuca host plants	Dan Le≈°tina	Dan Le≈°tina	Forest Fragment	2021	Reka Halus Oil Plantation	NA	5.79737	117.502	stable isotopes approximate mean value corrected for food bodies of plants from Houadria et al. 2023, Ecology and Evolution 13:e9760.	d__Bacteria	p__Proteobacteria	c__Alphaproteobacteria	o__Rickettsiales	f__Anaplasmataceae	g__Wolbachia	NA
af251092249949b47b1ed4451ca719d2	140-TETP1	98.8585	140-TETP1	X-TETP1	$PWD/140-TETP1_C1_W4_220805_L001_R1.fastq.gz	$PWD/140-TETP1_C1_W4_220805_L001_R2.fastq.gz	WP5D1238/3	TETP1 C1 W4	TETP001	TETP001 C1	Tetraponera	laeviceps	Pseudomyrmecinae	Worker		2.818	7	Own measures from Papua New Guinea, Wanang, Madang province	Trophobiont	Mutualist	Klimes pers. obs. in the sampled site	Omnivore	Arboreal	Klimes et al. 2015 PlosOne 10(2): e0117853	Papua New Guinea	Herbivore/omnivore (Arboreal)		P. Klimes et al.	P. Klimes	primary	2007-05-15	Wanang	100	-5.2317	145.179		d__Bacteria	p__Proteobacteria	c__Alphaproteobacteria	o__Rhizobiales	f__Rhizobiaceae	g__uncultured	s__uncultured_Bartonella
fceaab840c53a185678b43d55226a999	43-DL0433	98.8164	43-DL0433	17-DL0433	$PWD/43-DL0433_6_220805_L001_R1.fastq.gz	$PWD/43-DL0433_6_220805_L001_R2.fastq.gz	DL0433	DL0433 6	BOR001	BOR001 C2	Crematogaster	borneensis sp. gr.	Myrmicinae	Worker	Macaranga pearsonii	0.25	9	Houadria et al., 2023, Ecol. Evol., DOI: 10.1002/ece3.9760 (Fig. 3A)	Ant_plant	Mutualist	Lestina pers. obs. in the sampled site; Feldhaar, H., Maschwitz, U., Fiala, B. 2016, Sociobiology. 63: 651-681.	Herbivore	Arboreal	Houadria et al. 2020, Symbiosis 81:79‚Äì91	Malaysian Borneo	Arboreal	Macaranga pearsonii and M. hypoleuca host plants	Dan Le≈°tina	Dan Le≈°tina	Forest Fragment	2021	Reka Halus Oil Plantation	NA	5.79737	117.502	stable isotopes approximate mean value corrected for food bodies of plants from Houadria et al. 2023, Ecology and Evolution 13:e9760.	d__Bacteria	p__Proteobacteria	c__Alphaproteobacteria	o__Rickettsiales	f__Anaplasmataceae	g__Wolbachia	NA
5c8ae170c0e7d6145264a609646ea9f0	20-Pn3	98.7551	20-Pn3	1-Pn3	$PWD/20-Pn3_2_220805_L001_R1.fastq.gz	$PWD/20-Pn3_2_220805_L001_R2.fastq.gz	Pn3	Pn3 2	PNAG001	PNAG001 C2	Philidris	nagasau	Dolichoderinae	Worker	Squamellaria	1.85	2	Chomicki et al. 2019 (Fig. S7, corr. value for plant tissue_ mean for the species)	Ant_plant	Mutualist	Chomicki, G., Renner, S.S. 2019, New Phytologist 223: 2011-2023	Herbivore	Arboreal	Chomicki, G., Renner, S.S. 2019, New Phytologist 223: 2011-2023	Fiji	Arboreal		Guillaume Chomicki	Guillaume Chomicki	unknown	Unknown	Vanua Levu	NA	NA		Stable isotopes approximate mean value taken as mean per species from Fig. S7 in Chomicky et al. 2019 study	d__Bacteria	p__Proteobacteria	c__Gammaproteobacteria	o__Enterobacterales	NA	NA	NA
b6ba6d59478c4c7f9d0bcc1f5e2fd10e	76-CAMP21	98.7484	76-CAMP21	14-CAMP21	$PWD/76-CAMP21_C1_W4_220805_L001_R1.fastq.gz	$PWD/76-CAMP21_C1_W4_220805_L001_R2.fastq.gz	HP0177	CAMP21 C1 W4	CAMP021	CAMP021 C1	Overbeckia	papuana sp.nov.	Formicinae	Worker		1.77	19	Own measures from Papua New Guinea, Wanang, Madang province (used mean accross 4 Camponotini other species)	None	Non_mutualist	Klimes pers. obs. in the sampled site	Herbivore	Arboreal	Klimes et al. 2022 Invertebrate Systematics	Papua New Guinea	Herbivore (arboreal)	nest in a liana,WS-4D-0868	P. Klimes et al.	P. Klimes	secondary	2007-03-08	Wanang	100	-5.2296	145.178	unique sample for the genus - none did bacteria before	d__Bacteria	p__Proteobacteria	c__Gammaproteobacteria	o__Enterobacterales	f__Morganellaceae	g__Candidatus_Blochmannia	NA
5c8ae170c0e7d6145264a609646ea9f0	8-Pn1	98.6925	8-Pn1	1-Pn1	$PWD/8-Pn1_2_220805_L001_R1.fastq.gz	$PWD/8-Pn1_2_220805_L001_R2.fastq.gz	Pn1	Pn1 2	PNAG001	PNAG001 C1	Philidris	nagasau	Dolichoderinae	Worker	Squamellaria	1.85	2	Chomicki et al. 2019 (Fig. S7, corr. value for plant tissue_ mean for the species)	Ant_plant	Mutualist	Chomicki, G., Renner, S.S. 2019, New Phytologist 223: 2011-2023	Herbivore	Arboreal	Chomicki, G., Renner, S.S. 2019, New Phytologist 223: 2011-2023	Fiji	Arboreal		Guillaume Chomicki	Guillaume Chomicki	unknown	Unknown	Vanua Levu	NA	NA		Stable isotopes approximate mean value taken as mean per species from Fig. S7 in Chomicky et al. 2019 study	d__Bacteria	p__Proteobacteria	c__Gammaproteobacteria	o__Enterobacterales	NA	NA	NA
b6ba6d59478c4c7f9d0bcc1f5e2fd10e	250-CAMP21	98.6477	250-CAMP21	14-CAMP21	$PWD/250-CAMP21_C1_W2_220805_L001_R1.fastq.gz	$PWD/250-CAMP21_C1_W2_220805_L001_R2.fastq.gz	HP0177	CAMP21 C1 W2	CAMP021	CAMP021 C1	Overbeckia	papuana sp.nov.	Formicinae	Worker		1.77	19	Own measures from Papua New Guinea, Wanang, Madang province (used mean accross 4 Camponotini other species)	None	Non_mutualist	Klimes pers. obs. in the sampled site	Herbivore	Arboreal	Klimes et al. 2022 Invertebrate Systematics	Papua New Guinea	Herbivore (arboreal)	nest in a liana,WS-4D-0868	P. Klimes et al.	P. Klimes	secondary	2007-03-08	Wanang	100	-5.2296	145.178	unique sample for the genus - none did bacteria before	d__Bacteria	p__Proteobacteria	c__Gammaproteobacteria	o__Enterobacterales	f__Morganellaceae	g__Candidatus_Blochmannia	NA
9fde2b036d14b98e4273e8f462649fbb	184-TAPI3	98.6196	184-TAPI3	7-TAPI3	$PWD/184-TAPI3_C1_W4_220805_L001_R1.fastq.gz	$PWD/184-TAPI3_C1_W4_220805_L001_R2.fastq.gz	HP0210	TAPI3 C1 W4	TAPI003	TAPI003 C1	Tapinoma	aff. williamsi	Dolichoderinae	Worker		3.3675	4	Own measures from Papua New Guinea, Wanang, Madang province	Trophobiont	Mutualist	Klimes pers. obs. in the sampled site	Omnivore	Arboreal	Klimes et al. 2015 PlosOne 10(2): e0117853	Papua New Guinea	Omnivore (arboreal)	tree WP-4A-1031/2, hollow twig in canopy	P. Klimes et al.	P. Klimes	primary	2007-08-20	Wanang	100	-5.2317	145.179	also 1 virgin queen with wings avail.	d__Bacteria	p__Proteobacteria	c__Alphaproteobacteria	o__Rickettsiales	f__Anaplasmataceae	g__Wolbachia	s__alpha_proteobacterium
9fde2b036d14b98e4273e8f462649fbb	183-TAPI3	98.5674	183-TAPI3	7-TAPI3	$PWD/183-TAPI3_C1_W3_220805_L001_R1.fastq.gz	$PWD/183-TAPI3_C1_W3_220805_L001_R2.fastq.gz	HP0210	TAPI3 C1 W3	TAPI003	TAPI003 C1	Tapinoma	aff. williamsi	Dolichoderinae	Worker		3.3675	4	Own measures from Papua New Guinea, Wanang, Madang province	Trophobiont	Mutualist	Klimes pers. obs. in the sampled site	Omnivore	Arboreal	Klimes et al. 2015 PlosOne 10(2): e0117853	Papua New Guinea	Omnivore (arboreal)	tree WP-4A-1031/2, hollow twig in canopy	P. Klimes et al.	P. Klimes	primary	2007-08-20	Wanang	100	-5.2317	145.179	also 1 virgin queen with wings avail.	d__Bacteria	p__Proteobacteria	c__Alphaproteobacteria	o__Rickettsiales	f__Anaplasmataceae	g__Wolbachia	s__alpha_proteobacterium
fceaab840c53a185678b43d55226a999	39-DL0433	98.5483	39-DL0433	17-DL0433	$PWD/39-DL0433_1_220805_L001_R1.fastq.gz	$PWD/39-DL0433_1_220805_L001_R2.fastq.gz	DL0433	DL0433 1	BOR001	BOR001 C2	Crematogaster	borneensis sp. gr.	Myrmicinae	Worker	Macaranga pearsonii	0.25	9	Houadria et al., 2023, Ecol. Evol., DOI: 10.1002/ece3.9760 (Fig. 3A)	Ant_plant	Mutualist	Lestina pers. obs. in the sampled site; Feldhaar, H., Maschwitz, U., Fiala, B. 2016, Sociobiology. 63: 651-681.	Herbivore	Arboreal	Houadria et al. 2020, Symbiosis 81:79‚Äì91	Malaysian Borneo	Arboreal	Macaranga pearsonii and M. hypoleuca host plants	Dan Le≈°tina	Dan Le≈°tina	Forest Fragment	2021	Reka Halus Oil Plantation	NA	5.79737	117.502	stable isotopes approximate mean value corrected for food bodies of plants from Houadria et al. 2023, Ecology and Evolution 13:e9760.	d__Bacteria	p__Proteobacteria	c__Alphaproteobacteria	o__Rickettsiales	f__Anaplasmataceae	g__Wolbachia	NA
96f621522f1dbb8c1eb296d0f620f8be	156-OECO1	98.4031	156-OECO1	12-OECO1	$PWD/156-OECO1_C1_W3_220805_L001_R1.fastq.gz	$PWD/156-OECO1_C1_W3_220805_L001_R2.fastq.gz	NP4A2097/11	OECO1 C1 W3	OECO001	OECO001 C1	Oecophylla	smaragdina	Formicinae	Worker		5.215	2	Own measures from Papua New Guinea, Wanang, Madang province	Trophobiont	Mutualist	Klimes pers. obs. in the sampled site	Omnivore	Arboreal	Blanchard and Moreau 2017, Evolution 71: 315-328.	Papua New Guinea	Omnivore (arboreal)	nest on leaves of tree at 28 m	P. Klimes et al.	P. Klimes	primary	2013-07-23	Numba	900	-5.7222	145.2714¬†¬†	only w	d__Bacteria	p__Proteobacteria	c__Alphaproteobacteria	o__Acetobacterales	f__Acetobacteraceae	NA	NA
fceaab840c53a185678b43d55226a999	52-ANON2	98.3496	52-ANON2	3-ANON2	$PWD/52-ANON2_C1_W1_220805_L001_R1.fastq.gz	$PWD/52-ANON2_C1_W1_220805_L001_R2.fastq.gz	HP0670-h	ANON2 C1 W1	ANON002	ANON002 C1	Anonychomyrma	minuta	Dolichoderinae	Worker		4.925	2	Own measures from Papua New Guinea, Wanang, Madang province	Ant_plant	Mutualist	Plowman et al., Proc. R. Soc. B 284: 20162564; Klimes pers. obs. in the sampled site	Omnivore	Arboreal	Bluthgen et al. Oecologia (2003) 137:426‚Äì435., Blanchard and Moreau 2017, Evolution 71: 315-328.	Papua New Guinea	Omnivore (arboreal)	holow twig in canopy WP-4A-1024/4	P. Klimes et al.	P. Klimes	primary	2007-08-24	Wanang	100	-5.2317	145.179	nest on that tree, also 3 queens + trophobionts available from the nest coll. sep.	d__Bacteria	p__Proteobacteria	c__Alphaproteobacteria	o__Rickettsiales	f__Anaplasmataceae	g__Wolbachia	NA
fceaab840c53a185678b43d55226a999	45-DL0434	98.3423	45-DL0434	18-DL0434	$PWD/45-DL0434_8_220805_L001_R1.fastq.gz	$PWD/45-DL0434_8_220805_L001_R2.fastq.gz	DL0434	DL0434 8	BOR001	BOR001 C3	Crematogaster	borneensis sp. gr.	Myrmicinae	Worker	Macaranga pearsonii	0.25	9	Houadria et al., 2023, Ecol. Evol., DOI: 10.1002/ece3.9760 (Fig. 3A)	Ant_plant	Mutualist	Lestina pers. obs. in the sampled site; Feldhaar, H., Maschwitz, U., Fiala, B. 2016, Sociobiology. 63: 651-681.	Herbivore	Arboreal	Houadria et al. 2020, Symbiosis 81:79‚Äì91	Malaysian Borneo	Arboreal	Macaranga pearsonii and M. hypoleuca host plants	Dan Le≈°tina	Dan Le≈°tina	Forest Fragment	2021	Reka Halus Oil Plantation	NA	5.79737	117.502	stable isotopes approximate mean value corrected for food bodies of plants from Houadria et al. 2023, Ecology and Evolution 13:e9760.	d__Bacteria	p__Proteobacteria	c__Alphaproteobacteria	o__Rickettsiales	f__Anaplasmataceae	g__Wolbachia	NA
9fde2b036d14b98e4273e8f462649fbb	182-TAPI3	98.3381	182-TAPI3	7-TAPI3	$PWD/182-TAPI3_C1_W2_220805_L001_R1.fastq.gz	$PWD/182-TAPI3_C1_W2_220805_L001_R2.fastq.gz	HP0210	TAPI3 C1 W2	TAPI003	TAPI003 C1	Tapinoma	aff. williamsi	Dolichoderinae	Worker		3.3675	4	Own measures from Papua New Guinea, Wanang, Madang province	Trophobiont	Mutualist	Klimes pers. obs. in the sampled site	Omnivore	Arboreal	Klimes et al. 2015 PlosOne 10(2): e0117853	Papua New Guinea	Omnivore (arboreal)	tree WP-4A-1031/2, hollow twig in canopy	P. Klimes et al.	P. Klimes	primary	2007-08-20	Wanang	100	-5.2317	145.179	also 1 virgin queen with wings avail.	d__Bacteria	p__Proteobacteria	c__Alphaproteobacteria	o__Rickettsiales	f__Anaplasmataceae	g__Wolbachia	s__alpha_proteobacterium
fceaab840c53a185678b43d55226a999	1-DL0428	98.1228	1-DL0428	20-DL0428	$PWD/1-DL0428_1_220805_L001_R1.fastq.gz	$PWD/1-DL0428_1_220805_L001_R2.fastq.gz	DL0428	DL0428 1	BOR001	BOR001 C1	Crematogaster	borneensis sp. gr.	Myrmicinae	Worker	Macaranga pearsonii	0.25	9	Houadria et al., 2023, Ecol. Evol., DOI: 10.1002/ece3.9760 (Fig. 3A)	Ant_plant	Mutualist	Lestina pers. obs. in the sampled site; Feldhaar, H., Maschwitz, U., Fiala, B. 2016, Sociobiology. 63: 651-681.	Herbivore	Arboreal	Houadria et al. 2020, Symbiosis 81:79‚Äì91	Malaysian Borneo	Arboreal	Macaranga pearsonii and M. hypoleuca host plants	Dan Le≈°tina	Dan Le≈°tina	Forest Fragment	2021	Reka Halus Oil Plantation	NA	5.79737	117.502	stable isotopes approximate mean value corrected for food bodies of plants from Houadria et al. 2023, Ecology and Evolution 13:e9760.	d__Bacteria	p__Proteobacteria	c__Alphaproteobacteria	o__Rickettsiales	f__Anaplasmataceae	g__Wolbachia	NA
5c8ae170c0e7d6145264a609646ea9f0	22-Pn3	98.0978	22-Pn3	1-Pn3	$PWD/22-Pn3_4_220805_L001_R1.fastq.gz	$PWD/22-Pn3_4_220805_L001_R2.fastq.gz	Pn3	Pn3 4	PNAG001	PNAG001 C2	Philidris	nagasau	Dolichoderinae	Worker	Squamellaria	1.85	2	Chomicki et al. 2019 (Fig. S7, corr. value for plant tissue_ mean for the species)	Ant_plant	Mutualist	Chomicki, G., Renner, S.S. 2019, New Phytologist 223: 2011-2023	Herbivore	Arboreal	Chomicki, G., Renner, S.S. 2019, New Phytologist 223: 2011-2023	Fiji	Arboreal		Guillaume Chomicki	Guillaume Chomicki	unknown	Unknown	Vanua Levu	NA	NA		Stable isotopes approximate mean value taken as mean per species from Fig. S7 in Chomicky et al. 2019 study	d__Bacteria	p__Proteobacteria	c__Gammaproteobacteria	o__Enterobacterales	NA	NA	NA
fceaab840c53a185678b43d55226a999	93-PARA5	98.0114	93-PARA5	11-PARA5	$PWD/93-PARA5_C2_W5_220805_L001_R1.fastq.gz	$PWD/93-PARA5_C2_W5_220805_L001_R2.fastq.gz	NA0248	PARA5 C2 W5	PARA005	PARA005 C2	Nylanderia	aff. vaga	Formicinae	Worker		3.93	3	Own measures from Papua New Guinea, Wanang, Madang province	None	Non_mutualist	Klimes pers. obs. in the sampled site	Omnivore	Ground	Blanchard and Moreau 2017, Evolution 71: 315-328.	Papua New Guinea	Omnivore (arboreal/leaf-litter)	WP-4D-0763/1, under bark at 6 m	P. Klimes et al.	P. Klimes	primary	2007-03-20	Wanang	100	-5.2317	145.179	also some larva and pupae avail.	d__Bacteria	p__Proteobacteria	c__Alphaproteobacteria	o__Rickettsiales	f__Anaplasmataceae	g__Wolbachia	NA
ad5e08f76d79d24818f005030b4173f0	26-C7	97.9711	26-C7	21-C7	$PWD/26-C7_P_1_220805_L001_R1.fastq.gz	$PWD/26-C7_P_1_220805_L001_R2.fastq.gz	C7 P	C7 P 1	COR001	COR001 C1	Crematogaster	coriaria	Myrmicinae	Worker	NA	3.36	7	Pfeifer et al. 2014, Myrmecological News 19: 31-41 (Appendix S4 table, soil-baseline corrected value).	Trophobiont	Mutualist	Bluthgen et al. 2006, Insect. Soc. 53: 194–203	Omnivore	Ground	Blanchard and Moreau 2017, Evolution 71: 315-328.	Malaysian Borneo	Soil	Soil samples	Jiri Tuma	Jiri Tuma	Logged forest	2021	Maliau Basin Conservation	NA	4.7091	117.624		d__Bacteria	p__Firmicutes	c__Bacilli	o__Entomoplasmatales	f__Spiroplasmataceae	g__Spiroplasma	s__Spiroplasma_platyhelix
9fde2b036d14b98e4273e8f462649fbb	181-TAPI3	97.8945	181-TAPI3	7-TAPI3	$PWD/181-TAPI3_C1_W1_220805_L001_R1.fastq.gz	$PWD/181-TAPI3_C1_W1_220805_L001_R2.fastq.gz	HP0210	TAPI3 C1 W1	TAPI003	TAPI003 C1	Tapinoma	aff. williamsi	Dolichoderinae	Worker		3.3675	4	Own measures from Papua New Guinea, Wanang, Madang province	Trophobiont	Mutualist	Klimes pers. obs. in the sampled site	Omnivore	Arboreal	Klimes et al. 2015 PlosOne 10(2): e0117853	Papua New Guinea	Omnivore (arboreal)	tree WP-4A-1031/2, hollow twig in canopy	P. Klimes et al.	P. Klimes	primary	2007-08-20	Wanang	100	-5.2317	145.179	also 1 virgin queen with wings avail.	d__Bacteria	p__Proteobacteria	c__Alphaproteobacteria	o__Rickettsiales	f__Anaplasmataceae	g__Wolbachia	s__alpha_proteobacterium
fceaab840c53a185678b43d55226a999	87-PARA5	97.7438	87-PARA5	11-PARA5	$PWD/87-PARA5_C1_W3_220805_L001_R1.fastq.gz	$PWD/87-PARA5_C1_W3_220805_L001_R2.fastq.gz	HP0189	PARA5 C1 W3	PARA005	PARA005 C1	Nylanderia	aff. vaga	Formicinae	Worker		3.93	3	Own measures from Papua New Guinea, Wanang, Madang province	None	Non_mutualist	Klimes pers. obs. in the sampled site	Omnivore	Ground	Blanchard and Moreau 2017, Evolution 71: 315-328.	Papua New Guinea	Omnivore (arboreal/leaf-litter)	WP-4D-0763/1, under bark at 6 m	P. Klimes et al.	P. Klimes	primary	2007-03-20	Wanang	100	-5.2317	145.179	also some larva and pupae avail.	d__Bacteria	p__Proteobacteria	c__Alphaproteobacteria	o__Rickettsiales	f__Anaplasmataceae	g__Wolbachia	NA
fceaab840c53a185678b43d55226a999	55-ANON2	97.6389	55-ANON2	3-ANON2	$PWD/55-ANON2_C1_W4_220805_L001_R1.fastq.gz	$PWD/55-ANON2_C1_W4_220805_L001_R2.fastq.gz	HP0670-h	ANON2 C1 W4	ANON002	ANON002 C1	Anonychomyrma	minuta	Dolichoderinae	Worker		4.925	2	Own measures from Papua New Guinea, Wanang, Madang province	Ant_plant	Mutualist	Plowman et al., Proc. R. Soc. B 284: 20162564; Klimes pers. obs. in the sampled site	Omnivore	Arboreal	Bluthgen et al. Oecologia (2003) 137:426‚Äì435., Blanchard and Moreau 2017, Evolution 71: 315-328.	Papua New Guinea	Omnivore (arboreal)	holow twig in canopy WP-4A-1024/7	P. Klimes et al.	P. Klimes	primary	2007-08-27	Wanang	100	-5.2317	145.179	nest on that tree, also 3 queens + trophobionts available from the nest coll. sep.	d__Bacteria	p__Proteobacteria	c__Alphaproteobacteria	o__Rickettsiales	f__Anaplasmataceae	g__Wolbachia	NA
fceaab840c53a185678b43d55226a999	48-DL0435	97.6348	48-DL0435	19-DL0435	$PWD/48-DL0435_6_220805_L001_R1.fastq.gz	$PWD/48-DL0435_6_220805_L001_R2.fastq.gz	DL0435	DL0435 6	BOR001	BOR001 C4	Crematogaster	borneensis sp. gr.	Myrmicinae	Worker	Macaranga hypoleuca	0.25	9	Houadria et al., 2023, Ecol. Evol., DOI: 10.1002/ece3.9760 (Fig. 3A)	Ant_plant	Mutualist	Lestina pers. obs. in the sampled site; Feldhaar, H., Maschwitz, U., Fiala, B. 2016, Sociobiology. 63: 651-681.	Herbivore	Arboreal	Houadria et al. 2020, Symbiosis 81:79‚Äì91	Malaysian Borneo	Arboreal	Macaranga pearsonii and M. hypoleuca host plants	Dan Le≈°tina	Dan Le≈°tina	Forest Fragment	2021	Reka Halus Oil Plantation	NA	5.79737	117.502	stable isotopes approximate mean value corrected for food bodies of plants from Houadria et al. 2023, Ecology and Evolution 13:e9760.	d__Bacteria	p__Proteobacteria	c__Alphaproteobacteria	o__Rickettsiales	f__Anaplasmataceae	g__Wolbachia	NA
fceaab840c53a185678b43d55226a999	216-PHEI4	97.4255	216-PHEI4	26-PHEI4	$PWD/216-PHEI4_C1_P1_220805_L001_R1.fastq.gz	$PWD/216-PHEI4_C1_P1_220805_L001_R2.fastq.gz	HP0206	PHEI4 C1 P1	PHEI004	PHEI004 C1	Pheidole	hospes	Myrmicinae	Pupae		5.1	3	Own measures from Papua New Guinea, Wanang, Madang province	None	Non_mutualist	Klimes pers. obs. in the sampled site	Omnivore	Arboreal	Klimes et al. 2015 PlosOne 10(2): e0117855	Papua New Guinea	Omnivor/predator	inside epiphytic roots at 17 m height of WP-5A-1053	P. Klimes et al.	P. Klimes	primary	2007-10-05	Wanang	100	-5.2317	145.179	also 2 Q pupae,2 larvae and 1 alate Q incl.	d__Bacteria	p__Proteobacteria	c__Alphaproteobacteria	o__Rickettsiales	f__Anaplasmataceae	g__Wolbachia	NA
fceaab840c53a185678b43d55226a999	254-PARA5	97.3671	254-PARA5	11-PARA5	$PWD/254-PARA5_C1_L4_220805_L001_R1.fastq.gz	$PWD/254-PARA5_C1_L4_220805_L001_R2.fastq.gz	HP0189	PARA5 C1 L4	PARA005	PARA005 C1	Nylanderia	aff. vaga	Formicinae	Larvae		3.93	3	Own measures from Papua New Guinea, Wanang, Madang province	None	Non_mutualist	Klimes pers. obs. in the sampled site	Omnivore	Ground	Blanchard and Moreau 2017, Evolution 71: 315-328.	Papua New Guinea	Omnivore (arboreal/leaf-litter)	WP-4D-0763/1, under bark at 6 m	P. Klimes et al.	P. Klimes	primary	2007-03-20	Wanang	100	-5.2317	145.179	also some larva and pupae avail.	d__Bacteria	p__Proteobacteria	c__Alphaproteobacteria	o__Rickettsiales	f__Anaplasmataceae	g__Wolbachia	NA
fceaab840c53a185678b43d55226a999	86-PARA5	97.287	86-PARA5	11-PARA5	$PWD/86-PARA5_C1_W2_220805_L001_R1.fastq.gz	$PWD/86-PARA5_C1_W2_220805_L001_R2.fastq.gz	HP0189	PARA5 C1 W2	PARA005	PARA005 C1	Nylanderia	aff. vaga	Formicinae	Worker		3.93	3	Own measures from Papua New Guinea, Wanang, Madang province	None	Non_mutualist	Klimes pers. obs. in the sampled site	Omnivore	Ground	Blanchard and Moreau 2017, Evolution 71: 315-328.	Papua New Guinea	Omnivore (arboreal/leaf-litter)	WP-4D-0763/1, under bark at 6 m	P. Klimes et al.	P. Klimes	primary	2007-03-20	Wanang	100	-5.2317	145.179	also some larva and pupae avail.	d__Bacteria	p__Proteobacteria	c__Alphaproteobacteria	o__Rickettsiales	f__Anaplasmataceae	g__Wolbachia	NA
fceaab840c53a185678b43d55226a999	56-ANON2	97.2813	56-ANON2	3-ANON2	$PWD/56-ANON2_C1_L1_220805_L001_R1.fastq.gz	$PWD/56-ANON2_C1_L1_220805_L001_R2.fastq.gz	HP0670-h	ANON2 C1 L1	ANON002	ANON002 C1	Anonychomyrma	minuta	Dolichoderinae	Larvae		4.925	2	Own measures from Papua New Guinea, Wanang, Madang province	Ant_plant	Mutualist	Plowman et al., Proc. R. Soc. B 284: 20162564; Klimes pers. obs. in the sampled site	Omnivore	Arboreal	Bluthgen et al. Oecologia (2003) 137:426‚Äì435., Blanchard and Moreau 2017, Evolution 71: 315-328.	Papua New Guinea	Omnivore (arboreal)	holow twig in canopy WP-4A-1024/3	P. Klimes et al.	P. Klimes	primary	2007-08-23	Wanang	100	-5.2317	145.179	nest on that tree, also 3 queens + trophobionts available from the nest coll. sep.	d__Bacteria	p__Proteobacteria	c__Alphaproteobacteria	o__Rickettsiales	f__Anaplasmataceae	g__Wolbachia	NA
fceaab840c53a185678b43d55226a999	178-TECH2	97.1947	178-TECH2	5-TECH2	$PWD/178-TECH2_L4_220805_L001_R1.fastq.gz	$PWD/178-TECH2_L4_220805_L001_R2.fastq.gz	WP-IC-165-11	TECH2 L4	TECH002	TECH002 C1	Technomyrmex	albipes	Dolichoderinae	Larvae		3.946	5	Own measures from Papua New Guinea, Wanang, Madang province	Trophobiont	Mutualist	Klimes pers. obs. in the sampled site	Omnivore	Arboreal	Klimes et al. 2015 PlosOne 10(2): e0117853	Papua New Guinea	Omnivore (arboreal)	tree WP-1C-0165/1, nest in dead climber	P. Klimes et al.	P. Klimes	primary	2006-05-25	Wanang	100	-5.2317	145.179		d__Bacteria	p__Proteobacteria	c__Alphaproteobacteria	o__Rickettsiales	f__Anaplasmataceae	g__Wolbachia	NA
fceaab840c53a185678b43d55226a999	126-ANOC1	97.1143	126-ANOC1	32-ANOC1	$PWD/126-ANOC1_C1_W1_220805_L001_R1.fastq.gz	$PWD/126-ANOC1_C1_W1_220805_L001_R2.fastq.gz	NA0106	ANOC1 C1 W1	ANOC001	ANOC001 C1	Anochetus	cato	Ponerinae	Worker		6.569	11	Per genus soil-corr. mean value from same region / Pfeifer et al. 2014, Myrmecological News 19: 31-41 (Appendix S4 table).	None	Non_mutualist	no ref.; https://www.antwiki.org/wiki/Trophobiosis	Predator	Ground	Blanchard and Moreau 2017, Evolution 71: 315-328	Papua New Guinea	Predator (ground dwelling)	tree NP1A0024/6, in epiphytic roots	P. Klimes et al.	P. Klimes	primary	2013-06-26	Numba	900	-5.7222	145.2714¬†¬†	not more to spare	d__Bacteria	p__Proteobacteria	c__Alphaproteobacteria	o__Rickettsiales	f__Anaplasmataceae	g__Wolbachia	NA
fceaab840c53a185678b43d55226a999	44-DL0434	97.0683	44-DL0434	18-DL0434	$PWD/44-DL0434_1_220805_L001_R1.fastq.gz	$PWD/44-DL0434_1_220805_L001_R2.fastq.gz	DL0434	DL0434 1	BOR001	BOR001 C3	Crematogaster	borneensis sp. gr.	Myrmicinae	Worker	Macaranga pearsonii	0.25	9	Houadria et al., 2023, Ecol. Evol., DOI: 10.1002/ece3.9760 (Fig. 3A)	Ant_plant	Mutualist	Lestina pers. obs. in the sampled site; Feldhaar, H., Maschwitz, U., Fiala, B. 2016, Sociobiology. 63: 651-681.	Herbivore	Arboreal	Houadria et al. 2020, Symbiosis 81:79‚Äì91	Malaysian Borneo	Arboreal	Macaranga pearsonii and M. hypoleuca host plants	Dan Le≈°tina	Dan Le≈°tina	Forest Fragment	2021	Reka Halus Oil Plantation	NA	5.79737	117.502	stable isotopes approximate mean value corrected for food bodies of plants from Houadria et al. 2023, Ecology and Evolution 13:e9760.	d__Bacteria	p__Proteobacteria	c__Alphaproteobacteria	o__Rickettsiales	f__Anaplasmataceae	g__Wolbachia	NA
fceaab840c53a185678b43d55226a999	5-DL0428	96.7359	5-DL0428	20-DL0428	$PWD/5-DL0428_6_220805_L001_R1.fastq.gz	$PWD/5-DL0428_6_220805_L001_R2.fastq.gz	DL0428	DL0428 6	BOR001	BOR001 C1	Crematogaster	borneensis sp. gr.	Myrmicinae	Worker	Macaranga pearsonii	0.25	9	Houadria et al., 2023, Ecol. Evol., DOI: 10.1002/ece3.9760 (Fig. 3A)	Ant_plant	Mutualist	Lestina pers. obs. in the sampled site; Feldhaar, H., Maschwitz, U., Fiala, B. 2016, Sociobiology. 63: 651-681.	Herbivore	Arboreal	Houadria et al. 2020, Symbiosis 81:79‚Äì91	Malaysian Borneo	Arboreal	Macaranga pearsonii and M. hypoleuca host plants	Dan Le≈°tina	Dan Le≈°tina	Forest Fragment	2021	Reka Halus Oil Plantation	NA	5.79737	117.502	stable isotopes approximate mean value corrected for food bodies of plants from Houadria et al. 2023, Ecology and Evolution 13:e9760.	d__Bacteria	p__Proteobacteria	c__Alphaproteobacteria	o__Rickettsiales	f__Anaplasmataceae	g__Wolbachia	NA
1e5a86a4121e2588a13421f38a82910e	207-TETR6	96.6107	207-TETR6	29-TETR6	$PWD/207-TETR6_C1_W2_220805_L001_R1.fastq.gz	$PWD/207-TETR6_C1_W2_220805_L001_R2.fastq.gz	HP0110	TETR6 C1 W2	TETR006	TETR006 C1	Tetramorium	sp. 6 cf. validiusculum	Myrmicinae	Worker		3.2	2	Own measures from Papua New Guinea, Wanang, Madang province	None	Non_mutualist	Klimes pers. obs. in the sampled site	Omnivore	Arboreal	Klimes et al. 2015 PlosOne 10(2): e0117853	Papua New Guinea	Herbivore/omnivore (arboreal)	WP-4D-0769/1 sample, in hollowbranhc at 5 m height	P. Klimes et al.	P. Klimes	primary	2007-03-15	Wanang	100	-5.2317	145.179	also nw Q available and 1 alate Q available / might be same sp.as TETR003 but due ecol.and color diff.we kept them sep. (sp.complex)	d__Bacteria	p__Proteobacteria	c__Alphaproteobacteria	o__Rhizobiales	f__Rhizobiaceae	g__uncultured	s__uncultured_Rhizobiales
fceaab840c53a185678b43d55226a999	177-TECH2	96.4622	177-TECH2	5-TECH2	$PWD/177-TECH2_L3_220805_L001_R1.fastq.gz	$PWD/177-TECH2_L3_220805_L001_R2.fastq.gz	WP-IC-165-11	TECH2 L3	TECH002	TECH002 C1	Technomyrmex	albipes	Dolichoderinae	Larvae		3.946	5	Own measures from Papua New Guinea, Wanang, Madang province	Trophobiont	Mutualist	Klimes pers. obs. in the sampled site	Omnivore	Arboreal	Klimes et al. 2015 PlosOne 10(2): e0117853	Papua New Guinea	Omnivore (arboreal)	tree WP-1C-0165/1, nest in dead climber	P. Klimes et al.	P. Klimes	primary	2006-05-25	Wanang	100	-5.2317	145.179		d__Bacteria	p__Proteobacteria	c__Alphaproteobacteria	o__Rickettsiales	f__Anaplasmataceae	g__Wolbachia	NA
8111326484e7ff3e310f818390a6466c	154-OECO1	96.4358	154-OECO1	12-OECO1	$PWD/154-OECO1_C1_W1_220805_L001_R1.fastq.gz	$PWD/154-OECO1_C1_W1_220805_L001_R2.fastq.gz	NP4A2097/11	OECO1 C1 W1	OECO001	OECO001 C1	Oecophylla	smaragdina	Formicinae	Worker		5.215	2	Own measures from Papua New Guinea, Wanang, Madang province	Trophobiont	Mutualist	Klimes pers. obs. in the sampled site	Omnivore	Arboreal	Blanchard and Moreau 2017, Evolution 71: 315-328.	Papua New Guinea	Omnivore (arboreal)	nest on leaves of tree at 28 m	P. Klimes et al.	P. Klimes	primary	2013-07-23	Numba	900	-5.7222	145.2714¬†¬†	only w	d__Bacteria	p__Firmicutes	c__Bacilli	o__Entomoplasmatales	f__Entomoplasmataceae	NA	NA
fceaab840c53a185678b43d55226a999	176-TECH2	96.32	176-TECH2	5-TECH2	$PWD/176-TECH2_L2_220805_L001_R1.fastq.gz	$PWD/176-TECH2_L2_220805_L001_R2.fastq.gz	WP-IC-165-11	TECH2 L2	TECH002	TECH002 C1	Technomyrmex	albipes	Dolichoderinae	Larvae		3.946	5	Own measures from Papua New Guinea, Wanang, Madang province	Trophobiont	Mutualist	Klimes pers. obs. in the sampled site	Omnivore	Arboreal	Klimes et al. 2015 PlosOne 10(2): e0117853	Papua New Guinea	Omnivore (arboreal)	tree WP-1C-0165/1, nest in dead climber	P. Klimes et al.	P. Klimes	primary	2006-05-25	Wanang	100	-5.2317	145.179		d__Bacteria	p__Proteobacteria	c__Alphaproteobacteria	o__Rickettsiales	f__Anaplasmataceae	g__Wolbachia	NA
fceaab840c53a185678b43d55226a999	59-ANON2	95.7144	59-ANON2	3-ANON2	$PWD/59-ANON2_C1_Q1_220805_L001_R1.fastq.gz	$PWD/59-ANON2_C1_Q1_220805_L001_R2.fastq.gz	HP0670-h	ANON2 C1 Q1	ANON002	ANON002 C1	Anonychomyrma	minuta	Dolichoderinae	Queen		4.925	2	Own measures from Papua New Guinea, Wanang, Madang province	Ant_plant	Mutualist	Plowman et al., Proc. R. Soc. B 284: 20162564; Klimes pers. obs. in the sampled site	Omnivore	Arboreal	Bluthgen et al. Oecologia (2003) 137:426‚Äì435., Blanchard and Moreau 2017, Evolution 71: 315-328.	Papua New Guinea	Omnivore (arboreal)	holow twig in canopy WP-4A-1024/3	P. Klimes et al.	P. Klimes	primary	2007-08-23	Wanang	100	-5.2317	145.179	nest on that tree, also 3 queens + trophobionts available from the nest coll. sep.	d__Bacteria	p__Proteobacteria	c__Alphaproteobacteria	o__Rickettsiales	f__Anaplasmataceae	g__Wolbachia	NA
f208136f6f688949fdd7bc9986da5d9d	9-Pn1	95.6662	9-Pn1	1-Pn1	$PWD/9-Pn1_3_220805_L001_R1.fastq.gz	$PWD/9-Pn1_3_220805_L001_R2.fastq.gz	Pn1	Pn1 3	PNAG001	PNAG001 C1	Philidris	nagasau	Dolichoderinae	Worker	Squamellaria	1.85	2	Chomicki et al. 2019 (Fig. S7, corr. value for plant tissue_ mean for the species)	Ant_plant	Mutualist	Chomicki, G., Renner, S.S. 2019, New Phytologist 223: 2011-2023	Herbivore	Arboreal	Chomicki, G., Renner, S.S. 2019, New Phytologist 223: 2011-2023	Fiji	Arboreal		Guillaume Chomicki	Guillaume Chomicki	unknown	Unknown	Vanua Levu	NA	NA		Stable isotopes approximate mean value taken as mean per species from Fig. S7 in Chomicky et al. 2019 study	d__Bacteria	p__Proteobacteria	c__Gammaproteobacteria	o__Pseudomonadales	f__Moraxellaceae	g__Acinetobacter	NA
b6be4f3a046eb4c5924ea831f7d75dc6	66-TAPI1	95.659	66-TAPI1	8-TAPI1	$PWD/66-TAPI1_C1_W1_220805_L001_R1.fastq.gz	$PWD/66-TAPI1_C1_W1_220805_L001_R2.fastq.gz	HP0036	TAPI1 C1 W1	TAPI001	TAPI001 C1	Tapinoma	melanocephalum	Dolichoderinae	Worker		4.74	7	Own measures from Papua New Guinea, Wanang, Madang province	Trophobiont	Mutualist	ref. at https://www.antwiki.org/wiki/Trophobiosis	Omnivore	Arboreal	Klimes et al. 2015 PlosOne 10(2): e0117853	Papua New Guinea	Omnivore (arboreal)	tree WS-1D-0951 / dead twig in canopy	P. Klimes et al.	P. Klimes	secondary	2007-06-09	Wanang	100	-5.2296	145.178	also queens available	d__Bacteria	p__Proteobacteria	c__Alphaproteobacteria	o__Rickettsiales	f__Anaplasmataceae	g__Wolbachia	NA
fceaab840c53a185678b43d55226a999	50-DL0435	95.4711	50-DL0435	19-DL0435	$PWD/50-DL0435_8_220805_L001_R1.fastq.gz	$PWD/50-DL0435_8_220805_L001_R2.fastq.gz	DL0435	DL0435 8	BOR001	BOR001 C4	Crematogaster	borneensis sp. gr.	Myrmicinae	Worker	Macaranga hypoleuca	0.25	9	Houadria et al., 2023, Ecol. Evol., DOI: 10.1002/ece3.9760 (Fig. 3A)	Ant_plant	Mutualist	Lestina pers. obs. in the sampled site; Feldhaar, H., Maschwitz, U., Fiala, B. 2016, Sociobiology. 63: 651-681.	Herbivore	Arboreal	Houadria et al. 2020, Symbiosis 81:79‚Äì91	Malaysian Borneo	Arboreal	Macaranga pearsonii and M. hypoleuca host plants	Dan Le≈°tina	Dan Le≈°tina	Forest Fragment	2021	Reka Halus Oil Plantation	NA	5.79737	117.502	stable isotopes approximate mean value corrected for food bodies of plants from Houadria et al. 2023, Ecology and Evolution 13:e9760.	d__Bacteria	p__Proteobacteria	c__Alphaproteobacteria	o__Rickettsiales	f__Anaplasmataceae	g__Wolbachia	NA
fceaab840c53a185678b43d55226a999	46-DL0435	95.4648	46-DL0435	19-DL0435	$PWD/46-DL0435_4_220805_L001_R1.fastq.gz	$PWD/46-DL0435_4_220805_L001_R2.fastq.gz	DL0435	DL0435 4	BOR001	BOR001 C4	Crematogaster	borneensis sp. gr.	Myrmicinae	Worker	Macaranga hypoleuca	0.25	9	Houadria et al., 2023, Ecol. Evol., DOI: 10.1002/ece3.9760 (Fig. 3A)	Ant_plant	Mutualist	Lestina pers. obs. in the sampled site; Feldhaar, H., Maschwitz, U., Fiala, B. 2016, Sociobiology. 63: 651-681.	Herbivore	Arboreal	Houadria et al. 2020, Symbiosis 81:79‚Äì91	Malaysian Borneo	Arboreal	Macaranga pearsonii and M. hypoleuca host plants	Dan Le≈°tina	Dan Le≈°tina	Forest Fragment	2021	Reka Halus Oil Plantation	NA	5.79737	117.502	stable isotopes approximate mean value corrected for food bodies of plants from Houadria et al. 2023, Ecology and Evolution 13:e9760.	d__Bacteria	p__Proteobacteria	c__Alphaproteobacteria	o__Rickettsiales	f__Anaplasmataceae	g__Wolbachia	NA
fceaab840c53a185678b43d55226a999	127-ANOC1	95.4107	127-ANOC1	32-ANOC1	$PWD/127-ANOC1_C1_W2_220805_L001_R1.fastq.gz	$PWD/127-ANOC1_C1_W2_220805_L001_R2.fastq.gz	NA0106	ANOC1 C1 W2	ANOC001	ANOC001 C1	Anochetus	cato	Ponerinae	Worker		6.569	11	Per genus soil-corr. mean value from same region / Pfeifer et al. 2014, Myrmecological News 19: 31-41 (Appendix S4 table).	None	Non_mutualist	no ref.; https://www.antwiki.org/wiki/Trophobiosis	Predator	Ground	Blanchard and Moreau 2017, Evolution 71: 315-328	Papua New Guinea	Predator (ground dwelling)	tree NP1A0024/6, in epiphytic roots	P. Klimes et al.	P. Klimes	primary	2013-06-26	Numba	900	-5.7222	145.2714¬†¬†	not more to spare	d__Bacteria	p__Proteobacteria	c__Alphaproteobacteria	o__Rickettsiales	f__Anaplasmataceae	g__Wolbachia	NA
fceaab840c53a185678b43d55226a999	40-DL0433	95.3383	40-DL0433	17-DL0433	$PWD/40-DL0433_2_220805_L001_R1.fastq.gz	$PWD/40-DL0433_2_220805_L001_R2.fastq.gz	DL0433	DL0433 2	BOR001	BOR001 C2	Crematogaster	borneensis sp. gr.	Myrmicinae	Worker	Macaranga pearsonii	0.25	9	Houadria et al., 2023, Ecol. Evol., DOI: 10.1002/ece3.9760 (Fig. 3A)	Ant_plant	Mutualist	Lestina pers. obs. in the sampled site; Feldhaar, H., Maschwitz, U., Fiala, B. 2016, Sociobiology. 63: 651-681.	Herbivore	Arboreal	Houadria et al. 2020, Symbiosis 81:79‚Äì91	Malaysian Borneo	Arboreal	Macaranga pearsonii and M. hypoleuca host plants	Dan Le≈°tina	Dan Le≈°tina	Forest Fragment	2021	Reka Halus Oil Plantation	NA	5.79737	117.502	stable isotopes approximate mean value corrected for food bodies of plants from Houadria et al. 2023, Ecology and Evolution 13:e9760.	d__Bacteria	p__Proteobacteria	c__Alphaproteobacteria	o__Rickettsiales	f__Anaplasmataceae	g__Wolbachia	NA
fceaab840c53a185678b43d55226a999	2-DL0428	95.3014	2-DL0428	20-DL0428	$PWD/2-DL0428_3_220805_L001_R1.fastq.gz	$PWD/2-DL0428_3_220805_L001_R2.fastq.gz	DL0428	DL0428 3	BOR001	BOR001 C1	Crematogaster	borneensis sp. gr.	Myrmicinae	Worker	Macaranga pearsonii	0.25	9	Houadria et al., 2023, Ecol. Evol., DOI: 10.1002/ece3.9760 (Fig. 3A)	Ant_plant	Mutualist	Lestina pers. obs. in the sampled site; Feldhaar, H., Maschwitz, U., Fiala, B. 2016, Sociobiology. 63: 651-681.	Herbivore	Arboreal	Houadria et al. 2020, Symbiosis 81:79‚Äì91	Malaysian Borneo	Arboreal	Macaranga pearsonii and M. hypoleuca host plants	Dan Le≈°tina	Dan Le≈°tina	Forest Fragment	2021	Reka Halus Oil Plantation	NA	5.79737	117.502	stable isotopes approximate mean value corrected for food bodies of plants from Houadria et al. 2023, Ecology and Evolution 13:e9760.	d__Bacteria	p__Proteobacteria	c__Alphaproteobacteria	o__Rickettsiales	f__Anaplasmataceae	g__Wolbachia	NA
fceaab840c53a185678b43d55226a999	251-PARA5	95.2339	251-PARA5	11-PARA5	$PWD/251-PARA5_C1_L1_220805_L001_R1.fastq.gz	$PWD/251-PARA5_C1_L1_220805_L001_R2.fastq.gz	HP0189	PARA5 C1 L1	PARA005	PARA005 C1	Nylanderia	aff. vaga	Formicinae	Larvae		3.93	3	Own measures from Papua New Guinea, Wanang, Madang province	None	Non_mutualist	Klimes pers. obs. in the sampled site	Omnivore	Ground	Blanchard and Moreau 2017, Evolution 71: 315-328.	Papua New Guinea	Omnivore (arboreal/leaf-litter)	WP-4D-0763/1, under bark at 6 m	P. Klimes et al.	P. Klimes	primary	2007-03-20	Wanang	100	-5.2317	145.179	also some larva and pupae avail.	d__Bacteria	p__Proteobacteria	c__Alphaproteobacteria	o__Rickettsiales	f__Anaplasmataceae	g__Wolbachia	NA
fceaab840c53a185678b43d55226a999	202-ACRO1	95.1615	202-ACRO1	13-ACRO1	$PWD/202-ACRO1_C1_W2_220805_L001_R1.fastq.gz	$PWD/202-ACRO1_C1_W2_220805_L001_R2.fastq.gz	NA0189	ACRO1 C1 W2	ACRO001	ACRO001 C1	Acropyga	ambigua	Formicinae	Worker		7.141	2	Per genus soil-corr. mean value from same region / Pfeifer et al. 2014, Myrmecological News 19: 31-41 (Appendix S4 table).	Trophobiont	Mutualist	Williams, D J . 1998, Bulletin of the British Museum (Natural History)(Entomology) 67: 1 -64; Klimes pers. obs. - the colony sample sampled with a scale insect	Predator	Ground	Blanchard and Moreau 2017, Evolution 71: 315-328	Papua New Guinea	Herbivore (subteranean/Arboreal)	NP2A0108,canopy	P. Klimes et al.	P. Klimes	primary	2013-06-26	Numba	900	-5.7222	145.2714¬†¬†	only sample available to share for the genus	d__Bacteria	p__Proteobacteria	c__Alphaproteobacteria	o__Rickettsiales	f__Anaplasmataceae	g__Wolbachia	NA
fceaab840c53a185678b43d55226a999	54-ANON2	95.1347	54-ANON2	3-ANON2	$PWD/54-ANON2_C1_W3_220805_L001_R1.fastq.gz	$PWD/54-ANON2_C1_W3_220805_L001_R2.fastq.gz	HP0670-h	ANON2 C1 W3	ANON002	ANON002 C1	Anonychomyrma	minuta	Dolichoderinae	Worker		4.925	2	Own measures from Papua New Guinea, Wanang, Madang province	Ant_plant	Mutualist	Plowman et al., Proc. R. Soc. B 284: 20162564; Klimes pers. obs. in the sampled site	Omnivore	Arboreal	Bluthgen et al. Oecologia (2003) 137:426‚Äì435., Blanchard and Moreau 2017, Evolution 71: 315-328.	Papua New Guinea	Omnivore (arboreal)	holow twig in canopy WP-4A-1024/6	P. Klimes et al.	P. Klimes	primary	2007-08-26	Wanang	100	-5.2317	145.179	nest on that tree, also 3 queens + trophobionts available from the nest coll. sep.	d__Bacteria	p__Proteobacteria	c__Alphaproteobacteria	o__Rickettsiales	f__Anaplasmataceae	g__Wolbachia	NA
b6be4f3a046eb4c5924ea831f7d75dc6	122-DIAC1	94.7696	122-DIAC1	35-DIAC1	$PWD/122-DIAC1_C1_W3_220805_L001_R1.fastq.gz	$PWD/122-DIAC1_C1_W3_220805_L001_R2.fastq.gz	HP0053	DIAC1 C1 W3	DIAC001	DIAC001 C1	Diacamma	rugosum	Ponerinae	Worker		3.95	3	Own measures from Papua New Guinea, Wanang, Madang province	None	Non_mutualist	no ref.; https://www.antwiki.org/wiki/Trophobiosis	Omnivore	Arboreal	Klimes et al. 2015 PlosOne 10(2): e0117853	Papua New Guinea	Predator (arboreal/leaf-litter)	WP-5D-1229/2, in epiphytic roots &soil at M25 m high at 9 m height	P. Klimes et al.	P. Klimes	primary	2007-05-10	Wanang	100	-5.2317	145.179	very large ants, also a few larvae available	d__Bacteria	p__Proteobacteria	c__Alphaproteobacteria	o__Rickettsiales	f__Anaplasmataceae	g__Wolbachia	NA
af251092249949b47b1ed4451ca719d2	138-TETP1	94.6951	138-TETP1	X-TETP1	$PWD/138-TETP1_C1_W2_220805_L001_R1.fastq.gz	$PWD/138-TETP1_C1_W2_220805_L001_R2.fastq.gz	WP5D1238/3	TETP1 C1 W2	TETP001	TETP001 C1	Tetraponera	laeviceps	Pseudomyrmecinae	Worker		2.818	7	Own measures from Papua New Guinea, Wanang, Madang province	Trophobiont	Mutualist	Klimes pers. obs. in the sampled site	Omnivore	Arboreal	Klimes et al. 2015 PlosOne 10(2): e0117853	Papua New Guinea	Herbivore/omnivore (Arboreal)		P. Klimes et al.	P. Klimes	primary	2007-05-15	Wanang	100	-5.2317	145.179		d__Bacteria	p__Proteobacteria	c__Alphaproteobacteria	o__Rhizobiales	f__Rhizobiaceae	g__uncultured	s__uncultured_Bartonella
af251092249949b47b1ed4451ca719d2	141-TETP1	94.6344	141-TETP1	X-TETP1	$PWD/141-TETP1_C1_W5_220805_L001_R1.fastq.gz	$PWD/141-TETP1_C1_W5_220805_L001_R2.fastq.gz	WP5D1238/3	TETP1 C1 W5	TETP001	TETP001 C1	Tetraponera	laeviceps	Pseudomyrmecinae	Worker		2.818	7	Own measures from Papua New Guinea, Wanang, Madang province	Trophobiont	Mutualist	Klimes pers. obs. in the sampled site	Omnivore	Arboreal	Klimes et al. 2015 PlosOne 10(2): e0117853	Papua New Guinea	Herbivore/omnivore (Arboreal)		P. Klimes et al.	P. Klimes	primary	2007-05-15	Wanang	100	-5.2317	145.179		d__Bacteria	p__Proteobacteria	c__Alphaproteobacteria	o__Rhizobiales	f__Rhizobiaceae	g__uncultured	s__uncultured_Bartonella
03dcbb8e5e69a40ad355232240a3be54	29-C8	94.5208	29-C8	22-C8	$PWD/29-C8_I_2_220805_L001_R1.fastq.gz	$PWD/29-C8_I_2_220805_L001_R2.fastq.gz	C8 I	C8 I 2	MOD001	MOD001 C1	Crematogaster	modigliani	Myrmicinae	Worker	NA	2.72	NA	Woodcock Pet al. 2013, PLoS ONE 8(4): e60756. (Appendix online; ).	Trophobiont	Mutualist	Bluthgen et al. 2006, Insect. Soc. 53: 194–203	Omnivore	Ground	Blanchard and Moreau 2017, Evolution 71: 315-328.	Malaysian Borneo	Soil	Soil samples	Jiri Tuma	Jiri Tuma	Logged forest	2021	Maliau Basin Conservation	NA	4.69856	117.545	unique sample for the genus - none did bacteria before	d__Bacteria	p__Proteobacteria	c__Alphaproteobacteria	o__Rhizobiales	f__Rhizobiaceae	g__uncultured	s__uncultured_Bartonella
fceaab840c53a185678b43d55226a999	205-ACRO1	94.4795	205-ACRO1	13-ACRO1	$PWD/205-ACRO1_C1_W5_220805_L001_R1.fastq.gz	$PWD/205-ACRO1_C1_W5_220805_L001_R2.fastq.gz	NA0189	ACRO1 C1 W5	ACRO001	ACRO001 C1	Acropyga	ambigua	Formicinae	Worker		7.141	2	Per genus soil-corr. mean value from same region / Pfeifer et al. 2014, Myrmecological News 19: 31-41 (Appendix S4 table).	Trophobiont	Mutualist	Williams, D J . 1998, Bulletin of the British Museum (Natural History)(Entomology) 67: 1 -64; Klimes pers. obs. - the colony sample sampled with a scale insect	Predator	Ground	Blanchard and Moreau 2017, Evolution 71: 315-328	Papua New Guinea	Herbivore (subteranean/Arboreal)	NP2A0108,canopy	P. Klimes et al.	P. Klimes	primary	2013-06-26	Numba	900	-5.7222	145.2714¬†¬†	only sample available to share for the genus	d__Bacteria	p__Proteobacteria	c__Alphaproteobacteria	o__Rickettsiales	f__Anaplasmataceae	g__Wolbachia	NA
b6be4f3a046eb4c5924ea831f7d75dc6	124-DIAC1	94.4312	124-DIAC1	35-DIAC1	$PWD/124-DIAC1_C1_L1_220805_L001_R1.fastq.gz	$PWD/124-DIAC1_C1_L1_220805_L001_R2.fastq.gz	HP0053	DIAC1 C1 L1	DIAC001	DIAC001 C1	Diacamma	rugosum	Ponerinae	Larvae		3.95	3	Own measures from Papua New Guinea, Wanang, Madang province	None	Non_mutualist	no ref.; https://www.antwiki.org/wiki/Trophobiosis	Omnivore	Arboreal	Klimes et al. 2015 PlosOne 10(2): e0117853	Papua New Guinea	Predator (arboreal/leaf-litter)	WP-5D-1229/2, in epiphytic roots &soil at M25 m high at 9 m height	P. Klimes et al.	P. Klimes	primary	2007-05-10	Wanang	100	-5.2317	145.179	very large ants, also a few larvae available	d__Bacteria	p__Proteobacteria	c__Alphaproteobacteria	o__Rickettsiales	f__Anaplasmataceae	g__Wolbachia	NA
fceaab840c53a185678b43d55226a999	130-ANOC1	94.4081	130-ANOC1	32-ANOC1	$PWD/130-ANOC1_C1_L1_220805_L001_R1.fastq.gz	$PWD/130-ANOC1_C1_L1_220805_L001_R2.fastq.gz	NA0106	ANOC1 C1 L1	ANOC001	ANOC001 C1	Anochetus	cato	Ponerinae	Larvae		6.569	11	Per genus soil-corr. mean value from same region / Pfeifer et al. 2014, Myrmecological News 19: 31-41 (Appendix S4 table).	None	Non_mutualist	no ref.; https://www.antwiki.org/wiki/Trophobiosis	Predator	Ground	Blanchard and Moreau 2017, Evolution 71: 315-328	Papua New Guinea	Predator (ground dwelling)	tree NP1A0024/6, in epiphytic roots	P. Klimes et al.	P. Klimes	primary	2013-06-26	Numba	900	-5.7222	145.2714¬†¬†	not more to spare	d__Bacteria	p__Proteobacteria	c__Alphaproteobacteria	o__Rickettsiales	f__Anaplasmataceae	g__Wolbachia	NA
fceaab840c53a185678b43d55226a999	189-TECH1	94.3356	189-TECH1	6-TECH1	$PWD/189-TECH1_C1_L2_220805_L001_R1.fastq.gz	$PWD/189-TECH1_C1_L2_220805_L001_R2.fastq.gz	HP0033	TECH1 C1 L2	TECH001	TECH001 C1	Technomyrmex	brunneus	Dolichoderinae	Larvae		3.614	5	Own measures from Papua New Guinea, Wanang, Madang province	Trophobiont	Mutualist	Klimes pers. obs. in the sampled site	Omnivore	Arboreal	Klimes et al. 2015 PlosOne 10(2): e0117853	Papua New Guinea	Omnivore (arboreal)	tree WS-1D-0954/4, nest in hollow twig	P. Klimes et al.	P. Klimes	secondary	2007-06-09	Wanang	100	-5.2296	145.178		d__Bacteria	p__Proteobacteria	c__Alphaproteobacteria	o__Rickettsiales	f__Anaplasmataceae	g__Wolbachia	NA
8e62352dc57723304d8a4ba261b105a4	97-ANOP1	94.1542	97-ANOP1	15-ANOP1	$PWD/97-ANOP1_C1_W3_220805_L001_R1.fastq.gz	$PWD/97-ANOP1_C1_W3_220805_L001_R2.fastq.gz	EXX008	ANOP1 C1 W3	ANOP001	ANOP001 C1	Anoplolepis	gracilipes	Formicinae	Worker		4.905	4	Own measures from Papua New Guinea, Wanang, Madang province	Trophobiont	Mutualist	Klimes pers. obs. in the sampled site	Omnivore	Ground	Blanchard and Moreau 2017, Evolution 71: 315-328. Klimes et al. 2015 PlosOne 10(2): e0117853	Papua New Guinea	Omnivore (ground-dwelling/Arboreal)	EX-0469-R-2015-01-08	J. Moses et al.	P. Klimes	secondary	2015-12-02	Exxon pipeline corridor	469	-6.67997	143.438	only w available,gr.nesting invasive sp.	d__Bacteria	p__Proteobacteria	c__Gammaproteobacteria	o__Burkholderiales	f__Oxalobacteraceae	NA	NA
b6be4f3a046eb4c5924ea831f7d75dc6	125-DIAC1	94.1484	125-DIAC1	35-DIAC1	$PWD/125-DIAC1_C1_L2_220805_L001_R1.fastq.gz	$PWD/125-DIAC1_C1_L2_220805_L001_R2.fastq.gz	HP0053	DIAC1 C1 L2	DIAC001	DIAC001 C1	Diacamma	rugosum	Ponerinae	Larvae		3.95	3	Own measures from Papua New Guinea, Wanang, Madang province	None	Non_mutualist	no ref.; https://www.antwiki.org/wiki/Trophobiosis	Omnivore	Arboreal	Klimes et al. 2015 PlosOne 10(2): e0117853	Papua New Guinea	Predator (arboreal/leaf-litter)	WP-5D-1229/2, in epiphytic roots &soil at M25 m high at 9 m height	P. Klimes et al.	P. Klimes	primary	2007-05-10	Wanang	100	-5.2317	145.179	very large ants, also a few larvae available	d__Bacteria	p__Proteobacteria	c__Alphaproteobacteria	o__Rickettsiales	f__Anaplasmataceae	g__Wolbachia	NA
fceaab840c53a185678b43d55226a999	253-PARA5	94.1341	253-PARA5	11-PARA5	$PWD/253-PARA5_C1_L3_220805_L001_R1.fastq.gz	$PWD/253-PARA5_C1_L3_220805_L001_R2.fastq.gz	HP0189	PARA5 C1 L3	PARA005	PARA005 C1	Nylanderia	aff. vaga	Formicinae	Larvae		3.93	3	Own measures from Papua New Guinea, Wanang, Madang province	None	Non_mutualist	Klimes pers. obs. in the sampled site	Omnivore	Ground	Blanchard and Moreau 2017, Evolution 71: 315-328.	Papua New Guinea	Omnivore (arboreal/leaf-litter)	WP-4D-0763/1, under bark at 6 m	P. Klimes et al.	P. Klimes	primary	2007-03-20	Wanang	100	-5.2317	145.179	also some larva and pupae avail.	d__Bacteria	p__Proteobacteria	c__Alphaproteobacteria	o__Rickettsiales	f__Anaplasmataceae	g__Wolbachia	NA
b6be4f3a046eb4c5924ea831f7d75dc6	68-TAPI1	94.1223	68-TAPI1	8-TAPI1	$PWD/68-TAPI1_C1_W3_220805_L001_R1.fastq.gz	$PWD/68-TAPI1_C1_W3_220805_L001_R2.fastq.gz	HP0036	TAPI1 C1 W3	TAPI001	TAPI001 C1	Tapinoma	melanocephalum	Dolichoderinae	Worker		4.74	7	Own measures from Papua New Guinea, Wanang, Madang province	Trophobiont	Mutualist	ref. at https://www.antwiki.org/wiki/Trophobiosis	Omnivore	Arboreal	Klimes et al. 2015 PlosOne 10(2): e0117853	Papua New Guinea	Omnivore (arboreal)	tree WS-1D-0951 / dead twig in canopy	P. Klimes et al.	P. Klimes	secondary	2007-06-09	Wanang	100	-5.2296	145.178	also queens available	d__Bacteria	p__Proteobacteria	c__Alphaproteobacteria	o__Rickettsiales	f__Anaplasmataceae	g__Wolbachia	NA
fceaab840c53a185678b43d55226a999	129-ANOC1	94.1061	129-ANOC1	32-ANOC1	$PWD/129-ANOC1_C1_W4_220805_L001_R1.fastq.gz	$PWD/129-ANOC1_C1_W4_220805_L001_R2.fastq.gz	NA0106	ANOC1 C1 W4	ANOC001	ANOC001 C1	Anochetus	cato	Ponerinae	Worker		6.569	11	Per genus soil-corr. mean value from same region / Pfeifer et al. 2014, Myrmecological News 19: 31-41 (Appendix S4 table).	None	Non_mutualist	no ref.; https://www.antwiki.org/wiki/Trophobiosis	Predator	Ground	Blanchard and Moreau 2017, Evolution 71: 315-328	Papua New Guinea	Predator (ground dwelling)	tree NP1A0024/6, in epiphytic roots	P. Klimes et al.	P. Klimes	primary	2013-06-26	Numba	900	-5.7222	145.2714¬†¬†	not more to spare	d__Bacteria	p__Proteobacteria	c__Alphaproteobacteria	o__Rickettsiales	f__Anaplasmataceae	g__Wolbachia	NA
af251092249949b47b1ed4451ca719d2	137-TETP1	93.8599	137-TETP1	X-TETP1	$PWD/137-TETP1_C1_W1_220805_L001_R1.fastq.gz	$PWD/137-TETP1_C1_W1_220805_L001_R2.fastq.gz	WP5D1238/3	TETP1 C1 W1	TETP001	TETP001 C1	Tetraponera	laeviceps	Pseudomyrmecinae	Worker		2.818	7	Own measures from Papua New Guinea, Wanang, Madang province	Trophobiont	Mutualist	Klimes pers. obs. in the sampled site	Omnivore	Arboreal	Klimes et al. 2015 PlosOne 10(2): e0117853	Papua New Guinea	Herbivore/omnivore (Arboreal)		P. Klimes et al.	P. Klimes	primary	2007-05-15	Wanang	100	-5.2317	145.179		d__Bacteria	p__Proteobacteria	c__Alphaproteobacteria	o__Rhizobiales	f__Rhizobiaceae	g__uncultured	s__uncultured_Bartonella
fceaab840c53a185678b43d55226a999	301-SOLE2	93.5786	301-SOLE2	28-SOLE2	$PWD/301-SOLE2_C1_L3_220805_L001_R1.fastq.gz	$PWD/301-SOLE2_C1_L3_220805_L001_R2.fastq.gz	WP3B1309/2	SOLE2 C1 L3	SOLE002	SOLE002 C1	Solenopsis	papuana	Myrmicinae	Larvae		7.19	4	Own measures from Papua New Guinea, Wanang, Madang province	None	Non_mutualist	Klimes pers. obs. in the sampled site	Predator	Arboreal	Klimes et al. 2015 PlosOne 10(2): e0117853	Papua New Guinea	Omnivore/predator (arboreal)	nest under epiphyte roots on trunk	P. Klimes et al.	P. Klimes	primary	2007-06-28	Wanang	100	-5.2317	145.179	same tree as HP0535	d__Bacteria	p__Proteobacteria	c__Alphaproteobacteria	o__Rickettsiales	f__Anaplasmataceae	g__Wolbachia	NA
fceaab840c53a185678b43d55226a999	252-PARA5	93.4897	252-PARA5	11-PARA5	$PWD/252-PARA5_C1_L2_220805_L001_R1.fastq.gz	$PWD/252-PARA5_C1_L2_220805_L001_R2.fastq.gz	HP0189	PARA5 C1 L2	PARA005	PARA005 C1	Nylanderia	aff. vaga	Formicinae	Larvae		3.93	3	Own measures from Papua New Guinea, Wanang, Madang province	None	Non_mutualist	Klimes pers. obs. in the sampled site	Omnivore	Ground	Blanchard and Moreau 2017, Evolution 71: 315-328.	Papua New Guinea	Omnivore (arboreal/leaf-litter)	WP-4D-0763/1, under bark at 6 m	P. Klimes et al.	P. Klimes	primary	2007-03-20	Wanang	100	-5.2317	145.179	also some larva and pupae avail.	d__Bacteria	p__Proteobacteria	c__Alphaproteobacteria	o__Rickettsiales	f__Anaplasmataceae	g__Wolbachia	NA
af251092249949b47b1ed4451ca719d2	139-TETP1	93.3233	139-TETP1	X-TETP1	$PWD/139-TETP1_C1_W3_220805_L001_R1.fastq.gz	$PWD/139-TETP1_C1_W3_220805_L001_R2.fastq.gz	WP5D1238/3	TETP1 C1 W3	TETP001	TETP001 C1	Tetraponera	laeviceps	Pseudomyrmecinae	Worker		2.818	7	Own measures from Papua New Guinea, Wanang, Madang province	Trophobiont	Mutualist	Klimes pers. obs. in the sampled site	Omnivore	Arboreal	Klimes et al. 2015 PlosOne 10(2): e0117853	Papua New Guinea	Herbivore/omnivore (Arboreal)		P. Klimes et al.	P. Klimes	primary	2007-05-15	Wanang	100	-5.2317	145.179		d__Bacteria	p__Proteobacteria	c__Alphaproteobacteria	o__Rhizobiales	f__Rhizobiaceae	g__uncultured	s__uncultured_Bartonella
fceaab840c53a185678b43d55226a999	203-ACRO1	93.1174	203-ACRO1	13-ACRO1	$PWD/203-ACRO1_C1_W3_220805_L001_R1.fastq.gz	$PWD/203-ACRO1_C1_W3_220805_L001_R2.fastq.gz	NA0189	ACRO1 C1 W3	ACRO001	ACRO001 C1	Acropyga	ambigua	Formicinae	Worker		7.141	2	Per genus soil-corr. mean value from same region / Pfeifer et al. 2014, Myrmecological News 19: 31-41 (Appendix S4 table).	Trophobiont	Mutualist	Williams, D J . 1998, Bulletin of the British Museum (Natural History)(Entomology) 67: 1 -64; Klimes pers. obs. - the colony sample sampled with a scale insect	Predator	Ground	Blanchard and Moreau 2017, Evolution 71: 315-328	Papua New Guinea	Herbivore (subteranean/Arboreal)	NP2A0108,canopy	P. Klimes et al.	P. Klimes	primary	2013-06-26	Numba	900	-5.7222	145.2714¬†¬†	only sample available to share for the genus	d__Bacteria	p__Proteobacteria	c__Alphaproteobacteria	o__Rickettsiales	f__Anaplasmataceae	g__Wolbachia	NA
fceaab840c53a185678b43d55226a999	58-ANON2	93.0526	58-ANON2	3-ANON2	$PWD/58-ANON2_C1_P1_220805_L001_R1.fastq.gz	$PWD/58-ANON2_C1_P1_220805_L001_R2.fastq.gz	HP0670-h	ANON2 C1 P1	ANON002	ANON002 C1	Anonychomyrma	minuta	Dolichoderinae	Pupae		4.925	2	Own measures from Papua New Guinea, Wanang, Madang province	Ant_plant	Mutualist	Plowman et al., Proc. R. Soc. B 284: 20162564; Klimes pers. obs. in the sampled site	Omnivore	Arboreal	Bluthgen et al. Oecologia (2003) 137:426‚Äì435., Blanchard and Moreau 2017, Evolution 71: 315-328.	Papua New Guinea	Omnivore (arboreal)	holow twig in canopy WP-4A-1024/6	P. Klimes et al.	P. Klimes	primary	2007-08-26	Wanang	100	-5.2317	145.179	nest on that tree, also 3 queens + trophobionts available from the nest coll. sep.	d__Bacteria	p__Proteobacteria	c__Alphaproteobacteria	o__Rickettsiales	f__Anaplasmataceae	g__Wolbachia	NA
f471f024e1c8380551d54ea0b6c112c0	103-VOMB3	92.8276	103-VOMB3	36-VOMB3	$PWD/103-VOMB3_C1_W3_220805_L001_R1.fastq.gz	$PWD/103-VOMB3_C1_W3_220805_L001_R2.fastq.gz	PKEE123	VOMB3 C1 W3	VOMB003	VOMB003 C1	Vombisidris	sp. 4	Myrmicinae	Worker		1.38	1	Own measures from Papua New Guinea, Wanang, Madang province (another species)	None	Non_mutualist	Klimes pers. obs. in the sampled site	Herbivore	Arboreal	Blanchard and Moreau 2017, Evolution 71: 315-328	Papua New Guinea	Herbivore/omnivore(arboreal)	WP-1Z-3096, carton nest on leaves	P. Klimes et al.	P. Klimes	primary	2008-04-03	Wanang	100	-5.2317	145.179	difficult to find more sampoles of the genus in enough worker numbers / stable isotopes measured from another Vombisidris species at the same site	d__Bacteria	p__Firmicutes	c__Bacilli	o__Entomoplasmatales	f__Entomoplasmataceae	g__Entomoplasma	s__uncultured_Entomoplasma
0e148246b78bd40abf43824167900253	265-TETR3	92.7861	265-TETR3	30-TETR3	$PWD/265-TETR3_C1_L1_220805_L001_R1.fastq.gz	$PWD/265-TETR3_C1_L1_220805_L001_R2.fastq.gz	NP4A2097/5	TETR3 C1 L1	TETR003	TETR003 C1	Tetramorium	sp. 3 cf. validiusculum	Myrmicinae	Larvae		3.6	1	Own measures from Papua New Guinea, Wanang, Madang province	None	Non_mutualist	Klimes pers. obs. in the sampled site	Omnivore	Arboreal	Klimes et al. 2015 PlosOne 10(2): e0117853	Papua New Guinea	Herbivore/omnivore (arboreal)	inside epiphytic roots at 14 m height	P. Klimes et al.	P. Klimes	primary	2013-07-23	Numba	900	-5.7222	145.2714¬†¬†	also few larvae available	d__Bacteria	p__Proteobacteria	c__Gammaproteobacteria	o__Diplorickettsiales	f__Diplorickettsiaceae	g__Rickettsiella	NA
f471f024e1c8380551d54ea0b6c112c0	101-VOMB3	92.6437	101-VOMB3	36-VOMB3	$PWD/101-VOMB3_C1_W1_220805_L001_R1.fastq.gz	$PWD/101-VOMB3_C1_W1_220805_L001_R2.fastq.gz	PKEE123	VOMB3 C1 W1	VOMB003	VOMB003 C1	Vombisidris	sp. 4	Myrmicinae	Worker		1.38	1	Own measures from Papua New Guinea, Wanang, Madang province (another species)	None	Non_mutualist	Klimes pers. obs. in the sampled site	Herbivore	Arboreal	Blanchard and Moreau 2017, Evolution 71: 315-328	Papua New Guinea	Herbivore/omnivore(arboreal)	WP-1Z-3096, carton nest on leaves	P. Klimes et al.	P. Klimes	primary	2008-04-03	Wanang	100	-5.2317	145.179	difficult to find more sampoles of the genus in enough worker numbers / stable isotopes measured from another Vombisidris species at the same site	d__Bacteria	p__Firmicutes	c__Bacilli	o__Entomoplasmatales	f__Entomoplasmataceae	g__Entomoplasma	s__uncultured_Entomoplasma
5c8ae170c0e7d6145264a609646ea9f0	19-Pn3	92.4752	19-Pn3	1-Pn3	$PWD/19-Pn3_1_220805_L001_R1.fastq.gz	$PWD/19-Pn3_1_220805_L001_R2.fastq.gz	Pn3	Pn3 1	PNAG001	PNAG001 C2	Philidris	nagasau	Dolichoderinae	Worker	Squamellaria	1.85	2	Chomicki et al. 2019 (Fig. S7, corr. value for plant tissue_ mean for the species)	Ant_plant	Mutualist	Chomicki, G., Renner, S.S. 2019, New Phytologist 223: 2011-2023	Herbivore	Arboreal	Chomicki, G., Renner, S.S. 2019, New Phytologist 223: 2011-2023	Fiji	Arboreal		Guillaume Chomicki	Guillaume Chomicki	unknown	Unknown	Vanua Levu	NA	NA		Stable isotopes approximate mean value taken as mean per species from Fig. S7 in Chomicky et al. 2019 study	d__Bacteria	p__Proteobacteria	c__Gammaproteobacteria	o__Enterobacterales	NA	NA	NA
b6be4f3a046eb4c5924ea831f7d75dc6	170-TAPI1	92.1622	170-TAPI1	8-TAPI1	$PWD/170-TAPI1_C1_Q1_220805_L001_R1.fastq.gz	$PWD/170-TAPI1_C1_Q1_220805_L001_R2.fastq.gz	HP0036	TAPI1 C1 Q1	TAPI001	TAPI001 C1	Tapinoma	melanocephalum	Dolichoderinae	Queen		4.74	7	Own measures from Papua New Guinea, Wanang, Madang province	Trophobiont	Mutualist	ref. at https://www.antwiki.org/wiki/Trophobiosis	Omnivore	Arboreal	Klimes et al. 2015 PlosOne 10(2): e0117853	Papua New Guinea	Omnivore (arboreal)	tree WS-1D-0951 / dead twig in canopy	P. Klimes et al.	P. Klimes	secondary	2007-06-09	Wanang	100	-5.2296	145.178	also queens available	d__Bacteria	p__Proteobacteria	c__Alphaproteobacteria	o__Rickettsiales	f__Anaplasmataceae	g__Wolbachia	NA
fceaab840c53a185678b43d55226a999	3-DL0428	92.0726	3-DL0428	20-DL0428	$PWD/3-DL0428_4_220805_L001_R1.fastq.gz	$PWD/3-DL0428_4_220805_L001_R2.fastq.gz	DL0428	DL0428 4	BOR001	BOR001 C1	Crematogaster	borneensis sp. gr.	Myrmicinae	Worker	Macaranga pearsonii	0.25	9	Houadria et al., 2023, Ecol. Evol., DOI: 10.1002/ece3.9760 (Fig. 3A)	Ant_plant	Mutualist	Lestina pers. obs. in the sampled site; Feldhaar, H., Maschwitz, U., Fiala, B. 2016, Sociobiology. 63: 651-681.	Herbivore	Arboreal	Houadria et al. 2020, Symbiosis 81:79‚Äì91	Malaysian Borneo	Arboreal	Macaranga pearsonii and M. hypoleuca host plants	Dan Le≈°tina	Dan Le≈°tina	Forest Fragment	2021	Reka Halus Oil Plantation	NA	5.79737	117.502	stable isotopes approximate mean value corrected for food bodies of plants from Houadria et al. 2023, Ecology and Evolution 13:e9760.	d__Bacteria	p__Proteobacteria	c__Alphaproteobacteria	o__Rickettsiales	f__Anaplasmataceae	g__Wolbachia	NA
3991502284784bd3ea2a7c59d4726b3a	134-RHYT2	91.9346	134-RHYT2	16-RHYT2	$PWD/134-RHYT2_C2_W2_220805_L001_R1.fastq.gz	$PWD/134-RHYT2_C2_W2_220805_L001_R2.fastq.gz	WP5E1195/1	RHYT2 C2 W2	RHYT002	RHYT002 C2	Rhytidoponera	cf. strigosa	Ectatominnae	Worker		7.23	1	Own measures from Papua New Guinea, Wanang, Madang province	None	Non_mutualist	no ref.; https://www.antwiki.org/wiki/Trophobiosis	Predator	Ground	Blanchard and Moreau 2017, Evolution 71: 315-328.	Papua New Guinea	Predator	trunk base nest	P. Klimes et al.	P. Klimes	primary	2007-04-26	Wanang	100	-5.2317	145.179	another sample of the species from Exxon but from Wanang	d__Bacteria	p__Proteobacteria	c__Alphaproteobacteria	o__Rhizobiales	f__Rhizobiaceae	NA	NA
fceaab840c53a185678b43d55226a999	302-SOLE2	91.7045	302-SOLE2	28-SOLE2	$PWD/302-SOLE2_C1_L4_220805_L001_R1.fastq.gz	$PWD/302-SOLE2_C1_L4_220805_L001_R2.fastq.gz	WP3B1309/2	SOLE2 C1 L4	SOLE002	SOLE002 C1	Solenopsis	papuana	Myrmicinae	Larvae		7.19	4	Own measures from Papua New Guinea, Wanang, Madang province	None	Non_mutualist	Klimes pers. obs. in the sampled site	Predator	Arboreal	Klimes et al. 2015 PlosOne 10(2): e0117853	Papua New Guinea	Omnivore/predator (arboreal)	nest under epiphyte roots on trunk	P. Klimes et al.	P. Klimes	primary	2007-06-28	Wanang	100	-5.2317	145.179	same tree as HP0535	d__Bacteria	p__Proteobacteria	c__Alphaproteobacteria	o__Rickettsiales	f__Anaplasmataceae	g__Wolbachia	NA
b6be4f3a046eb4c5924ea831f7d75dc6	69-TAPI1	91.6006	69-TAPI1	8-TAPI1	$PWD/69-TAPI1_C1_W4_220805_L001_R1.fastq.gz	$PWD/69-TAPI1_C1_W4_220805_L001_R2.fastq.gz	HP0036	TAPI1 C1 W4	TAPI001	TAPI001 C1	Tapinoma	melanocephalum	Dolichoderinae	Worker		4.74	7	Own measures from Papua New Guinea, Wanang, Madang province	Trophobiont	Mutualist	ref. at https://www.antwiki.org/wiki/Trophobiosis	Omnivore	Arboreal	Klimes et al. 2015 PlosOne 10(2): e0117853	Papua New Guinea	Omnivore (arboreal)	tree WS-1D-0951 / dead twig in canopy	P. Klimes et al.	P. Klimes	secondary	2007-06-09	Wanang	100	-5.2296	145.178	also queens available	d__Bacteria	p__Proteobacteria	c__Alphaproteobacteria	o__Rickettsiales	f__Anaplasmataceae	g__Wolbachia	NA
fceaab840c53a185678b43d55226a999	85-PARA5	91.5448	85-PARA5	11-PARA5	$PWD/85-PARA5_C1_W1_220805_L001_R1.fastq.gz	$PWD/85-PARA5_C1_W1_220805_L001_R2.fastq.gz	HP0189	PARA5 C1 W1	PARA005	PARA005 C1	Nylanderia	aff. vaga	Formicinae	Worker		3.93	3	Own measures from Papua New Guinea, Wanang, Madang province	None	Non_mutualist	Klimes pers. obs. in the sampled site	Omnivore	Ground	Blanchard and Moreau 2017, Evolution 71: 315-328.	Papua New Guinea	Omnivore (arboreal/leaf-litter)	WP-4D-0763/1, under bark at 6 m	P. Klimes et al.	P. Klimes	primary	2007-03-20	Wanang	100	-5.2317	145.179	also some larva and pupae avail.	d__Bacteria	p__Proteobacteria	c__Alphaproteobacteria	o__Rickettsiales	f__Anaplasmataceae	g__Wolbachia	NA
b6ba6d59478c4c7f9d0bcc1f5e2fd10e	79-CAMP21	91.351	79-CAMP21	14-CAMP21	$PWD/79-CAMP21_C1_L4_220805_L001_R1.fastq.gz	$PWD/79-CAMP21_C1_L4_220805_L001_R2.fastq.gz	HP0177	CAMP21 C1 L4	CAMP021	CAMP021 C1	Overbeckia	papuana sp.nov.	Formicinae	Larvae		1.77	19	Own measures from Papua New Guinea, Wanang, Madang province (used mean accross 4 Camponotini other species)	None	Non_mutualist	Klimes pers. obs. in the sampled site	Herbivore	Arboreal	Klimes et al. 2022 Invertebrate Systematics	Papua New Guinea	Herbivore (arboreal)	nest in a liana,WS-4D-0868	P. Klimes et al.	P. Klimes	secondary	2007-03-08	Wanang	100	-5.2296	145.178	unique sample for the genus - none did bacteria before	d__Bacteria	p__Proteobacteria	c__Gammaproteobacteria	o__Enterobacterales	f__Morganellaceae	g__Candidatus_Blochmannia	NA
fceaab840c53a185678b43d55226a999	299-SOLE2	91.3215	299-SOLE2	28-SOLE2	$PWD/299-SOLE2_C1_L1_220805_L001_R1.fastq.gz	$PWD/299-SOLE2_C1_L1_220805_L001_R2.fastq.gz	WP3B1309/2	SOLE2 C1 L1	SOLE002	SOLE002 C1	Solenopsis	papuana	Myrmicinae	Larvae		7.19	4	Own measures from Papua New Guinea, Wanang, Madang province	None	Non_mutualist	Klimes pers. obs. in the sampled site	Predator	Arboreal	Klimes et al. 2015 PlosOne 10(2): e0117853	Papua New Guinea	Omnivore/predator (arboreal)	nest under epiphyte roots on trunk	P. Klimes et al.	P. Klimes	primary	2007-06-28	Wanang	100	-5.2317	145.179	same tree as HP0535	d__Bacteria	p__Proteobacteria	c__Alphaproteobacteria	o__Rickettsiales	f__Anaplasmataceae	g__Wolbachia	NA
fceaab840c53a185678b43d55226a999	204-ACRO1	91.1782	204-ACRO1	13-ACRO1	$PWD/204-ACRO1_C1_W4_220805_L001_R1.fastq.gz	$PWD/204-ACRO1_C1_W4_220805_L001_R2.fastq.gz	NA0189	ACRO1 C1 W4	ACRO001	ACRO001 C1	Acropyga	ambigua	Formicinae	Worker		7.141	2	Per genus soil-corr. mean value from same region / Pfeifer et al. 2014, Myrmecological News 19: 31-41 (Appendix S4 table).	Trophobiont	Mutualist	Williams, D J . 1998, Bulletin of the British Museum (Natural History)(Entomology) 67: 1 -64; Klimes pers. obs. - the colony sample sampled with a scale insect	Predator	Ground	Blanchard and Moreau 2017, Evolution 71: 315-328	Papua New Guinea	Herbivore (subteranean/Arboreal)	NP2A0108,canopy	P. Klimes et al.	P. Klimes	primary	2013-06-26	Numba	900	-5.7222	145.2714¬†¬†	only sample available to share for the genus	d__Bacteria	p__Proteobacteria	c__Alphaproteobacteria	o__Rickettsiales	f__Anaplasmataceae	g__Wolbachia	NA
fceaab840c53a185678b43d55226a999	175-TECH2	90.6665	175-TECH2	5-TECH2	$PWD/175-TECH2_L1_220805_L001_R1.fastq.gz	$PWD/175-TECH2_L1_220805_L001_R2.fastq.gz	WP-IC-165-11	TECH2 L1	TECH002	TECH002 C1	Technomyrmex	albipes	Dolichoderinae	Larvae		3.946	5	Own measures from Papua New Guinea, Wanang, Madang province	Trophobiont	Mutualist	Klimes pers. obs. in the sampled site	Omnivore	Arboreal	Klimes et al. 2015 PlosOne 10(2): e0117853	Papua New Guinea	Omnivore (arboreal)	tree WP-1C-0165/1, nest in dead climber	P. Klimes et al.	P. Klimes	primary	2006-05-25	Wanang	100	-5.2317	145.179		d__Bacteria	p__Proteobacteria	c__Alphaproteobacteria	o__Rickettsiales	f__Anaplasmataceae	g__Wolbachia	NA
b6be4f3a046eb4c5924ea831f7d75dc6	70-TAPI1	90.4166	70-TAPI1	8-TAPI1	$PWD/70-TAPI1_C1_L1_220805_L001_R1.fastq.gz	$PWD/70-TAPI1_C1_L1_220805_L001_R2.fastq.gz	HP0036	TAPI1 C1 L1	TAPI001	TAPI001 C1	Tapinoma	melanocephalum	Dolichoderinae	Larvae		4.74	7	Own measures from Papua New Guinea, Wanang, Madang province	Trophobiont	Mutualist	ref. at https://www.antwiki.org/wiki/Trophobiosis	Omnivore	Arboreal	Klimes et al. 2015 PlosOne 10(2): e0117853	Papua New Guinea	Omnivore (arboreal)	tree WS-1D-0951 / dead twig in canopy	P. Klimes et al.	P. Klimes	secondary	2007-06-09	Wanang	100	-5.2296	145.178	also queens available	d__Bacteria	p__Proteobacteria	c__Alphaproteobacteria	o__Rickettsiales	f__Anaplasmataceae	g__Wolbachia	NA
b6be4f3a046eb4c5924ea831f7d75dc6	120-DIAC1	90.3716	120-DIAC1	35-DIAC1	$PWD/120-DIAC1_C1_W1_220805_L001_R1.fastq.gz	$PWD/120-DIAC1_C1_W1_220805_L001_R2.fastq.gz	HP0053	DIAC1 C1 W1	DIAC001	DIAC001 C1	Diacamma	rugosum	Ponerinae	Worker		3.95	3	Own measures from Papua New Guinea, Wanang, Madang province	None	Non_mutualist	no ref.; https://www.antwiki.org/wiki/Trophobiosis	Omnivore	Arboreal	Klimes et al. 2015 PlosOne 10(2): e0117853	Papua New Guinea	Predator (arboreal/leaf-litter)	WP-5D-1229/2, in epiphytic roots &soil at M25 m high at 9 m height	P. Klimes et al.	P. Klimes	primary	2007-05-10	Wanang	100	-5.2317	145.179	very large ants, also a few larvae available	d__Bacteria	p__Proteobacteria	c__Alphaproteobacteria	o__Rickettsiales	f__Anaplasmataceae	g__Wolbachia	NA
b6be4f3a046eb4c5924ea831f7d75dc6	123-DIAC1	89.4215	123-DIAC1	35-DIAC1	$PWD/123-DIAC1_C1_W4_220805_L001_R1.fastq.gz	$PWD/123-DIAC1_C1_W4_220805_L001_R2.fastq.gz	HP0053	DIAC1 C1 W4	DIAC001	DIAC001 C1	Diacamma	rugosum	Ponerinae	Worker		3.95	3	Own measures from Papua New Guinea, Wanang, Madang province	None	Non_mutualist	no ref.; https://www.antwiki.org/wiki/Trophobiosis	Omnivore	Arboreal	Klimes et al. 2015 PlosOne 10(2): e0117853	Papua New Guinea	Predator (arboreal/leaf-litter)	WP-5D-1229/2, in epiphytic roots &soil at M25 m high at 9 m height	P. Klimes et al.	P. Klimes	primary	2007-05-10	Wanang	100	-5.2317	145.179	very large ants, also a few larvae available	d__Bacteria	p__Proteobacteria	c__Alphaproteobacteria	o__Rickettsiales	f__Anaplasmataceae	g__Wolbachia	NA
fceaab840c53a185678b43d55226a999	53-ANON2	89.397	53-ANON2	3-ANON2	$PWD/53-ANON2_C1_W2_220805_L001_R1.fastq.gz	$PWD/53-ANON2_C1_W2_220805_L001_R2.fastq.gz	HP0670-h	ANON2 C1 W2	ANON002	ANON002 C1	Anonychomyrma	minuta	Dolichoderinae	Worker		4.925	2	Own measures from Papua New Guinea, Wanang, Madang province	Ant_plant	Mutualist	Plowman et al., Proc. R. Soc. B 284: 20162564; Klimes pers. obs. in the sampled site	Omnivore	Arboreal	Bluthgen et al. Oecologia (2003) 137:426‚Äì435., Blanchard and Moreau 2017, Evolution 71: 315-328.	Papua New Guinea	Omnivore (arboreal)	holow twig in canopy WP-4A-1024/5	P. Klimes et al.	P. Klimes	primary	2007-08-25	Wanang	100	-5.2317	145.179	nest on that tree, also 3 queens + trophobionts available from the nest coll. sep.	d__Bacteria	p__Proteobacteria	c__Alphaproteobacteria	o__Rickettsiales	f__Anaplasmataceae	g__Wolbachia	NA
9fde2b036d14b98e4273e8f462649fbb	236-PHIL1	89.1137	236-PHIL1	2-PHIL1	$PWD/236-PHIL1_C1_Q1_220805_L001_R1.fastq.gz	$PWD/236-PHIL1_C1_Q1_220805_L001_R2.fastq.gz	HP0141	PHIL1 C1 Q1	PHIL001	PHIL001 C1	Philidris	cordata	Dolichoderinae	Queen		5.658	5	Own measures from Papua New Guinea, Wanang, Madang province	Trophobiont	Mutualist	Klimes pers. obs. in the sampled site	Omnivore	Arboreal	Klimes et al. 2015 PlosOne 10(2): e0117853	Papua New Guinea	Omnivore (arboreal)	WP-4B-0851,carton tunnel over tree	P. Klimes et al.	P. Klimes	primary	2007-08-16	Wanang	100	-5.2317	145.179	also 1 queen pupa available	d__Bacteria	p__Proteobacteria	c__Alphaproteobacteria	o__Rickettsiales	f__Anaplasmataceae	g__Wolbachia	s__alpha_proteobacterium
1e5a86a4121e2588a13421f38a82910e	100-TETR6	89.0363	100-TETR6	29-TETR6	$PWD/100-TETR6_C1_W4_220805_L001_R1.fastq.gz	$PWD/100-TETR6_C1_W4_220805_L001_R2.fastq.gz	HP0110	TETR6 C1 W4	TETR006	TETR006 C1	Tetramorium	sp. 6 cf. validiusculum	Myrmicinae	Worker		3.2	2	Own measures from Papua New Guinea, Wanang, Madang province	None	Non_mutualist	Klimes pers. obs. in the sampled site	Omnivore	Arboreal	Klimes et al. 2015 PlosOne 10(2): e0117853	Papua New Guinea	Herbivore/omnivore (arboreal)	WP-4D-0769/1 sample, in hollowbranhc at 5 m height	P. Klimes et al.	P. Klimes	primary	2007-03-15	Wanang	100	-5.2317	145.179	also nw Q available and 1 alate Q available / might be same sp.as TETR003 but due ecol.and color diff.we kept them sep. (sp.complex)	d__Bacteria	p__Proteobacteria	c__Alphaproteobacteria	o__Rhizobiales	f__Rhizobiaceae	g__uncultured	s__uncultured_Rhizobiales
fceaab840c53a185678b43d55226a999	159-TECH1	88.4515	159-TECH1	6-TECH1	$PWD/159-TECH1_C1_W1_220805_L001_R1.fastq.gz	$PWD/159-TECH1_C1_W1_220805_L001_R2.fastq.gz	HP0033	TECH1 C1 W1	TECH001	TECH001 C1	Technomyrmex	brunneus	Dolichoderinae	Worker		3.614	5	Own measures from Papua New Guinea, Wanang, Madang province	Trophobiont	Mutualist	Klimes pers. obs. in the sampled site	Omnivore	Arboreal	Klimes et al. 2015 PlosOne 10(2): e0117853	Papua New Guinea	Omnivore (arboreal)	tree WS-1D-0954/4, nest in hollow twig	P. Klimes et al.	P. Klimes	secondary	2007-06-09	Wanang	100	-5.2296	145.178		d__Bacteria	p__Proteobacteria	c__Alphaproteobacteria	o__Rickettsiales	f__Anaplasmataceae	g__Wolbachia	NA
8e62352dc57723304d8a4ba261b105a4	99-ANOP1	88.1976	99-ANOP1	15-ANOP1	$PWD/99-ANOP1_C1_W5_220805_L001_R1.fastq.gz	$PWD/99-ANOP1_C1_W5_220805_L001_R2.fastq.gz	EXX008	ANOP1 C1 W5	ANOP001	ANOP001 C1	Anoplolepis	gracilipes	Formicinae	Worker		4.905	4	Own measures from Papua New Guinea, Wanang, Madang province	Trophobiont	Mutualist	Klimes pers. obs. in the sampled site	Omnivore	Ground	Blanchard and Moreau 2017, Evolution 71: 315-328. Klimes et al. 2015 PlosOne 10(2): e0117853	Papua New Guinea	Omnivore (ground-dwelling/Arboreal)	EX-0469-R-2015-01-08	J. Moses et al.	P. Klimes	secondary	2015-12-02	Exxon pipeline corridor	469	-6.67997	143.438	only w available,gr.nesting invasive sp.	d__Bacteria	p__Proteobacteria	c__Gammaproteobacteria	o__Burkholderiales	f__Oxalobacteraceae	NA	NA
9fde2b036d14b98e4273e8f462649fbb	232-PHIL1	88.132	232-PHIL1	2-PHIL1	$PWD/232-PHIL1_C1_W4_220805_L001_R1.fastq.gz	$PWD/232-PHIL1_C1_W4_220805_L001_R2.fastq.gz	HP0141	PHIL1 C1 W4	PHIL001	PHIL001 C1	Philidris	cordata	Dolichoderinae	Worker		5.658	5	Own measures from Papua New Guinea, Wanang, Madang province	Trophobiont	Mutualist	Klimes pers. obs. in the sampled site	Omnivore	Arboreal	Klimes et al. 2015 PlosOne 10(2): e0117853	Papua New Guinea	Omnivore (arboreal)	WP-4B-0851,carton tunnel over tree	P. Klimes et al.	P. Klimes	primary	2007-08-16	Wanang	100	-5.2317	145.179	also 1 queen pupa available	d__Bacteria	p__Proteobacteria	c__Alphaproteobacteria	o__Rickettsiales	f__Anaplasmataceae	g__Wolbachia	s__alpha_proteobacterium
8e62352dc57723304d8a4ba261b105a4	96-ANOP1	88.0524	96-ANOP1	15-ANOP1	$PWD/96-ANOP1_C1_W2_220805_L001_R1.fastq.gz	$PWD/96-ANOP1_C1_W2_220805_L001_R2.fastq.gz	EXX008	ANOP1 C1 W2	ANOP001	ANOP001 C1	Anoplolepis	gracilipes	Formicinae	Worker		4.905	4	Own measures from Papua New Guinea, Wanang, Madang province	Trophobiont	Mutualist	Klimes pers. obs. in the sampled site	Omnivore	Ground	Blanchard and Moreau 2017, Evolution 71: 315-328. Klimes et al. 2015 PlosOne 10(2): e0117853	Papua New Guinea	Omnivore (ground-dwelling/Arboreal)	EX-0469-R-2015-01-08	J. Moses et al.	P. Klimes	secondary	2015-12-02	Exxon pipeline corridor	469	-6.67997	143.438	only w available,gr.nesting invasive sp.	d__Bacteria	p__Proteobacteria	c__Gammaproteobacteria	o__Burkholderiales	f__Oxalobacteraceae	NA	NA
8e62352dc57723304d8a4ba261b105a4	98-ANOP1	87.6707	98-ANOP1	15-ANOP1	$PWD/98-ANOP1_C1_W4_220805_L001_R1.fastq.gz	$PWD/98-ANOP1_C1_W4_220805_L001_R2.fastq.gz	EXX008	ANOP1 C1 W4	ANOP001	ANOP001 C1	Anoplolepis	gracilipes	Formicinae	Worker		4.905	4	Own measures from Papua New Guinea, Wanang, Madang province	Trophobiont	Mutualist	Klimes pers. obs. in the sampled site	Omnivore	Ground	Blanchard and Moreau 2017, Evolution 71: 315-328. Klimes et al. 2015 PlosOne 10(2): e0117853	Papua New Guinea	Omnivore (ground-dwelling/Arboreal)	EX-0469-R-2015-01-08	J. Moses et al.	P. Klimes	secondary	2015-12-02	Exxon pipeline corridor	469	-6.67997	143.438	only w available,gr.nesting invasive sp.	d__Bacteria	p__Proteobacteria	c__Gammaproteobacteria	o__Burkholderiales	f__Oxalobacteraceae	NA	NA
b6be4f3a046eb4c5924ea831f7d75dc6	71-TAPI1	87.2516	71-TAPI1	8-TAPI1	$PWD/71-TAPI1_C1_L2_220805_L001_R1.fastq.gz	$PWD/71-TAPI1_C1_L2_220805_L001_R2.fastq.gz	HP0036	TAPI1 C1 L2	TAPI001	TAPI001 C1	Tapinoma	melanocephalum	Dolichoderinae	Larvae		4.74	7	Own measures from Papua New Guinea, Wanang, Madang province	Trophobiont	Mutualist	ref. at https://www.antwiki.org/wiki/Trophobiosis	Omnivore	Arboreal	Klimes et al. 2015 PlosOne 10(2): e0117853	Papua New Guinea	Omnivore (arboreal)	tree WS-1D-0951 / dead twig in canopy	P. Klimes et al.	P. Klimes	secondary	2007-06-09	Wanang	100	-5.2296	145.178	also queens available	d__Bacteria	p__Proteobacteria	c__Alphaproteobacteria	o__Rickettsiales	f__Anaplasmataceae	g__Wolbachia	NA
fceaab840c53a185678b43d55226a999	211-PHEI4	86.9784	211-PHEI4	26-PHEI4	$PWD/211-PHEI4_C1_W1_220805_L001_R1.fastq.gz	$PWD/211-PHEI4_C1_W1_220805_L001_R2.fastq.gz	HP0206	PHEI4 C1 W1	PHEI004	PHEI004 C1	Pheidole	hospes	Myrmicinae	Worker		5.1	3	Own measures from Papua New Guinea, Wanang, Madang province	None	Non_mutualist	Klimes pers. obs. in the sampled site	Omnivore	Arboreal	Klimes et al. 2015 PlosOne 10(2): e0117853	Papua New Guinea	Omnivor/predator	inside epiphytic roots at 17 m height of WP-5A-1051	P. Klimes et al.	P. Klimes	primary	2007-10-03	Wanang	100	-5.2317	145.179	also 2 Q pupae,2 larvae and 1 alate Q incl.	d__Bacteria	p__Proteobacteria	c__Alphaproteobacteria	o__Rickettsiales	f__Anaplasmataceae	g__Wolbachia	NA
9fde2b036d14b98e4273e8f462649fbb	230-PHIL1	86.8472	230-PHIL1	2-PHIL1	$PWD/230-PHIL1_C1_W2_220805_L001_R1.fastq.gz	$PWD/230-PHIL1_C1_W2_220805_L001_R2.fastq.gz	HP0141	PHIL1 C1 W2	PHIL001	PHIL001 C1	Philidris	cordata	Dolichoderinae	Worker		5.658	5	Own measures from Papua New Guinea, Wanang, Madang province	Trophobiont	Mutualist	Klimes pers. obs. in the sampled site	Omnivore	Arboreal	Klimes et al. 2015 PlosOne 10(2): e0117853	Papua New Guinea	Omnivore (arboreal)	WP-4B-0851,carton tunnel over tree	P. Klimes et al.	P. Klimes	primary	2007-08-16	Wanang	100	-5.2317	145.179	also 1 queen pupa available	d__Bacteria	p__Proteobacteria	c__Alphaproteobacteria	o__Rickettsiales	f__Anaplasmataceae	g__Wolbachia	s__alpha_proteobacterium
9fde2b036d14b98e4273e8f462649fbb	229-PHIL1	86.7675	229-PHIL1	2-PHIL1	$PWD/229-PHIL1_C1_W1_220805_L001_R1.fastq.gz	$PWD/229-PHIL1_C1_W1_220805_L001_R2.fastq.gz	HP0141	PHIL1 C1 W1	PHIL001	PHIL001 C1	Philidris	cordata	Dolichoderinae	Worker		5.658	5	Own measures from Papua New Guinea, Wanang, Madang province	Trophobiont	Mutualist	Klimes pers. obs. in the sampled site	Omnivore	Arboreal	Klimes et al. 2015 PlosOne 10(2): e0117853	Papua New Guinea	Omnivore (arboreal)	WP-4B-0851,carton tunnel over tree	P. Klimes et al.	P. Klimes	primary	2007-08-16	Wanang	100	-5.2317	145.179	also 1 queen pupa available	d__Bacteria	p__Proteobacteria	c__Alphaproteobacteria	o__Rickettsiales	f__Anaplasmataceae	g__Wolbachia	s__alpha_proteobacterium
8e62352dc57723304d8a4ba261b105a4	88-PARA5	84.6558	88-PARA5	11-PARA5	$PWD/88-PARA5_C1_W4_220805_L001_R1.fastq.gz	$PWD/88-PARA5_C1_W4_220805_L001_R2.fastq.gz	HP0189	PARA5 C1 W4	PARA005	PARA005 C1	Nylanderia	aff. vaga	Formicinae	Worker		3.93	3	Own measures from Papua New Guinea, Wanang, Madang province	None	Non_mutualist	Klimes pers. obs. in the sampled site	Omnivore	Ground	Blanchard and Moreau 2017, Evolution 71: 315-328.	Papua New Guinea	Omnivore (arboreal/leaf-litter)	WP-4D-0763/1, under bark at 6 m	P. Klimes et al.	P. Klimes	primary	2007-03-20	Wanang	100	-5.2317	145.179	also some larva and pupae avail.	d__Bacteria	p__Proteobacteria	c__Gammaproteobacteria	o__Burkholderiales	f__Oxalobacteraceae	NA	NA
fceaab840c53a185678b43d55226a999	213-PHEI4	83.6741	213-PHEI4	26-PHEI4	$PWD/213-PHEI4_C1_W3_220805_L001_R1.fastq.gz	$PWD/213-PHEI4_C1_W3_220805_L001_R2.fastq.gz	HP0206	PHEI4 C1 W3	PHEI004	PHEI004 C1	Pheidole	hospes	Myrmicinae	Worker		5.1	3	Own measures from Papua New Guinea, Wanang, Madang province	None	Non_mutualist	Klimes pers. obs. in the sampled site	Omnivore	Arboreal	Klimes et al. 2015 PlosOne 10(2): e0117855	Papua New Guinea	Omnivor/predator	inside epiphytic roots at 17 m height of WP-5A-1053	P. Klimes et al.	P. Klimes	primary	2007-10-05	Wanang	100	-5.2317	145.179	also 2 Q pupae,2 larvae and 1 alate Q incl.	d__Bacteria	p__Proteobacteria	c__Alphaproteobacteria	o__Rickettsiales	f__Anaplasmataceae	g__Wolbachia	NA
fceaab840c53a185678b43d55226a999	128-ANOC1	83.1394	128-ANOC1	32-ANOC1	$PWD/128-ANOC1_C1_W3_220805_L001_R1.fastq.gz	$PWD/128-ANOC1_C1_W3_220805_L001_R2.fastq.gz	NA0106	ANOC1 C1 W3	ANOC001	ANOC001 C1	Anochetus	cato	Ponerinae	Worker		6.569	11	Per genus soil-corr. mean value from same region / Pfeifer et al. 2014, Myrmecological News 19: 31-41 (Appendix S4 table).	None	Non_mutualist	no ref.; https://www.antwiki.org/wiki/Trophobiosis	Predator	Ground	Blanchard and Moreau 2017, Evolution 71: 315-328	Papua New Guinea	Predator (ground dwelling)	tree NP1A0024/6, in epiphytic roots	P. Klimes et al.	P. Klimes	primary	2013-06-26	Numba	900	-5.7222	145.2714¬†¬†	not more to spare	d__Bacteria	p__Proteobacteria	c__Alphaproteobacteria	o__Rickettsiales	f__Anaplasmataceae	g__Wolbachia	NA
8e62352dc57723304d8a4ba261b105a4	95-ANOP1	82.3657	95-ANOP1	15-ANOP1	$PWD/95-ANOP1_C1_W1_220805_L001_R1.fastq.gz	$PWD/95-ANOP1_C1_W1_220805_L001_R2.fastq.gz	EXX008	ANOP1 C1 W1	ANOP001	ANOP001 C1	Anoplolepis	gracilipes	Formicinae	Worker		4.905	4	Own measures from Papua New Guinea, Wanang, Madang province	Trophobiont	Mutualist	Klimes pers. obs. in the sampled site	Omnivore	Ground	Blanchard and Moreau 2017, Evolution 71: 315-328. Klimes et al. 2015 PlosOne 10(2): e0117853	Papua New Guinea	Omnivore (ground-dwelling/Arboreal)	EX-0469-R-2015-01-08	J. Moses et al.	P. Klimes	secondary	2015-12-02	Exxon pipeline corridor	469	-6.67997	143.438	only w available,gr.nesting invasive sp.	d__Bacteria	p__Proteobacteria	c__Gammaproteobacteria	o__Burkholderiales	f__Oxalobacteraceae	NA	NA
f851cb38711cf33492905a2dedf325f4	105-VOMB3	82.2892	105-VOMB3	36-VOMB3	$PWD/105-VOMB3_C1_L3_220805_L001_R1.fastq.gz	$PWD/105-VOMB3_C1_L3_220805_L001_R2.fastq.gz	PKEE123	VOMB3 C1 L3	VOMB003	VOMB003 C1	Vombisidris	sp. 4	Myrmicinae	Larvae		1.38	1	Own measures from Papua New Guinea, Wanang, Madang province (another species)	None	Non_mutualist	Klimes pers. obs. in the sampled site	Herbivore	Arboreal	Blanchard and Moreau 2017, Evolution 71: 315-328	Papua New Guinea	Herbivore/omnivore(arboreal)	WP-1Z-3096, carton nest on leaves	P. Klimes et al.	P. Klimes	primary	2008-04-03	Wanang	100	-5.2317	145.179	difficult to find more sampoles of the genus in enough worker numbers / stable isotopes measured from another Vombisidris species at the same site	d__Bacteria	p__Proteobacteria	c__Gammaproteobacteria	o__Enterobacterales	f__Enterobacteriaceae	NA	NA
1e5a86a4121e2588a13421f38a82910e	206-TETR6	81.708	206-TETR6	29-TETR6	$PWD/206-TETR6_C1_W1_220805_L001_R1.fastq.gz	$PWD/206-TETR6_C1_W1_220805_L001_R2.fastq.gz	HP0110	TETR6 C1 W1	TETR006	TETR006 C1	Tetramorium	sp. 6 cf. validiusculum	Myrmicinae	Worker		3.2	2	Own measures from Papua New Guinea, Wanang, Madang province	None	Non_mutualist	Klimes pers. obs. in the sampled site	Omnivore	Arboreal	Klimes et al. 2015 PlosOne 10(2): e0117853	Papua New Guinea	Herbivore/omnivore (arboreal)	WP-4D-0769/1 sample, in hollowbranhc at 5 m height	P. Klimes et al.	P. Klimes	primary	2007-03-15	Wanang	100	-5.2317	145.179	also nw Q available and 1 alate Q available / might be same sp.as TETR003 but due ecol.and color diff.we kept them sep. (sp.complex)	d__Bacteria	p__Proteobacteria	c__Alphaproteobacteria	o__Rhizobiales	f__Rhizobiaceae	g__uncultured	s__uncultured_Rhizobiales
f471f024e1c8380551d54ea0b6c112c0	106-VOMB3	81.0608	106-VOMB3	36-VOMB3	$PWD/106-VOMB3_C1_Q1_220805_L001_R1.fastq.gz	$PWD/106-VOMB3_C1_Q1_220805_L001_R2.fastq.gz	PKEE123	VOMB3 C1 Q1	VOMB003	VOMB003 C1	Vombisidris	sp. 4	Myrmicinae	Queen		1.38	1	Own measures from Papua New Guinea, Wanang, Madang province (another species)	None	Non_mutualist	Klimes pers. obs. in the sampled site	Herbivore	Arboreal	Blanchard and Moreau 2017, Evolution 71: 315-328	Papua New Guinea	Herbivore/omnivore(arboreal)	WP-1Z-3096, carton nest on leaves	P. Klimes et al.	P. Klimes	primary	2008-04-03	Wanang	100	-5.2317	145.179	difficult to find more sampoles of the genus in enough worker numbers / stable isotopes measured from another Vombisidris species at the same site	d__Bacteria	p__Firmicutes	c__Bacilli	o__Entomoplasmatales	f__Entomoplasmataceae	g__Entomoplasma	s__uncultured_Entomoplasma
fceaab840c53a185678b43d55226a999	201-ACRO1	79.8429	201-ACRO1	13-ACRO1	$PWD/201-ACRO1_C1_W1_220805_L001_R1.fastq.gz	$PWD/201-ACRO1_C1_W1_220805_L001_R2.fastq.gz	NA0189	ACRO1 C1 W1	ACRO001	ACRO001 C1	Acropyga	ambigua	Formicinae	Worker		7.141	2	Per genus soil-corr. mean value from same region / Pfeifer et al. 2014, Myrmecological News 19: 31-41 (Appendix S4 table).	Trophobiont	Mutualist	Williams, D J . 1998, Bulletin of the British Museum (Natural History)(Entomology) 67: 1 -64; Klimes pers. obs. - the colony sample sampled with a scale insect	Predator	Ground	Blanchard and Moreau 2017, Evolution 71: 315-328	Papua New Guinea	Herbivore (subteranean/Arboreal)	NP2A0108,canopy	P. Klimes et al.	P. Klimes	primary	2013-06-26	Numba	900	-5.7222	145.2714¬†¬†	only sample available to share for the genus	d__Bacteria	p__Proteobacteria	c__Alphaproteobacteria	o__Rickettsiales	f__Anaplasmataceae	g__Wolbachia	NA
9d738d89796473bd0ee8d004b063dd05	305-PACH6	79.5815	305-PACH6	37-PACH6	$PWD/305-PACH6_C1_W1_220805_L001_R1.fastq.gz	$PWD/305-PACH6_C1_W1_220805_L001_R2.fastq.gz	HP0751	PACH6 C1 W1	PACH006	PACH006 C1	Brachyponera	croceicornis	Ponerinae	Worker		7.356	1	Own measures from Papua New Guinea, Wanang, Madang province	None	Non_mutualist	no ref.; https://www.antwiki.org/wiki/Trophobiosis	Predator	Ground	Blanchard and Moreau 2017, Evolution 71: 315-328.	Papua New Guinea	Predator (ground-dwelling)	WS-1 Winkler 5	P. Klimes et al.	P.Klimes	secondary	2007-04-07	Wanang	100	-5.2296	145.178	gr.dwelling litter sp. in Wanang / predator	d__Bacteria	p__Firmicutes	c__Bacilli	o__Entomoplasmatales	f__Spiroplasmataceae	g__Spiroplasma	s__Spiroplasma_platyhelix
5319cf25f15ae74d40a3a70cd23beeb9	298-SOLE2	79.3691	298-SOLE2	28-SOLE2	$PWD/298-SOLE2_C1_W4_220805_L001_R1.fastq.gz	$PWD/298-SOLE2_C1_W4_220805_L001_R2.fastq.gz	WP3B1309/2	SOLE2 C1 W4	SOLE002	SOLE002 C1	Solenopsis	papuana	Myrmicinae	Worker		7.19	4	Own measures from Papua New Guinea, Wanang, Madang province	None	Non_mutualist	Klimes pers. obs. in the sampled site	Predator	Arboreal	Klimes et al. 2015 PlosOne 10(2): e0117853	Papua New Guinea	Omnivore/predator (arboreal)	nest under epiphyte roots on trunk	P. Klimes et al.	P. Klimes	primary	2007-06-28	Wanang	100	-5.2317	145.179	same tree as HP0535	d__Bacteria	p__Proteobacteria	c__Alphaproteobacteria	o__Rhizobiales	f__Rhizobiaceae	g__uncultured	s__uncultured_Rhizobiales
9fde2b036d14b98e4273e8f462649fbb	210-VOMB3	78.9213	210-VOMB3	36-VOMB3	$PWD/210-VOMB3_C1_L2_220805_L001_R1.fastq.gz	$PWD/210-VOMB3_C1_L2_220805_L001_R2.fastq.gz	PKEE123	VOMB3 C1 L2	VOMB003	VOMB003 C1	Vombisidris	sp. 4	Myrmicinae	Larvae		1.38	1	Own measures from Papua New Guinea, Wanang, Madang province (another species)	None	Non_mutualist	Klimes pers. obs. in the sampled site	Herbivore	Arboreal	Blanchard and Moreau 2017, Evolution 71: 315-328	Papua New Guinea	Herbivore/omnivore(arboreal)	WP-1Z-3096, carton nest on leaves	P. Klimes et al.	P. Klimes	primary	2008-04-03	Wanang	100	-5.2317	145.179	difficult to find more sampoles of the genus in enough worker numbers / stable isotopes measured from another Vombisidris species at the same site	d__Bacteria	p__Proteobacteria	c__Alphaproteobacteria	o__Rickettsiales	f__Anaplasmataceae	g__Wolbachia	s__alpha_proteobacterium
1e5a86a4121e2588a13421f38a82910e	208-TETR6	78.9015	208-TETR6	29-TETR6	$PWD/208-TETR6_C1_W3_220805_L001_R1.fastq.gz	$PWD/208-TETR6_C1_W3_220805_L001_R2.fastq.gz	HP0110	TETR6 C1 W3	TETR006	TETR006 C1	Tetramorium	sp. 6 cf. validiusculum	Myrmicinae	Worker		3.2	2	Own measures from Papua New Guinea, Wanang, Madang province	None	Non_mutualist	Klimes pers. obs. in the sampled site	Omnivore	Arboreal	Klimes et al. 2015 PlosOne 10(2): e0117853	Papua New Guinea	Herbivore/omnivore (Arboreal)	WP-4D-0769/1 sample, in hollowbranhc at 5 m height	P. Klimes et al.	P. Klimes	primary	2007-03-15	Wanang	100	-5.2317	145.179	also nw Q available and 1 alate Q available / might be same sp.as TETR003 but due ecol.and color diff.we kept them sep. (sp.complex)	d__Bacteria	p__Proteobacteria	c__Alphaproteobacteria	o__Rhizobiales	f__Rhizobiaceae	g__uncultured	s__uncultured_Rhizobiales
03dcbb8e5e69a40ad355232240a3be54	30-C8	78.4	30-C8	22-C8	$PWD/30-C8_I_3_220805_L001_R1.fastq.gz	$PWD/30-C8_I_3_220805_L001_R2.fastq.gz	C8 I	C8 I 3	MOD001	MOD001 C1	Crematogaster	modigliani	Myrmicinae	Worker	NA	2.72	NA	Woodcock Pet al. 2013, PLoS ONE 8(4): e60756. (Appendix online; ).	Trophobiont	Mutualist	Bluthgen et al. 2006, Insect. Soc. 53: 194–203	Omnivore	Ground	Blanchard and Moreau 2017, Evolution 71: 315-328.	Malaysian Borneo	Soil	Soil samples	Jiri Tuma	Jiri Tuma	Logged forest	2021	Maliau Basin Conservation	NA	4.69856	117.545	unique sample for the genus - none did bacteria before	d__Bacteria	p__Proteobacteria	c__Alphaproteobacteria	o__Rhizobiales	f__Rhizobiaceae	g__uncultured	s__uncultured_Bartonella
fceaab840c53a185678b43d55226a999	212-PHEI4	77.9355	212-PHEI4	26-PHEI4	$PWD/212-PHEI4_C1_W2_220805_L001_R1.fastq.gz	$PWD/212-PHEI4_C1_W2_220805_L001_R2.fastq.gz	HP0206	PHEI4 C1 W2	PHEI004	PHEI004 C1	Pheidole	hospes	Myrmicinae	Worker		5.1	3	Own measures from Papua New Guinea, Wanang, Madang province	None	Non_mutualist	Klimes pers. obs. in the sampled site	Omnivore	Arboreal	Klimes et al. 2015 PlosOne 10(2): e0117854	Papua New Guinea	Omnivor/predator	inside epiphytic roots at 17 m height of WP-5A-1052	P. Klimes et al.	P. Klimes	primary	2007-10-04	Wanang	100	-5.2317	145.179	also 2 Q pupae,2 larvae and 1 alate Q incl.	d__Bacteria	p__Proteobacteria	c__Alphaproteobacteria	o__Rickettsiales	f__Anaplasmataceae	g__Wolbachia	NA
5319cf25f15ae74d40a3a70cd23beeb9	295-SOLE2	77.6975	295-SOLE2	28-SOLE2	$PWD/295-SOLE2_C1_W1_220805_L001_R1.fastq.gz	$PWD/295-SOLE2_C1_W1_220805_L001_R2.fastq.gz	WP3B1309/2	SOLE2 C1 W1	SOLE002	SOLE002 C1	Solenopsis	papuana	Myrmicinae	Worker		7.19	4	Own measures from Papua New Guinea, Wanang, Madang province	None	Non_mutualist	Klimes pers. obs. in the sampled site	Predator	Arboreal	Klimes et al. 2015 PlosOne 10(2): e0117853	Papua New Guinea	Omnivore/predator (arboreal)	nest under epiphyte roots on trunk	P. Klimes et al.	P. Klimes	primary	2007-06-28	Wanang	100	-5.2317	145.179	same tree as HP0535	d__Bacteria	p__Proteobacteria	c__Alphaproteobacteria	o__Rhizobiales	f__Rhizobiaceae	g__uncultured	s__uncultured_Rhizobiales
b6be4f3a046eb4c5924ea831f7d75dc6	121-DIAC1	76.8868	121-DIAC1	35-DIAC1	$PWD/121-DIAC1_C1_W2_220805_L001_R1.fastq.gz	$PWD/121-DIAC1_C1_W2_220805_L001_R2.fastq.gz	HP0053	DIAC1 C1 W2	DIAC001	DIAC001 C1	Diacamma	rugosum	Ponerinae	Worker		3.95	3	Own measures from Papua New Guinea, Wanang, Madang province	None	Non_mutualist	no ref.; https://www.antwiki.org/wiki/Trophobiosis	Omnivore	Arboreal	Klimes et al. 2015 PlosOne 10(2): e0117853	Papua New Guinea	Predator (arboreal/leaf-litter)	WP-5D-1229/2, in epiphytic roots &soil at M25 m high at 9 m height	P. Klimes et al.	P. Klimes	primary	2007-05-10	Wanang	100	-5.2317	145.179	very large ants, also a few larvae available	d__Bacteria	p__Proteobacteria	c__Alphaproteobacteria	o__Rickettsiales	f__Anaplasmataceae	g__Wolbachia	NA
ff58ce7acca3fcfb912edb848f036dbd	31-DL0430	76.7068	31-DL0430	23-DL0430	$PWD/31-DL0430_220805_L001_R1.fastq.gz	$PWD/31-DL0430_220805_L001_R2.fastq.gz	DL0430	DL0430	AMP001	AMP001 C1	Crematogaster	ampullaris	Myrmicinae	Worker	Macaranga hypoleuca	0.25	9	Houadria et al., 2023, Ecol. Evol., DOI: 10.1002/ece3.9760 (Fig. 3A)	Ant_plant	Mutualist	Lestina pers. obs. in the sampled site; Feldhaar, H., Maschwitz, U., Fiala, B. 2016, Sociobiology. 63: 651-681.	Herbivore	Arboreal	Houadria et al. 2020, Symbiosis 81:79‚Äì91	Malaysian Borneo	Arboreal	Macaranga hypoleuca host plant	Dan Le≈°tina	Dan Le≈°tina	Forest Fragment	2021	Reka Halus Oil Plantation	NA	5.79737	117.502	stable isotopes approximate mean value corrected for food bodies of plants from Houadria et al. 2023, Ecology and Evolution 13:e9760.	d__Bacteria	p__Proteobacteria	c__Gammaproteobacteria	o__Enterobacterales	NA	NA	NA
f471f024e1c8380551d54ea0b6c112c0	102-VOMB3	76.4898	102-VOMB3	36-VOMB3	$PWD/102-VOMB3_C1_W2_220805_L001_R1.fastq.gz	$PWD/102-VOMB3_C1_W2_220805_L001_R2.fastq.gz	PKEE123	VOMB3 C1 W2	VOMB003	VOMB003 C1	Vombisidris	sp. 4	Myrmicinae	Worker		1.38	1	Own measures from Papua New Guinea, Wanang, Madang province (another species)	None	Non_mutualist	Klimes pers. obs. in the sampled site	Herbivore	Arboreal	Blanchard and Moreau 2017, Evolution 71: 315-328	Papua New Guinea	Herbivore/omnivore(arboreal)	WP-1Z-3096, carton nest on leaves	P. Klimes et al.	P. Klimes	primary	2008-04-03	Wanang	100	-5.2317	145.179	difficult to find more sampoles of the genus in enough worker numbers / stable isotopes measured from another Vombisidris species at the same site	d__Bacteria	p__Firmicutes	c__Bacilli	o__Entomoplasmatales	f__Entomoplasmataceae	g__Entomoplasma	s__uncultured_Entomoplasma
fceaab840c53a185678b43d55226a999	187-TECH1	76.0786	187-TECH1	6-TECH1	$PWD/187-TECH1_C1_W4_220805_L001_R1.fastq.gz	$PWD/187-TECH1_C1_W4_220805_L001_R2.fastq.gz	HP0033	TECH1 C1 W4	TECH001	TECH001 C1	Technomyrmex	brunneus	Dolichoderinae	Worker		3.614	5	Own measures from Papua New Guinea, Wanang, Madang province	Trophobiont	Mutualist	Klimes pers. obs. in the sampled site	Omnivore	Arboreal	Klimes et al. 2015 PlosOne 10(2): e0117853	Papua New Guinea	Omnivore (arboreal)	tree WS-1D-0954/4, nest in hollow twig	P. Klimes et al.	P. Klimes	secondary	2007-06-09	Wanang	100	-5.2296	145.178		d__Bacteria	p__Proteobacteria	c__Alphaproteobacteria	o__Rickettsiales	f__Anaplasmataceae	g__Wolbachia	NA
fceaab840c53a185678b43d55226a999	214-PHEI4	76.0309	214-PHEI4	26-PHEI4	$PWD/214-PHEI4_C1_W4_220805_L001_R1.fastq.gz	$PWD/214-PHEI4_C1_W4_220805_L001_R2.fastq.gz	HP0206	PHEI4 C1 W4	PHEI004	PHEI004 C1	Pheidole	hospes	Myrmicinae	Worker		5.1	3	Own measures from Papua New Guinea, Wanang, Madang province	None	Non_mutualist	Klimes pers. obs. in the sampled site	Omnivore	Arboreal	Klimes et al. 2015 PlosOne 10(2): e0117856	Papua New Guinea	Omnivor/predator	inside epiphytic roots at 17 m height of WP-5A-1054	P. Klimes et al.	P. Klimes	primary	2007-10-06	Wanang	100	-5.2317	145.179	also 2 Q pupae,2 larvae and 1 alate Q incl.	d__Bacteria	p__Proteobacteria	c__Alphaproteobacteria	o__Rickettsiales	f__Anaplasmataceae	g__Wolbachia	NA
fceaab840c53a185678b43d55226a999	188-TECH1	74.7302	188-TECH1	6-TECH1	$PWD/188-TECH1_C1_L1_220805_L001_R1.fastq.gz	$PWD/188-TECH1_C1_L1_220805_L001_R2.fastq.gz	HP0033	TECH1 C1 L1	TECH001	TECH001 C1	Technomyrmex	brunneus	Dolichoderinae	Larvae		3.614	5	Own measures from Papua New Guinea, Wanang, Madang province	Trophobiont	Mutualist	Klimes pers. obs. in the sampled site	Omnivore	Arboreal	Klimes et al. 2015 PlosOne 10(2): e0117853	Papua New Guinea	Omnivore (arboreal)	tree WS-1D-0954/4, nest in hollow twig	P. Klimes et al.	P. Klimes	secondary	2007-06-09	Wanang	100	-5.2296	145.178		d__Bacteria	p__Proteobacteria	c__Alphaproteobacteria	o__Rickettsiales	f__Anaplasmataceae	g__Wolbachia	NA
9fde2b036d14b98e4273e8f462649fbb	61-ANON2	74.6497	61-ANON2	3-ANON2	$PWD/61-ANON2_C2_W2_220805_L001_R1.fastq.gz	$PWD/61-ANON2_C2_W2_220805_L001_R2.fastq.gz	NP4A2091/2	ANON2 C2 W2	ANON002	ANON002 C2	Anonychomyrma	minuta	Dolichoderinae	Worker		4.925	2	Own measures from Papua New Guinea, Wanang, Madang province	Ant_plant	Mutualist	Plowman et al., Proc. R. Soc. B 284: 20162564; Klimes pers. obs. in the sampled site	Omnivore	Arboreal	Bluthgen et al. Oecologia (2003) 137:426‚Äì435., Blanchard and Moreau 2017, Evolution 71: 315-328.	Papua New Guinea	Omnivore (arboreal)	holow twig in canopy WP-4A-1024/3	P. Klimes et al.	P. Klimes	primary	2007-08-23	Wanang	100	-5.2317	145.179	nest on that tree, also 3 queens + trophobionts available from the nest coll. sep.	d__Bacteria	p__Proteobacteria	c__Alphaproteobacteria	o__Rickettsiales	f__Anaplasmataceae	g__Wolbachia	s__alpha_proteobacterium
fceaab840c53a185678b43d55226a999	89-PARA5	74.4239	89-PARA5	11-PARA5	$PWD/89-PARA5_C2_W1_220805_L001_R1.fastq.gz	$PWD/89-PARA5_C2_W1_220805_L001_R2.fastq.gz	NA0248	PARA5 C2 W1	PARA005	PARA005 C2	Nylanderia	aff. vaga	Formicinae	Worker		3.93	3	Own measures from Papua New Guinea, Wanang, Madang province	None	Non_mutualist	Klimes pers. obs. in the sampled site	Omnivore	Ground	Blanchard and Moreau 2017, Evolution 71: 315-328.	Papua New Guinea	Omnivore (arboreal/leaf-litter)	WP-4D-0763/1, under bark at 6 m	P. Klimes et al.	P. Klimes	primary	2007-03-20	Wanang	100	-5.2317	145.179	also some larva and pupae avail.	d__Bacteria	p__Proteobacteria	c__Alphaproteobacteria	o__Rickettsiales	f__Anaplasmataceae	g__Wolbachia	NA
9fde2b036d14b98e4273e8f462649fbb	234-PHIL1	72.9545	234-PHIL1	2-PHIL1	$PWD/234-PHIL1_C1_L2_220805_L001_R1.fastq.gz	$PWD/234-PHIL1_C1_L2_220805_L001_R2.fastq.gz	HP0141	PHIL1 C1 L2	PHIL001	PHIL001 C1	Philidris	cordata	Dolichoderinae	Larvae		5.658	5	Own measures from Papua New Guinea, Wanang, Madang province	Trophobiont	Mutualist	Klimes pers. obs. in the sampled site	Omnivore	Arboreal	Klimes et al. 2015 PlosOne 10(2): e0117853	Papua New Guinea	Omnivore (arboreal)	WP-4B-0851,carton tunnel over tree	P. Klimes et al.	P. Klimes	primary	2007-08-16	Wanang	100	-5.2317	145.179	also 1 queen pupa available	d__Bacteria	p__Proteobacteria	c__Alphaproteobacteria	o__Rickettsiales	f__Anaplasmataceae	g__Wolbachia	s__alpha_proteobacterium
5c8ae170c0e7d6145264a609646ea9f0	6-DL0428	72.878	6-DL0428	20-DL0428	$PWD/6-DL0428_7_220805_L001_R1.fastq.gz	$PWD/6-DL0428_7_220805_L001_R2.fastq.gz	DL0428	DL0428 7	BOR001	BOR001 C1	Crematogaster	borneensis sp. gr.	Myrmicinae	Worker	Macaranga pearsonii	0.25	9	Houadria et al., 2023, Ecol. Evol., DOI: 10.1002/ece3.9760 (Fig. 3A)	Ant_plant	Mutualist	Lestina pers. obs. in the sampled site; Feldhaar, H., Maschwitz, U., Fiala, B. 2016, Sociobiology. 63: 651-681.	Herbivore	Arboreal	Houadria et al. 2020, Symbiosis 81:79‚Äì91	Malaysian Borneo	Arboreal	Macaranga pearsonii and M. hypoleuca host plants	Dan Le≈°tina	Dan Le≈°tina	Forest Fragment	2021	Reka Halus Oil Plantation	NA	5.79737	117.502	stable isotopes approximate mean value corrected for food bodies of plants from Houadria et al. 2023, Ecology and Evolution 13:e9760.	d__Bacteria	p__Proteobacteria	c__Gammaproteobacteria	o__Enterobacterales	NA	NA	NA
9fde2b036d14b98e4273e8f462649fbb	233-PHIL1	72.872	233-PHIL1	2-PHIL1	$PWD/233-PHIL1_C1_L1_220805_L001_R1.fastq.gz	$PWD/233-PHIL1_C1_L1_220805_L001_R2.fastq.gz	HP0141	PHIL1 C1 L1	PHIL001	PHIL001 C1	Philidris	cordata	Dolichoderinae	Larvae		5.658	5	Own measures from Papua New Guinea, Wanang, Madang province	Trophobiont	Mutualist	Klimes pers. obs. in the sampled site	Omnivore	Arboreal	Klimes et al. 2015 PlosOne 10(2): e0117853	Papua New Guinea	Omnivore (arboreal)	WP-4B-0851,carton tunnel over tree	P. Klimes et al.	P. Klimes	primary	2007-08-16	Wanang	100	-5.2317	145.179	also 1 queen pupa available	d__Bacteria	p__Proteobacteria	c__Alphaproteobacteria	o__Rickettsiales	f__Anaplasmataceae	g__Wolbachia	s__alpha_proteobacterium
fceaab840c53a185678b43d55226a999	57-ANON2	72.6969	57-ANON2	3-ANON2	$PWD/57-ANON2_C1_L2_220805_L001_R1.fastq.gz	$PWD/57-ANON2_C1_L2_220805_L001_R2.fastq.gz	HP0670-h	ANON2 C1 L2	ANON002	ANON002 C1	Anonychomyrma	minuta	Dolichoderinae	Larvae		4.925	2	Own measures from Papua New Guinea, Wanang, Madang province	Ant_plant	Mutualist	Plowman et al., Proc. R. Soc. B 284: 20162564; Klimes pers. obs. in the sampled site	Omnivore	Arboreal	Bluthgen et al. Oecologia (2003) 137:426‚Äì435., Blanchard and Moreau 2017, Evolution 71: 315-328.	Papua New Guinea	Omnivore (arboreal)	holow twig in canopy WP-4A-1024/4	P. Klimes et al.	P. Klimes	primary	2007-08-24	Wanang	100	-5.2317	145.179	nest on that tree, also 3 queens + trophobionts available from the nest coll. sep.	d__Bacteria	p__Proteobacteria	c__Alphaproteobacteria	o__Rickettsiales	f__Anaplasmataceae	g__Wolbachia	NA
5c8ae170c0e7d6145264a609646ea9f0	7-Pn1	70.3431	7-Pn1	1-Pn1	$PWD/7-Pn1_1_220805_L001_R1.fastq.gz	$PWD/7-Pn1_1_220805_L001_R2.fastq.gz	Pn1	Pn1 1	PNAG001	PNAG001 C1	Philidris	nagasau	Dolichoderinae	Worker	Squamellaria	1.85	2	Chomicki et al. 2019 (Fig. S7, corr. value for plant tissue_ mean for the species)	Ant_plant	Mutualist	Chomicki, G., Renner, S.S. 2019, New Phytologist 223: 2011-2023	Herbivore	Arboreal	Chomicki, G., Renner, S.S. 2019, New Phytologist 223: 2011-2023	Fiji	Arboreal		Guillaume Chomicki	Guillaume Chomicki	unknown	Unknown	Vanua Levu	NA	NA		Stable isotopes approximate mean value taken as mean per species from Fig. S7 in Chomicky et al. 2019 study	d__Bacteria	p__Proteobacteria	c__Gammaproteobacteria	o__Enterobacterales	NA	NA	NA
9fde2b036d14b98e4273e8f462649fbb	194-TURN1	70.1337	194-TURN1	4-TURN1	$PWD/194-TURN1_C1_P1_220805_L001_R1.fastq.gz	$PWD/194-TURN1_C1_P1_220805_L001_R2.fastq.gz	HP0099	TURN1 C1 P1	TURN001	TURN001 C1	Turneria	dahlii	Dolichoderinae	Pupae		3.98	1	Own measures from Papua New Guinea, Wanang, Madang province	None	Non_mutualist	Klimes pers. obs. in the sampled site; no ref.; https://www.antwiki.org/wiki/Trophobiosis	Omnivore	Arboreal	Klimes et al. 2015 PlosOne 10(2): e0117853	Papua New Guinea	Omnivore (arboreal)	WS-1E-0964 / dead twig in canopy	P. Klimes et al.	P. Klimes	secondary	2007-07-25	Wanang	100	-5.2296	145.178	also brood available	d__Bacteria	p__Proteobacteria	c__Alphaproteobacteria	o__Rickettsiales	f__Anaplasmataceae	g__Wolbachia	s__alpha_proteobacterium
9fde2b036d14b98e4273e8f462649fbb	243-TURN1	69.3789	243-TURN1	4-TURN1	$PWD/243-TURN1_C1_L3_220805_L001_R1.fastq.gz	$PWD/243-TURN1_C1_L3_220805_L001_R2.fastq.gz	HP0099	TURN1 C1 L3	TURN001	TURN001 C1	Turneria	dahlii	Dolichoderinae	Larvae		3.98	1	Own measures from Papua New Guinea, Wanang, Madang province	None	Non_mutualist	Klimes pers. obs. in the sampled site; no ref.; https://www.antwiki.org/wiki/Trophobiosis	Omnivore	Arboreal	Klimes et al. 2015 PlosOne 10(2): e0117853	Papua New Guinea	Omnivore (arboreal)	WS-1E-0964 / dead twig in canopy	P. Klimes et al.	P. Klimes	secondary	2007-07-25	Wanang	100	-5.2296	145.178	also brood available	d__Bacteria	p__Proteobacteria	c__Alphaproteobacteria	o__Rickettsiales	f__Anaplasmataceae	g__Wolbachia	s__alpha_proteobacterium
fceaab840c53a185678b43d55226a999	47-DL0435	69.1677	47-DL0435	19-DL0435	$PWD/47-DL0435_5_220805_L001_R1.fastq.gz	$PWD/47-DL0435_5_220805_L001_R2.fastq.gz	DL0435	DL0435 5	BOR001	BOR001 C4	Crematogaster	borneensis sp. gr.	Myrmicinae	Worker	Macaranga hypoleuca	0.25	9	Houadria et al., 2023, Ecol. Evol., DOI: 10.1002/ece3.9760 (Fig. 3A)	Ant_plant	Mutualist	Lestina pers. obs. in the sampled site; Feldhaar, H., Maschwitz, U., Fiala, B. 2016, Sociobiology. 63: 651-681.	Herbivore	Arboreal	Houadria et al. 2020, Symbiosis 81:79‚Äì91	Malaysian Borneo	Arboreal	Macaranga pearsonii and M. hypoleuca host plants	Dan Le≈°tina	Dan Le≈°tina	Forest Fragment	2021	Reka Halus Oil Plantation	NA	5.79737	117.502	stable isotopes approximate mean value corrected for food bodies of plants from Houadria et al. 2023, Ecology and Evolution 13:e9760.	d__Bacteria	p__Proteobacteria	c__Alphaproteobacteria	o__Rickettsiales	f__Anaplasmataceae	g__Wolbachia	NA
fceaab840c53a185678b43d55226a999	273-PHEI2	67.8889	273-PHEI2	27-PHEI2	$PWD/273-PHEI2_C1_W5_220805_L001_R1.fastq.gz	$PWD/273-PHEI2_C1_W5_220805_L001_R2.fastq.gz	WP3B1309/9	PHEI2 C1 W5	PHEI002	PHEI002 C1	Pheidole	sp. aff. sexspinosa biroi	Myrmicinae	Worker		3.39	1	Own measures from Papua New Guinea, Wanang, Madang province (another species)	None	Non_mutualist	Klimes pers. obs. in the sampled site	Omnivore	Arboreal	Klimes et al. 2015 PlosOne 10(2): e0117853	Papua New Guinea	Omnivor/predator	from small carton nest high in canopy (30m above gr.)	P. Klimes et al.	P. Klimes	primary	2007-06-28	Wanang	100	-5.2317	145.179	same tree as HP0535 / stable isotopes measured from Pheidole sp. 30, closely related species P. sexspinosa gr.	d__Bacteria	p__Proteobacteria	c__Alphaproteobacteria	o__Rickettsiales	f__Anaplasmataceae	g__Wolbachia	NA
f471f024e1c8380551d54ea0b6c112c0	268-TETR6	67.3526	268-TETR6	29-TETR6	$PWD/268-TETR6_C1_P3_220805_L001_R1.fastq.gz	$PWD/268-TETR6_C1_P3_220805_L001_R2.fastq.gz	HP0110	TETR6 C1 P3	TETR006	TETR006 C1	Tetramorium	sp. 6 cf. validiusculum	Myrmicinae	Pupae		3.2	2	Own measures from Papua New Guinea, Wanang, Madang province	None	Non_mutualist	Klimes pers. obs. in the sampled site	Omnivore	Arboreal	Klimes et al. 2015 PlosOne 10(2): e0117853	Papua New Guinea	Herbivore/omnivore (arboreal)	WP-4D-0769/1 sample, in hollowbranhc at 5 m height	P. Klimes et al.	P. Klimes	primary	2007-03-15	Wanang	100	-5.2317	145.179	also nw Q available and 1 alate Q available / might be same sp.as TETR003 but due ecol.and color diff.we kept them sep. (sp.complex)	d__Bacteria	p__Firmicutes	c__Bacilli	o__Entomoplasmatales	f__Entomoplasmataceae	g__Entomoplasma	s__uncultured_Entomoplasma
9fde2b036d14b98e4273e8f462649fbb	292-CREM15	66.5957	292-CREM15	24-CREM15	$PWD/292-CREM15_C1_L1_220805_L001_R1.fastq.gz	$PWD/292-CREM15_C1_L1_220805_L001_R2.fastq.gz	HP0692	CREM15 C1 L1	CREM015	CREM015 C1	Crematogaster	sp. 15 aff. flavicornis	Myrmicinae	Larvae		3.59	2	Own measures from Papua New Guinea, Wanang, Madang province	None	Non_mutualist	Klimes pers. obs. in the sampled site	Omnivore	Arboreal	Klimes et al. 2015 PlosOne 10(2): e0117853	Papua New Guinea	Omnivore (arboreal)	nest in myrmecophytic bulb plant epiphyte (e.g. Myrmecodia or Hydnophytum) high in canopy of NP2A0119 tree	P. Klimes et al.	P. Klimes	primary	2013-06-21	Numba	900	-5.7222	145.2714¬†¬†	also 2 alate virgin Q included	d__Bacteria	p__Proteobacteria	c__Alphaproteobacteria	o__Rickettsiales	f__Anaplasmataceae	g__Wolbachia	s__alpha_proteobacterium
fceaab840c53a185678b43d55226a999	269-PHEI2	66.5001	269-PHEI2	27-PHEI2	$PWD/269-PHEI2_C1_W1_220805_L001_R1.fastq.gz	$PWD/269-PHEI2_C1_W1_220805_L001_R2.fastq.gz	WP3B1309/9	PHEI2 C1 W1	PHEI002	PHEI002 C1	Pheidole	sp. aff. sexspinosa biroi	Myrmicinae	Worker		3.39	1	Own measures from Papua New Guinea, Wanang, Madang province (another species)	None	Non_mutualist	Klimes pers. obs. in the sampled site	Omnivore	Arboreal	Klimes et al. 2015 PlosOne 10(2): e0117853	Papua New Guinea	Omnivor/predator	from small carton nest high in canopy (30m above gr.)	P. Klimes et al.	P. Klimes	primary	2007-06-28	Wanang	100	-5.2317	145.179	same tree as HP0535 / stable isotopes measured from Pheidole sp. 30, closely related species P. sexspinosa gr.	d__Bacteria	p__Proteobacteria	c__Alphaproteobacteria	o__Rickettsiales	f__Anaplasmataceae	g__Wolbachia	NA
fceaab840c53a185678b43d55226a999	49-DL0435	66.0715	49-DL0435	19-DL0435	$PWD/49-DL0435_7_220805_L001_R1.fastq.gz	$PWD/49-DL0435_7_220805_L001_R2.fastq.gz	DL0435	DL0435 7	BOR001	BOR001 C4	Crematogaster	borneensis sp. gr.	Myrmicinae	Worker	Macaranga hypoleuca	0.25	9	Houadria et al., 2023, Ecol. Evol., DOI: 10.1002/ece3.9760 (Fig. 3A)	Ant_plant	Mutualist	Lestina pers. obs. in the sampled site; Feldhaar, H., Maschwitz, U., Fiala, B. 2016, Sociobiology. 63: 651-681.	Herbivore	Arboreal	Houadria et al. 2020, Symbiosis 81:79‚Äì91	Malaysian Borneo	Arboreal	Macaranga pearsonii and M. hypoleuca host plants	Dan Le≈°tina	Dan Le≈°tina	Forest Fragment	2021	Reka Halus Oil Plantation	NA	5.79737	117.502	stable isotopes approximate mean value corrected for food bodies of plants from Houadria et al. 2023, Ecology and Evolution 13:e9760.	d__Bacteria	p__Proteobacteria	c__Alphaproteobacteria	o__Rickettsiales	f__Anaplasmataceae	g__Wolbachia	NA
9fde2b036d14b98e4273e8f462649fbb	244-TURN1	65.7457	244-TURN1	4-TURN1	$PWD/244-TURN1_C2_W1_220805_L001_R1.fastq.gz	$PWD/244-TURN1_C2_W1_220805_L001_R2.fastq.gz	HP0641	TURN1 C2 W1	TURN001	TURN001 C2	Turneria	dahlii	Dolichoderinae	Worker		3.98	1	Own measures from Papua New Guinea, Wanang, Madang province	None	Non_mutualist	Klimes pers. obs. in the sampled site; no ref.; https://www.antwiki.org/wiki/Trophobiosis	Omnivore	Arboreal	Klimes et al. 2015 PlosOne 10(2): e0117853	Papua New Guinea	Omnivore (arboreal)	WS-1E-0964 / dead twig in canopy	P. Klimes et al.	P. Klimes	secondary	2007-07-25	Wanang	100	-5.2296	145.178	also brood available	d__Bacteria	p__Proteobacteria	c__Alphaproteobacteria	o__Rickettsiales	f__Anaplasmataceae	g__Wolbachia	s__alpha_proteobacterium
9fde2b036d14b98e4273e8f462649fbb	195-TURN1	65.3699	195-TURN1	4-TURN1	$PWD/195-TURN1_C2_W2_220805_L001_R1.fastq.gz	$PWD/195-TURN1_C2_W2_220805_L001_R2.fastq.gz	HP0641	TURN1 C2 W2	TURN001	TURN001 C2	Turneria	dahlii	Dolichoderinae	Worker		3.98	1	Own measures from Papua New Guinea, Wanang, Madang province	None	Non_mutualist	Klimes pers. obs. in the sampled site; no ref.; https://www.antwiki.org/wiki/Trophobiosis	Omnivore	Arboreal	Klimes et al. 2015 PlosOne 10(2): e0117853	Papua New Guinea	Omnivore (arboreal)	WS-1E-0964 / dead twig in canopy	P. Klimes et al.	P. Klimes	secondary	2007-07-25	Wanang	100	-5.2296	145.178	also brood available	d__Bacteria	p__Proteobacteria	c__Alphaproteobacteria	o__Rickettsiales	f__Anaplasmataceae	g__Wolbachia	s__alpha_proteobacterium
6b064c6ac63c8e839c42c57da1fc99e9	104-VOMB3	64.8384	104-VOMB3	36-VOMB3	$PWD/104-VOMB3_C1_L1_220805_L001_R1.fastq.gz	$PWD/104-VOMB3_C1_L1_220805_L001_R2.fastq.gz	PKEE123	VOMB3 C1 L1	VOMB003	VOMB003 C1	Vombisidris	sp. 4	Myrmicinae	Larvae		1.38	1	Own measures from Papua New Guinea, Wanang, Madang province (another species)	None	Non_mutualist	Klimes pers. obs. in the sampled site	Herbivore	Arboreal	Blanchard and Moreau 2017, Evolution 71: 315-328	Papua New Guinea	Herbivore/omnivore(arboreal)	WP-1Z-3096, carton nest on leaves	P. Klimes et al.	P. Klimes	primary	2008-04-03	Wanang	100	-5.2317	145.179	difficult to find more sampoles of the genus in enough worker numbers / stable isotopes measured from another Vombisidris species at the same site	d__Bacteria	p__Proteobacteria	c__Gammaproteobacteria	o__Enterobacterales	f__Enterobacteriaceae	NA	NA
9fde2b036d14b98e4273e8f462649fbb	242-TURN1	64.7957	242-TURN1	4-TURN1	$PWD/242-TURN1_C1_L1_220805_L001_R1.fastq.gz	$PWD/242-TURN1_C1_L1_220805_L001_R2.fastq.gz	HP0099	TURN1 C1 L1	TURN001	TURN001 C1	Turneria	dahlii	Dolichoderinae	Larvae		3.98	1	Own measures from Papua New Guinea, Wanang, Madang province	None	Non_mutualist	Klimes pers. obs. in the sampled site; no ref.; https://www.antwiki.org/wiki/Trophobiosis	Omnivore	Arboreal	Klimes et al. 2015 PlosOne 10(2): e0117853	Papua New Guinea	Omnivore (arboreal)	WS-1E-0964 / dead twig in canopy	P. Klimes et al.	P. Klimes	secondary	2007-07-25	Wanang	100	-5.2296	145.178	also brood available	d__Bacteria	p__Proteobacteria	c__Alphaproteobacteria	o__Rickettsiales	f__Anaplasmataceae	g__Wolbachia	s__alpha_proteobacterium
42b0bf42274110254a5cb11ab757e629	81-PSEU2	64.5681	81-PSEU2	10-PSEU2	$PWD/81-PSEU2_C1_W2_220805_L001_R1.fastq.gz	$PWD/81-PSEU2_C1_W2_220805_L001_R2.fastq.gz	HP0711	PSEU2 C1 W2	PSEU002	PSEU002 C1	Pseudolasius	karawajewi	Formicinae	Worker		5.665	2	Own measures from Papua New Guinea, Wanang, Madang province (another species)	Trophobiont	Mutualist	Klimes et al. 2018, Myrmecological News 26:31-45	Omnivore	Ground	Klimes et al. 2018, Myrmecological News 26:31-45	Papua New Guinea	Herbivore (subterranean/arboreal)	soil structure on trunkof Pimelodendron amboinicum	P. Klimes et al.	P. Klimes	primary	2007-06-26	Wanang	100	-5.2317	145.179	1 hopper nymph Flatidae included, see also Klimes et al., 2018, Myrm. News / stable isotopes estimated from another related species PSEU001 at the site	d__Bacteria	p__Proteobacteria	c__Alphaproteobacteria	o__Rickettsiales	f__Anaplasmataceae	g__Wolbachia	NA
2f2fc0a01005a3c7c3ce3df1e9385d00	63-ANON2	64.3435	63-ANON2	3-ANON2	$PWD/63-ANON2_C2_W4_220805_L001_R1.fastq.gz	$PWD/63-ANON2_C2_W4_220805_L001_R2.fastq.gz	NP4A2091/2	ANON2 C2 W4	ANON002	ANON002 C2	Anonychomyrma	minuta	Dolichoderinae	Worker		4.925	2	Own measures from Papua New Guinea, Wanang, Madang province	Ant_plant	Mutualist	Plowman et al., Proc. R. Soc. B 284: 20162564; Klimes pers. obs. in the sampled site	Omnivore	Arboreal	Bluthgen et al. Oecologia (2003) 137:426‚Äì435., Blanchard and Moreau 2017, Evolution 71: 315-328.	Papua New Guinea	Omnivore (arboreal)	holow twig in canopy WP-4A-1024/5	P. Klimes et al.	P. Klimes	primary	2007-08-25	Wanang	100	-5.2317	145.179	nest on that tree, also 3 queens + trophobionts available from the nest coll. sep.	d__Bacteria	p__Proteobacteria	c__Gammaproteobacteria	o__Enterobacterales	NA	NA	NA
fceaab840c53a185678b43d55226a999	112-PHEI4	64.1248	112-PHEI4	26-PHEI4	$PWD/112-PHEI4_C2_W4_220805_L001_R1.fastq.gz	$PWD/112-PHEI4_C2_W4_220805_L001_R2.fastq.gz	NS1A0002/1	PHEI4 C2 W4	PHEI004	PHEI004 C2	Pheidole	hospes	Myrmicinae	Worker		5.1	3	Own measures from Papua New Guinea, Wanang, Madang province	None	Non_mutualist	Klimes pers. obs. in the sampled site	Omnivore	Arboreal	Klimes et al. 2015 PlosOne 10(2): e0117854	Papua New Guinea	Omnivor/predator	inside epiphytic roots at 17 m height of WP-5A-1052	P. Klimes et al.	P. Klimes	primary	2007-10-04	Wanang	100	-5.2317	145.179	also 2 Q pupae,2 larvae and 1 alate Q incl.	d__Bacteria	p__Proteobacteria	c__Alphaproteobacteria	o__Rickettsiales	f__Anaplasmataceae	g__Wolbachia	NA
fceaab840c53a185678b43d55226a999	90-PARA5	64.0375	90-PARA5	11-PARA5	$PWD/90-PARA5_C2_W2_220805_L001_R1.fastq.gz	$PWD/90-PARA5_C2_W2_220805_L001_R2.fastq.gz	NA0248	PARA5 C2 W2	PARA005	PARA005 C2	Nylanderia	aff. vaga	Formicinae	Worker		3.93	3	Own measures from Papua New Guinea, Wanang, Madang province	None	Non_mutualist	Klimes pers. obs. in the sampled site	Omnivore	Ground	Blanchard and Moreau 2017, Evolution 71: 315-328.	Papua New Guinea	Omnivore (arboreal/leaf-litter)	WP-4D-0763/1, under bark at 6 m	P. Klimes et al.	P. Klimes	primary	2007-03-20	Wanang	100	-5.2317	145.179	also some larva and pupae avail.	d__Bacteria	p__Proteobacteria	c__Alphaproteobacteria	o__Rickettsiales	f__Anaplasmataceae	g__Wolbachia	NA
5319cf25f15ae74d40a3a70cd23beeb9	296-SOLE2	63.8846	296-SOLE2	28-SOLE2	$PWD/296-SOLE2_C1_W2_220805_L001_R1.fastq.gz	$PWD/296-SOLE2_C1_W2_220805_L001_R2.fastq.gz	WP3B1309/2	SOLE2 C1 W2	SOLE002	SOLE002 C1	Solenopsis	papuana	Myrmicinae	Worker		7.19	4	Own measures from Papua New Guinea, Wanang, Madang province	None	Non_mutualist	Klimes pers. obs. in the sampled site	Predator	Arboreal	Klimes et al. 2015 PlosOne 10(2): e0117853	Papua New Guinea	Omnivore/predator (arboreal)	nest under epiphyte roots on trunk	P. Klimes et al.	P. Klimes	primary	2007-06-28	Wanang	100	-5.2317	145.179	same tree as HP0535	d__Bacteria	p__Proteobacteria	c__Alphaproteobacteria	o__Rhizobiales	f__Rhizobiaceae	g__uncultured	s__uncultured_Rhizobiales
9fde2b036d14b98e4273e8f462649fbb	197-TURN1	63.6364	197-TURN1	4-TURN1	$PWD/197-TURN1_C2_W4_220805_L001_R1.fastq.gz	$PWD/197-TURN1_C2_W4_220805_L001_R2.fastq.gz	HP0641	TURN1 C2 W4	TURN001	TURN001 C2	Turneria	dahlii	Dolichoderinae	Worker		3.98	1	Own measures from Papua New Guinea, Wanang, Madang province	None	Non_mutualist	Klimes pers. obs. in the sampled site; no ref.; https://www.antwiki.org/wiki/Trophobiosis	Omnivore	Arboreal	Klimes et al. 2015 PlosOne 10(2): e0117853	Papua New Guinea	Omnivore (arboreal)	WS-1E-0964 / dead twig in canopy	P. Klimes et al.	P. Klimes	secondary	2007-07-25	Wanang	100	-5.2296	145.178	also brood available	d__Bacteria	p__Proteobacteria	c__Alphaproteobacteria	o__Rickettsiales	f__Anaplasmataceae	g__Wolbachia	s__alpha_proteobacterium
9fde2b036d14b98e4273e8f462649fbb	209-VOMB3	63.4654	209-VOMB3	36-VOMB3	$PWD/209-VOMB3_C1_W4_220805_L001_R1.fastq.gz	$PWD/209-VOMB3_C1_W4_220805_L001_R2.fastq.gz	PKEE123	VOMB3 C1 W4	VOMB003	VOMB003 C1	Vombisidris	sp. 4	Myrmicinae	Worker		1.38	1	Own measures from Papua New Guinea, Wanang, Madang province (another species)	None	Non_mutualist	Klimes pers. obs. in the sampled site	Herbivore	Arboreal	Blanchard and Moreau 2017, Evolution 71: 315-328	Papua New Guinea	Herbivore/omnivore(arboreal)	WP-1Z-3096, carton nest on leaves	P. Klimes et al.	P. Klimes	primary	2008-04-03	Wanang	100	-5.2317	145.179	difficult to find more sampoles of the genus in enough worker numbers / stable isotopes measured from another Vombisidris species at the same site	d__Bacteria	p__Proteobacteria	c__Alphaproteobacteria	o__Rickettsiales	f__Anaplasmataceae	g__Wolbachia	s__alpha_proteobacterium
03dcbb8e5e69a40ad355232240a3be54	28-C8	63.4027	28-C8	22-C8	$PWD/28-C8_I_1_220805_L001_R1.fastq.gz	$PWD/28-C8_I_1_220805_L001_R2.fastq.gz	C8 I	C8 I 1	MOD001	MOD001 C1	Crematogaster	modigliani	Myrmicinae	Worker	NA	2.72	NA	Woodcock Pet al. 2013, PLoS ONE 8(4): e60756. (Appendix online; ).	Trophobiont	Mutualist	Bluthgen et al. 2006, Insect. Soc. 53: 194–203	Omnivore	Ground	Blanchard and Moreau 2017, Evolution 71: 315-328.	Malaysian Borneo	Soil	Soil samples	Jiri Tuma	Jiri Tuma	Logged forest	2021	Maliau Basin Conservation	NA	4.69856	117.545		d__Bacteria	p__Proteobacteria	c__Alphaproteobacteria	o__Rhizobiales	f__Rhizobiaceae	g__uncultured	s__uncultured_Bartonella
fceaab840c53a185678b43d55226a999	272-PHEI2	63.2718	272-PHEI2	27-PHEI2	$PWD/272-PHEI2_C1_W4_220805_L001_R1.fastq.gz	$PWD/272-PHEI2_C1_W4_220805_L001_R2.fastq.gz	WP3B1309/9	PHEI2 C1 W4	PHEI002	PHEI002 C1	Pheidole	sp. aff. sexspinosa biroi	Myrmicinae	Worker		3.39	1	Own measures from Papua New Guinea, Wanang, Madang province (another species)	None	Non_mutualist	Klimes pers. obs. in the sampled site	Omnivore	Arboreal	Klimes et al. 2015 PlosOne 10(2): e0117853	Papua New Guinea	Omnivor/predator	from small carton nest high in canopy (30m above gr.)	P. Klimes et al.	P. Klimes	primary	2007-06-28	Wanang	100	-5.2317	145.179	same tree as HP0535 / stable isotopes measured from Pheidole sp. 30, closely related species P. sexspinosa gr.	d__Bacteria	p__Proteobacteria	c__Alphaproteobacteria	o__Rickettsiales	f__Anaplasmataceae	g__Wolbachia	NA
42b0bf42274110254a5cb11ab757e629	82-PSEU2	62.9094	82-PSEU2	10-PSEU2	$PWD/82-PSEU2_C1_W3_220805_L001_R1.fastq.gz	$PWD/82-PSEU2_C1_W3_220805_L001_R2.fastq.gz	HP0711	PSEU2 C1 W3	PSEU002	PSEU002 C1	Pseudolasius	karawajewi	Formicinae	Worker		5.665	2	Own measures from Papua New Guinea, Wanang, Madang province (another species)	Trophobiont	Mutualist	Klimes et al. 2018, Myrmecological News 26:31-45	Omnivore	Ground	Klimes et al. 2018, Myrmecological News 26:31-45	Papua New Guinea	Herbivore (subterranean/arboreal)	soil structure on trunkof Pimelodendron amboinicum	P. Klimes et al.	P. Klimes	primary	2007-06-26	Wanang	100	-5.2317	145.179	1 hopper nymph Flatidae included, see also Klimes et al., 2018, Myrm. News / stable isotopes estimated from another related species PSEU001 at the site	d__Bacteria	p__Proteobacteria	c__Alphaproteobacteria	o__Rickettsiales	f__Anaplasmataceae	g__Wolbachia	NA
42b0bf42274110254a5cb11ab757e629	163-PSEU1	62.833	163-PSEU1	9-PSEU1	$PWD/163-PSEU1_C1_W3_220805_L001_R1.fastq.gz	$PWD/163-PSEU1_C1_W3_220805_L001_R2.fastq.gz	10477	PSEU1 C1 W3	PSEU001	PSEU001 C1	Pseudolasius	breviceps	Formicinae	Worker		5.665	2	Own measures from Papua New Guinea, Wanang, Madang province	Trophobiont	Mutualist	Klimes et al. 2018, Myrmecological News 26:31-47	Omnivore	Ground	Klimes et al. 2018, Myrmecological News 26:31-47	Papua New Guinea	Herbivore (subterranean/arboreal)	soil structure on trunk of Icacinaceae tree	M. Leponce	P. Klimes	primary	2012-10-30	Numba	700	-5.7592	145.236	see also Klimes et al., 2018, Myrm. News	d__Bacteria	p__Proteobacteria	c__Alphaproteobacteria	o__Rickettsiales	f__Anaplasmataceae	g__Wolbachia	NA
fceaab840c53a185678b43d55226a999	190-TURN1	62.4107	190-TURN1	4-TURN1	$PWD/190-TURN1_C1_W1_220805_L001_R1.fastq.gz	$PWD/190-TURN1_C1_W1_220805_L001_R2.fastq.gz	HP0099	TURN1 C1 W1	TURN001	TURN001 C1	Turneria	dahlii	Dolichoderinae	Worker		3.98	1	Own measures from Papua New Guinea, Wanang, Madang province	None	Non_mutualist	Klimes pers. obs. in the sampled site; no ref.; https://www.antwiki.org/wiki/Trophobiosis	Omnivore	Arboreal	Klimes et al. 2015 PlosOne 10(2): e0117853	Papua New Guinea	Omnivore (arboreal)	WS-1E-0964 / dead twig in canopy	P. Klimes et al.	P. Klimes	secondary	2007-07-25	Wanang	100	-5.2296	145.178	also brood available	d__Bacteria	p__Proteobacteria	c__Alphaproteobacteria	o__Rickettsiales	f__Anaplasmataceae	g__Wolbachia	NA
9fde2b036d14b98e4273e8f462649fbb	239-PHIL1	62.0495	239-PHIL1	2-PHIL1	$PWD/239-PHIL1_C2_W3_220805_L001_R1.fastq.gz	$PWD/239-PHIL1_C2_W3_220805_L001_R2.fastq.gz	NA0164	PHIL1 C2 W3	PHIL001	PHIL001 C2	Philidris	cordata	Dolichoderinae	Worker		5.658	5	Own measures from Papua New Guinea, Wanang, Madang province	Trophobiont	Mutualist	Klimes pers. obs. in the sampled site	Omnivore	Arboreal	Klimes et al. 2015 PlosOne 10(2): e0117853	Papua New Guinea	Omnivore (arboreal)	WP-4B-0851,carton tunnel over tree	P. Klimes et al.	P. Klimes	primary	2007-08-16	Wanang	100	-5.2317	145.179	also 1 queen pupa available	d__Bacteria	p__Proteobacteria	c__Alphaproteobacteria	o__Rickettsiales	f__Anaplasmataceae	g__Wolbachia	s__alpha_proteobacterium
fceaab840c53a185678b43d55226a999	186-TECH1	61.5822	186-TECH1	6-TECH1	$PWD/186-TECH1_C1_W3_220805_L001_R1.fastq.gz	$PWD/186-TECH1_C1_W3_220805_L001_R2.fastq.gz	HP0033	TECH1 C1 W3	TECH001	TECH001 C1	Technomyrmex	brunneus	Dolichoderinae	Worker		3.614	5	Own measures from Papua New Guinea, Wanang, Madang province	Trophobiont	Mutualist	Klimes pers. obs. in the sampled site	Omnivore	Arboreal	Klimes et al. 2015 PlosOne 10(2): e0117853	Papua New Guinea	Omnivore (arboreal)	tree WS-1D-0954/4, nest in hollow twig	P. Klimes et al.	P. Klimes	secondary	2007-06-09	Wanang	100	-5.2296	145.178		d__Bacteria	p__Proteobacteria	c__Alphaproteobacteria	o__Rickettsiales	f__Anaplasmataceae	g__Wolbachia	NA
e83a3788d3b80f4bd452ff12c28a4ef4	263-TETR3	61.5671	263-TETR3	30-TETR3	$PWD/263-TETR3_C1_W3_220805_L001_R1.fastq.gz	$PWD/263-TETR3_C1_W3_220805_L001_R2.fastq.gz	NP4A2097/5	TETR3 C1 W3	TETR003	TETR003 C1	Tetramorium	sp. 3 cf. validiusculum	Myrmicinae	Worker		3.6	1	Own measures from Papua New Guinea, Wanang, Madang province	None	Non_mutualist	Klimes pers. obs. in the sampled site	Omnivore	Arboreal	Klimes et al. 2015 PlosOne 10(2): e0117853	Papua New Guinea	Herbivore/omnivore (arboreal)	inside epiphytic roots at 14 m height	P. Klimes et al.	P. Klimes	primary	2013-07-23	Numba	900	-5.7222	145.2714¬†¬†	also few larvae available	d__Bacteria	p__Firmicutes	c__Bacilli	o__Bacillales	f__Bacillaceae	g__Bacillus	NA
9fde2b036d14b98e4273e8f462649fbb	198-TURN1	61.5231	198-TURN1	4-TURN1	$PWD/198-TURN1_C2_L1_220805_L001_R1.fastq.gz	$PWD/198-TURN1_C2_L1_220805_L001_R2.fastq.gz	HP0641	TURN1 C2 L1	TURN001	TURN001 C2	Turneria	dahlii	Dolichoderinae	Larvae		3.98	1	Own measures from Papua New Guinea, Wanang, Madang province	None	Non_mutualist	Klimes pers. obs. in the sampled site; no ref.; https://www.antwiki.org/wiki/Trophobiosis	Omnivore	Arboreal	Klimes et al. 2015 PlosOne 10(2): e0117853	Papua New Guinea	Omnivore (arboreal)	WS-1E-0964 / dead twig in canopy	P. Klimes et al.	P. Klimes	secondary	2007-07-25	Wanang	100	-5.2296	145.178	also brood available	d__Bacteria	p__Proteobacteria	c__Alphaproteobacteria	o__Rickettsiales	f__Anaplasmataceae	g__Wolbachia	s__alpha_proteobacterium
9fde2b036d14b98e4273e8f462649fbb	64-ANON2	61.1516	64-ANON2	3-ANON2	$PWD/64-ANON2_C2_P1_220805_L001_R1.fastq.gz	$PWD/64-ANON2_C2_P1_220805_L001_R2.fastq.gz	NP4A2091/2	ANON2 C2 P1	ANON002	ANON002 C2	Anonychomyrma	minuta	Dolichoderinae	Pupae		4.925	2	Own measures from Papua New Guinea, Wanang, Madang province	Ant_plant	Mutualist	Plowman et al., Proc. R. Soc. B 284: 20162564; Klimes pers. obs. in the sampled site	Omnivore	Arboreal	Bluthgen et al. Oecologia (2003) 137:426‚Äì435., Blanchard and Moreau 2017, Evolution 71: 315-328.	Papua New Guinea	Omnivore (arboreal)	holow twig in canopy WP-4A-1024/7	P. Klimes et al.	P. Klimes	primary	2007-08-27	Wanang	100	-5.2317	145.179	nest on that tree, also 3 queens + trophobionts available from the nest coll. sep.	d__Bacteria	p__Proteobacteria	c__Alphaproteobacteria	o__Rickettsiales	f__Anaplasmataceae	g__Wolbachia	s__alpha_proteobacterium
42b0bf42274110254a5cb11ab757e629	162-PSEU1	61.0731	162-PSEU1	9-PSEU1	$PWD/162-PSEU1_C1_W2_220805_L001_R1.fastq.gz	$PWD/162-PSEU1_C1_W2_220805_L001_R2.fastq.gz	10477	PSEU1 C1 W2	PSEU001	PSEU001 C1	Pseudolasius	breviceps	Formicinae	Worker		5.665	2	Own measures from Papua New Guinea, Wanang, Madang province	Trophobiont	Mutualist	Klimes et al. 2018, Myrmecological News 26:31-46	Omnivore	Ground	Klimes et al. 2018, Myrmecological News 26:31-46	Papua New Guinea	Herbivore (subterranean/arboreal)	soil structure on trunk of Icacinaceae tree	M. Leponce	P. Klimes	primary	2012-10-29	Numba	700	-5.7592	145.236	see also Klimes et al., 2018, Myrm. News	d__Bacteria	p__Proteobacteria	c__Alphaproteobacteria	o__Rickettsiales	f__Anaplasmataceae	g__Wolbachia	NA
9fde2b036d14b98e4273e8f462649fbb	199-TURN1	60.6202	199-TURN1	4-TURN1	$PWD/199-TURN1_C2_P2_220805_L001_R1.fastq.gz	$PWD/199-TURN1_C2_P2_220805_L001_R2.fastq.gz	HP0641	TURN1 C2 P2	TURN001	TURN001 C2	Turneria	dahlii	Dolichoderinae	Pupae		3.98	1	Own measures from Papua New Guinea, Wanang, Madang province	None	Non_mutualist	Klimes pers. obs. in the sampled site; no ref.; https://www.antwiki.org/wiki/Trophobiosis	Omnivore	Arboreal	Klimes et al. 2015 PlosOne 10(2): e0117853	Papua New Guinea	Omnivore (arboreal)	WS-1E-0964 / dead twig in canopy	P. Klimes et al.	P. Klimes	secondary	2007-07-25	Wanang	100	-5.2296	145.178	also brood available	d__Bacteria	p__Proteobacteria	c__Alphaproteobacteria	o__Rickettsiales	f__Anaplasmataceae	g__Wolbachia	s__alpha_proteobacterium
fceaab840c53a185678b43d55226a999	191-TURN1	60.5615	191-TURN1	4-TURN1	$PWD/191-TURN1_C1_W2_220805_L001_R1.fastq.gz	$PWD/191-TURN1_C1_W2_220805_L001_R2.fastq.gz	HP0099	TURN1 C1 W2	TURN001	TURN001 C1	Turneria	dahlii	Dolichoderinae	Worker		3.98	1	Own measures from Papua New Guinea, Wanang, Madang province	None	Non_mutualist	Klimes pers. obs. in the sampled site; no ref.; https://www.antwiki.org/wiki/Trophobiosis	Omnivore	Arboreal	Klimes et al. 2015 PlosOne 10(2): e0117853	Papua New Guinea	Omnivore (arboreal)	WS-1E-0964 / dead twig in canopy	P. Klimes et al.	P. Klimes	secondary	2007-07-25	Wanang	100	-5.2296	145.178	also brood available	d__Bacteria	p__Proteobacteria	c__Alphaproteobacteria	o__Rickettsiales	f__Anaplasmataceae	g__Wolbachia	NA
73e91a7bb8785b8c28ce8b935d2cd64c	185-TECH1	60.3659	185-TECH1	6-TECH1	$PWD/185-TECH1_C1_W2_220805_L001_R1.fastq.gz	$PWD/185-TECH1_C1_W2_220805_L001_R2.fastq.gz	HP0033	TECH1 C1 W2	TECH001	TECH001 C1	Technomyrmex	brunneus	Dolichoderinae	Worker		3.614	5	Own measures from Papua New Guinea, Wanang, Madang province	Trophobiont	Mutualist	Klimes pers. obs. in the sampled site	Omnivore	Arboreal	Klimes et al. 2015 PlosOne 10(2): e0117853	Papua New Guinea	Omnivore (arboreal)	tree WS-1D-0954/4, nest in hollow twig	P. Klimes et al.	P. Klimes	secondary	2007-06-09	Wanang	100	-5.2296	145.178		d__Bacteria	p__Proteobacteria	c__Gammaproteobacteria	o__Enterobacterales	f__Morganellaceae	g__Arsenophonus	NA
9fde2b036d14b98e4273e8f462649fbb	235-PHIL1	60.1339	235-PHIL1	2-PHIL1	$PWD/235-PHIL1_C1_P1_220805_L001_R1.fastq.gz	$PWD/235-PHIL1_C1_P1_220805_L001_R2.fastq.gz	HP0141	PHIL1 C1 P1	PHIL001	PHIL001 C1	Philidris	cordata	Dolichoderinae	Pupae		5.658	5	Own measures from Papua New Guinea, Wanang, Madang province	Trophobiont	Mutualist	Klimes pers. obs. in the sampled site	Omnivore	Arboreal	Klimes et al. 2015 PlosOne 10(2): e0117853	Papua New Guinea	Omnivore (arboreal)	WP-4B-0851,carton tunnel over tree	P. Klimes et al.	P. Klimes	primary	2007-08-16	Wanang	100	-5.2317	145.179	also 1 queen pupa available	d__Bacteria	p__Proteobacteria	c__Alphaproteobacteria	o__Rickettsiales	f__Anaplasmataceae	g__Wolbachia	s__alpha_proteobacterium
fceaab840c53a185678b43d55226a999	294-CREM15	59.8628	294-CREM15	24-CREM15	$PWD/294-CREM15_C1_P2_220805_L001_R1.fastq.gz	$PWD/294-CREM15_C1_P2_220805_L001_R2.fastq.gz	HP0692	CREM15 C1 P2	CREM015	CREM015 C1	Crematogaster	sp. 15 aff. flavicornis	Myrmicinae	Pupae		3.59	2	Own measures from Papua New Guinea, Wanang, Madang province	None	Non_mutualist	Klimes pers. obs. in the sampled site	Omnivore	Arboreal	Klimes et al. 2015 PlosOne 10(2): e0117853	Papua New Guinea	Omnivore (arboreal)	nest in myrmecophytic bulb plant epiphyte (e.g. Myrmecodia or Hydnophytum) high in canopy of NP2A0119 tree	P. Klimes et al.	P. Klimes	primary	2013-06-21	Numba	900	-5.7222	145.2714¬†¬†	also 2 alate virgin Q included	d__Bacteria	p__Proteobacteria	c__Alphaproteobacteria	o__Rickettsiales	f__Anaplasmataceae	g__Wolbachia	NA
fceaab840c53a185678b43d55226a999	276-PHEI2	59.2768	276-PHEI2	27-PHEI2	$PWD/276-PHEI2_C1_L3_220805_L001_R1.fastq.gz	$PWD/276-PHEI2_C1_L3_220805_L001_R2.fastq.gz	WP3B1309/9	PHEI2 C1 L3	PHEI002	PHEI002 C1	Pheidole	sp. aff. sexspinosa biroi	Myrmicinae	Larvae		3.39	1	Own measures from Papua New Guinea, Wanang, Madang province (another species)	None	Non_mutualist	Klimes pers. obs. in the sampled site	Omnivore	Arboreal	Klimes et al. 2015 PlosOne 10(2): e0117853	Papua New Guinea	Omnivor/predator	from small carton nest high in canopy (30m above gr.)	P. Klimes et al.	P. Klimes	primary	2007-06-28	Wanang	100	-5.2317	145.179	same tree as HP0535 / stable isotopes measured from Pheidole sp. 30, closely related species P. sexspinosa gr.	d__Bacteria	p__Proteobacteria	c__Alphaproteobacteria	o__Rickettsiales	f__Anaplasmataceae	g__Wolbachia	NA
42b0bf42274110254a5cb11ab757e629	83-PSEU2	58.9014	83-PSEU2	10-PSEU2	$PWD/83-PSEU2_C1_W4_220805_L001_R1.fastq.gz	$PWD/83-PSEU2_C1_W4_220805_L001_R2.fastq.gz	HP0711	PSEU2 C1 W4	PSEU002	PSEU002 C1	Pseudolasius	karawajewi	Formicinae	Worker		5.665	2	Own measures from Papua New Guinea, Wanang, Madang province (another species)	Trophobiont	Mutualist	Klimes et al. 2018, Myrmecological News 26:31-45	Omnivore	Ground	Klimes et al. 2018, Myrmecological News 26:31-45	Papua New Guinea	Herbivore (subterranean/arboreal)	soil structure on trunkof Pimelodendron amboinicum	P. Klimes et al.	P. Klimes	primary	2007-06-26	Wanang	100	-5.2317	145.179	1 hopper nymph Flatidae included, see also Klimes et al., 2018, Myrm. News / stable isotopes estimated from another related species PSEU001 at the site	d__Bacteria	p__Proteobacteria	c__Alphaproteobacteria	o__Rickettsiales	f__Anaplasmataceae	g__Wolbachia	NA
fceaab840c53a185678b43d55226a999	293-CREM15	58.6448	293-CREM15	24-CREM15	$PWD/293-CREM15_C1_P1_220805_L001_R1.fastq.gz	$PWD/293-CREM15_C1_P1_220805_L001_R2.fastq.gz	HP0692	CREM15 C1 P1	CREM015	CREM015 C1	Crematogaster	sp. 15 aff. flavicornis	Myrmicinae	Pupae		3.59	2	Own measures from Papua New Guinea, Wanang, Madang province	None	Non_mutualist	Klimes pers. obs. in the sampled site	Omnivore	Arboreal	Klimes et al. 2015 PlosOne 10(2): e0117853	Papua New Guinea	Omnivore (arboreal)	nest in myrmecophytic bulb plant epiphyte (e.g. Myrmecodia or Hydnophytum) high in canopy of NP2A0119 tree	P. Klimes et al.	P. Klimes	primary	2013-06-21	Numba	900	-5.7222	145.2714¬†¬†	also 2 alate virgin Q included	d__Bacteria	p__Proteobacteria	c__Alphaproteobacteria	o__Rickettsiales	f__Anaplasmataceae	g__Wolbachia	NA
fceaab840c53a185678b43d55226a999	271-PHEI2	57.9541	271-PHEI2	27-PHEI2	$PWD/271-PHEI2_C1_W3_220805_L001_R1.fastq.gz	$PWD/271-PHEI2_C1_W3_220805_L001_R2.fastq.gz	WP3B1309/9	PHEI2 C1 W3	PHEI002	PHEI002 C1	Pheidole	sp. aff. sexspinosa biroi	Myrmicinae	Worker		3.39	1	Own measures from Papua New Guinea, Wanang, Madang province (another species)	None	Non_mutualist	Klimes pers. obs. in the sampled site	Omnivore	Arboreal	Klimes et al. 2015 PlosOne 10(2): e0117853	Papua New Guinea	Omnivor/predator	from small carton nest high in canopy (30m above gr.)	P. Klimes et al.	P. Klimes	primary	2007-06-28	Wanang	100	-5.2317	145.179	same tree as HP0535 / stable isotopes measured from Pheidole sp. 30, closely related species P. sexspinosa gr.	d__Bacteria	p__Proteobacteria	c__Alphaproteobacteria	o__Rickettsiales	f__Anaplasmataceae	g__Wolbachia	NA
fceaab840c53a185678b43d55226a999	270-PHEI2	57.9094	270-PHEI2	27-PHEI2	$PWD/270-PHEI2_C1_W2_220805_L001_R1.fastq.gz	$PWD/270-PHEI2_C1_W2_220805_L001_R2.fastq.gz	WP3B1309/9	PHEI2 C1 W2	PHEI002	PHEI002 C1	Pheidole	sp. aff. sexspinosa biroi	Myrmicinae	Worker		3.39	1	Own measures from Papua New Guinea, Wanang, Madang province (another species)	None	Non_mutualist	Klimes pers. obs. in the sampled site	Omnivore	Arboreal	Klimes et al. 2015 PlosOne 10(2): e0117853	Papua New Guinea	Omnivor/predator	from small carton nest high in canopy (30m above gr.)	P. Klimes et al.	P. Klimes	primary	2007-06-28	Wanang	100	-5.2317	145.179	same tree as HP0535 / stable isotopes measured from Pheidole sp. 30, closely related species P. sexspinosa gr.	d__Bacteria	p__Proteobacteria	c__Alphaproteobacteria	o__Rickettsiales	f__Anaplasmataceae	g__Wolbachia	NA
fceaab840c53a185678b43d55226a999	111-PHEI4	57.9012	111-PHEI4	26-PHEI4	$PWD/111-PHEI4_C2_W3_220805_L001_R1.fastq.gz	$PWD/111-PHEI4_C2_W3_220805_L001_R2.fastq.gz	NS1A0002/1	PHEI4 C2 W3	PHEI004	PHEI004 C2	Pheidole	hospes	Myrmicinae	Worker		5.1	3	Own measures from Papua New Guinea, Wanang, Madang province	None	Non_mutualist	Klimes pers. obs. in the sampled site	Omnivore	Arboreal	Klimes et al. 2015 PlosOne 10(2): e0117853	Papua New Guinea	Omnivor/predator	inside epiphytic roots at 17 m height of WP-5A-1051	P. Klimes et al.	P. Klimes	primary	2007-10-03	Wanang	100	-5.2317	145.179	also 2 Q pupae,2 larvae and 1 alate Q incl.	d__Bacteria	p__Proteobacteria	c__Alphaproteobacteria	o__Rickettsiales	f__Anaplasmataceae	g__Wolbachia	NA
9fde2b036d14b98e4273e8f462649fbb	237-PHIL1	57.2589	237-PHIL1	2-PHIL1	$PWD/237-PHIL1_C2_W1_220805_L001_R1.fastq.gz	$PWD/237-PHIL1_C2_W1_220805_L001_R2.fastq.gz	NA0164	PHIL1 C2 W1	PHIL001	PHIL001 C2	Philidris	cordata	Dolichoderinae	Worker		5.658	5	Own measures from Papua New Guinea, Wanang, Madang province	Trophobiont	Mutualist	Klimes pers. obs. in the sampled site	Omnivore	Arboreal	Klimes et al. 2015 PlosOne 10(2): e0117853	Papua New Guinea	Omnivore (arboreal)	WP-4B-0851,carton tunnel over tree	P. Klimes et al.	P. Klimes	primary	2007-08-16	Wanang	100	-5.2317	145.179	also 1 queen pupa available	d__Bacteria	p__Proteobacteria	c__Alphaproteobacteria	o__Rickettsiales	f__Anaplasmataceae	g__Wolbachia	s__alpha_proteobacterium
42b0bf42274110254a5cb11ab757e629	164-PSEU1	56.964	164-PSEU1	9-PSEU1	$PWD/164-PSEU1_C1_W4_220805_L001_R1.fastq.gz	$PWD/164-PSEU1_C1_W4_220805_L001_R2.fastq.gz	10477	PSEU1 C1 W4	PSEU001	PSEU001 C1	Pseudolasius	breviceps	Formicinae	Worker		5.665	2	Own measures from Papua New Guinea, Wanang, Madang province	Trophobiont	Mutualist	Klimes et al. 2018, Myrmecological News 26:31-48	Omnivore	Ground	Klimes et al. 2018, Myrmecological News 26:31-48	Papua New Guinea	Herbivore (subterranean/arboreal)	soil structure on trunk of Icacinaceae tree	M. Leponce	P. Klimes	primary	2012-10-31	Numba	700	-5.7592	145.236	see also Klimes et al., 2018, Myrm. News	d__Bacteria	p__Proteobacteria	c__Alphaproteobacteria	o__Rickettsiales	f__Anaplasmataceae	g__Wolbachia	NA
fceaab840c53a185678b43d55226a999	274-PHEI2	56.633	274-PHEI2	27-PHEI2	$PWD/274-PHEI2_C1_L1_220805_L001_R1.fastq.gz	$PWD/274-PHEI2_C1_L1_220805_L001_R2.fastq.gz	WP3B1309/9	PHEI2 C1 L1	PHEI002	PHEI002 C1	Pheidole	sp. aff. sexspinosa biroi	Myrmicinae	Larvae		3.39	1	Own measures from Papua New Guinea, Wanang, Madang province (another species)	None	Non_mutualist	Klimes pers. obs. in the sampled site	Omnivore	Arboreal	Klimes et al. 2015 PlosOne 10(2): e0117853	Papua New Guinea	Omnivor/predator	from small carton nest high in canopy (30m above gr.)	P. Klimes et al.	P. Klimes	primary	2007-06-28	Wanang	100	-5.2317	145.179	same tree as HP0535 / stable isotopes measured from Pheidole sp. 30, closely related species P. sexspinosa gr.	d__Bacteria	p__Proteobacteria	c__Alphaproteobacteria	o__Rickettsiales	f__Anaplasmataceae	g__Wolbachia	NA
9fde2b036d14b98e4273e8f462649fbb	238-PHIL1	56.5038	238-PHIL1	2-PHIL1	$PWD/238-PHIL1_C2_W2_220805_L001_R1.fastq.gz	$PWD/238-PHIL1_C2_W2_220805_L001_R2.fastq.gz	NA0164	PHIL1 C2 W2	PHIL001	PHIL001 C2	Philidris	cordata	Dolichoderinae	Worker		5.658	5	Own measures from Papua New Guinea, Wanang, Madang province	Trophobiont	Mutualist	Klimes pers. obs. in the sampled site	Omnivore	Arboreal	Klimes et al. 2015 PlosOne 10(2): e0117853	Papua New Guinea	Omnivore (arboreal)	WP-4B-0851,carton tunnel over tree	P. Klimes et al.	P. Klimes	primary	2007-08-16	Wanang	100	-5.2317	145.179	also 1 queen pupa available	d__Bacteria	p__Proteobacteria	c__Alphaproteobacteria	o__Rickettsiales	f__Anaplasmataceae	g__Wolbachia	s__alpha_proteobacterium
9fde2b036d14b98e4273e8f462649fbb	158-ANON2	55.6023	158-ANON2	3-ANON2	$PWD/158-ANON2_C2_L1_220805_L001_R1.fastq.gz	$PWD/158-ANON2_C2_L1_220805_L001_R2.fastq.gz	NP4A2091/2	ANON2 C2 L1	ANON002	ANON002 C2	Anonychomyrma	minuta	Dolichoderinae	Larvae		4.925	2	Own measures from Papua New Guinea, Wanang, Madang province	Ant_plant	Mutualist	Plowman et al., Proc. R. Soc. B 284: 20162564; Klimes pers. obs. in the sampled site	Omnivore	Arboreal	Bluthgen et al. Oecologia (2003) 137:426‚Äì435., Blanchard and Moreau 2017, Evolution 71: 315-328.	Papua New Guinea	Omnivore (arboreal)	holow twig in canopy WP-4A-1024/5	P. Klimes et al.	P. Klimes	primary	2007-08-25	Wanang	100	-5.2317	145.179	nest on that tree, also 3 queens + trophobionts available from the nest coll. sep.	d__Bacteria	p__Proteobacteria	c__Alphaproteobacteria	o__Rickettsiales	f__Anaplasmataceae	g__Wolbachia	s__alpha_proteobacterium
9fde2b036d14b98e4273e8f462649fbb	290-CREM15	55.0659	290-CREM15	24-CREM15	$PWD/290-CREM15_C1_W3_220805_L001_R1.fastq.gz	$PWD/290-CREM15_C1_W3_220805_L001_R2.fastq.gz	HP0692	CREM15 C1 W3	CREM015	CREM015 C1	Crematogaster	sp. 15 aff. flavicornis	Myrmicinae	Worker		3.59	2	Own measures from Papua New Guinea, Wanang, Madang province	None	Non_mutualist	Klimes pers. obs. in the sampled site	Omnivore	Arboreal	Klimes et al. 2015 PlosOne 10(2): e0117853	Papua New Guinea	Omnivore (arboreal)	nest in myrmecophytic bulb plant epiphyte (e.g. Myrmecodia or Hydnophytum) high in canopy of NP2A0119 tree	P. Klimes et al.	P. Klimes	primary	2013-06-21	Numba	900	-5.7222	145.2714¬†¬†	also 2 alate virgin Q included	d__Bacteria	p__Proteobacteria	c__Alphaproteobacteria	o__Rickettsiales	f__Anaplasmataceae	g__Wolbachia	s__alpha_proteobacterium
aada4e256ca0aff5386c56293ec7f7b8	260-PARA10	54.739	260-PARA10	33-PARA10	$PWD/260-PARA10_C2_Q1_220805_L001_R1.fastq.gz	$PWD/260-PARA10_C2_Q1_220805_L001_R2.fastq.gz	NA0261	PARA10 C2 Q1	PARA010	PARA010 C2	Paraparatrechina	sp. 10	Formicinae	Queen		4.19	4	Own measures from Papua New Guinea, Wanang, Madang province	Trophobiont	Mutualist	Klimes pers. obs. in the sampled site	Omnivore	Arboreal	Klimes et al. 2015 PlosOne 10(2): e0117853	Papua New Guinea	Omnivore (arboreal/leaf-litter)	NS4A0257/1, in rotton branch at 3 m	P. Klimes et al.	P. Klimes	secondary	2013-11-21	Numba	900	-5.7222	145.2714¬†¬†		d__Bacteria	p__Proteobacteria	c__Alphaproteobacteria	o__Acetobacterales	f__Acetobacteraceae	NA	NA
fceaab840c53a185678b43d55226a999	193-TURN1	54.5209	193-TURN1	4-TURN1	$PWD/193-TURN1_C1_W4_220805_L001_R1.fastq.gz	$PWD/193-TURN1_C1_W4_220805_L001_R2.fastq.gz	HP0099	TURN1 C1 W4	TURN001	TURN001 C1	Turneria	dahlii	Dolichoderinae	Worker		3.98	1	Own measures from Papua New Guinea, Wanang, Madang province	None	Non_mutualist	Klimes pers. obs. in the sampled site; no ref.; https://www.antwiki.org/wiki/Trophobiosis	Omnivore	Arboreal	Klimes et al. 2015 PlosOne 10(2): e0117853	Papua New Guinea	Omnivore (arboreal)	WS-1E-0964 / dead twig in canopy	P. Klimes et al.	P. Klimes	secondary	2007-07-25	Wanang	100	-5.2296	145.178	also brood available	d__Bacteria	p__Proteobacteria	c__Alphaproteobacteria	o__Rickettsiales	f__Anaplasmataceae	g__Wolbachia	NA
fceaab840c53a185678b43d55226a999	108-PHEI4	54.453	108-PHEI4	26-PHEI4	$PWD/108-PHEI4_C2_W1_220805_L001_R1.fastq.gz	$PWD/108-PHEI4_C2_W1_220805_L001_R2.fastq.gz	NS1A0002/1	PHEI4 C2 W1	PHEI004	PHEI004 C2	Pheidole	hospes	Myrmicinae	Worker		5.1	3	Own measures from Papua New Guinea, Wanang, Madang province	None	Non_mutualist	Klimes pers. obs. in the sampled site	Omnivore	Arboreal	Klimes et al. 2015 PlosOne 10(2): e0117857	Papua New Guinea	Omnivor/predator	inside epiphytic roots at 17 m height of WP-5A-1055	P. Klimes et al.	P. Klimes	primary	2007-10-07	Wanang	100	-5.2317	145.179	also 2 Q pupae,2 larvae and 1 alate Q incl.	d__Bacteria	p__Proteobacteria	c__Alphaproteobacteria	o__Rickettsiales	f__Anaplasmataceae	g__Wolbachia	NA
9fde2b036d14b98e4273e8f462649fbb	304-STRU2	53.8745	304-STRU2	X-STRU2	$PWD/304-STRU2_C1_L3_220805_L001_R1.fastq.gz	$PWD/304-STRU2_C1_L3_220805_L001_R2.fastq.gz	HP0065	STRU2 C1 L3	STRU002	STRU002 C1	Strumigenys	szalayi	Myrmicinae	Larvae		6.145	2	Own measures from Papua New Guinea, Wanang, Madang province	None	Non_mutualist	Klimes pers. obs. in the sampled site	Predator	Ground	Blanchard and Moreau 2017, Evolution 71: 315-329	Papua New Guinea	Predator (arboreal/leaf-litter)	NP1A0016/1,under epiph.roots on trunk	P. Klimes et al.	P. Klimes	primary	2007-05-16	Wanang	100	-5.2317	145.179	not many w top spare but also some brood	d__Bacteria	p__Proteobacteria	c__Alphaproteobacteria	o__Rickettsiales	f__Anaplasmataceae	g__Wolbachia	s__alpha_proteobacterium
fceaab840c53a185678b43d55226a999	275-PHEI2	53.8051	275-PHEI2	27-PHEI2	$PWD/275-PHEI2_C1_L2_220805_L001_R1.fastq.gz	$PWD/275-PHEI2_C1_L2_220805_L001_R2.fastq.gz	WP3B1309/9	PHEI2 C1 L2	PHEI002	PHEI002 C1	Pheidole	sp. aff. sexspinosa biroi	Myrmicinae	Larvae		3.39	1	Own measures from Papua New Guinea, Wanang, Madang province (another species)	None	Non_mutualist	Klimes pers. obs. in the sampled site	Omnivore	Arboreal	Klimes et al. 2015 PlosOne 10(2): e0117853	Papua New Guinea	Omnivor/predator	from small carton nest high in canopy (30m above gr.)	P. Klimes et al.	P. Klimes	primary	2007-06-28	Wanang	100	-5.2317	145.179	same tree as HP0535 / stable isotopes measured from Pheidole sp. 30, closely related species P. sexspinosa gr.	d__Bacteria	p__Proteobacteria	c__Alphaproteobacteria	o__Rickettsiales	f__Anaplasmataceae	g__Wolbachia	NA
fceaab840c53a185678b43d55226a999	192-TURN1	53.7837	192-TURN1	4-TURN1	$PWD/192-TURN1_C1_W3_220805_L001_R1.fastq.gz	$PWD/192-TURN1_C1_W3_220805_L001_R2.fastq.gz	HP0099	TURN1 C1 W3	TURN001	TURN001 C1	Turneria	dahlii	Dolichoderinae	Worker		3.98	1	Own measures from Papua New Guinea, Wanang, Madang province	None	Non_mutualist	Klimes pers. obs. in the sampled site; no ref.; https://www.antwiki.org/wiki/Trophobiosis	Omnivore	Arboreal	Klimes et al. 2015 PlosOne 10(2): e0117853	Papua New Guinea	Omnivore (arboreal)	WS-1E-0964 / dead twig in canopy	P. Klimes et al.	P. Klimes	secondary	2007-07-25	Wanang	100	-5.2296	145.178	also brood available	d__Bacteria	p__Proteobacteria	c__Alphaproteobacteria	o__Rickettsiales	f__Anaplasmataceae	g__Wolbachia	NA
2f2fc0a01005a3c7c3ce3df1e9385d00	62-ANON2	51.8162	62-ANON2	3-ANON2	$PWD/62-ANON2_C2_W3_220805_L001_R1.fastq.gz	$PWD/62-ANON2_C2_W3_220805_L001_R2.fastq.gz	NP4A2091/2	ANON2 C2 W3	ANON002	ANON002 C2	Anonychomyrma	minuta	Dolichoderinae	Worker		4.925	2	Own measures from Papua New Guinea, Wanang, Madang province	Ant_plant	Mutualist	Plowman et al., Proc. R. Soc. B 284: 20162564; Klimes pers. obs. in the sampled site	Omnivore	Arboreal	Bluthgen et al. Oecologia (2003) 137:426‚Äì435., Blanchard and Moreau 2017, Evolution 71: 315-328.	Papua New Guinea	Omnivore (arboreal)	holow twig in canopy WP-4A-1024/4	P. Klimes et al.	P. Klimes	primary	2007-08-24	Wanang	100	-5.2317	145.179	nest on that tree, also 3 queens + trophobionts available from the nest coll. sep.	d__Bacteria	p__Proteobacteria	c__Gammaproteobacteria	o__Enterobacterales	NA	NA	NA
42b0bf42274110254a5cb11ab757e629	80-PSEU2	51.4442	80-PSEU2	10-PSEU2	$PWD/80-PSEU2_C1_W1_220805_L001_R1.fastq.gz	$PWD/80-PSEU2_C1_W1_220805_L001_R2.fastq.gz	HP0711	PSEU2 C1 W1	PSEU002	PSEU002 C1	Pseudolasius	karawajewi	Formicinae	Worker		5.665	2	Own measures from Papua New Guinea, Wanang, Madang province (another species)	Trophobiont	Mutualist	Klimes et al. 2018, Myrmecological News 26:31-45	Omnivore	Ground	Klimes et al. 2018, Myrmecological News 26:31-45	Papua New Guinea	Herbivore (subterranean/arboreal)	soil structure on trunkof Pimelodendron amboinicum	P. Klimes et al.	P. Klimes	primary	2007-06-26	Wanang	100	-5.2317	145.179	1 hopper nymph Flatidae included, see also Klimes et al., 2018, Myrm. News / stable isotopes estimated from another related species PSEU001 at the site	d__Bacteria	p__Proteobacteria	c__Alphaproteobacteria	o__Rickettsiales	f__Anaplasmataceae	g__Wolbachia	NA
f40a3169ee60f884bf5ec2bd64dc4785	155-OECO1	50.8669	155-OECO1	12-OECO1	$PWD/155-OECO1_C1_W2_220805_L001_R1.fastq.gz	$PWD/155-OECO1_C1_W2_220805_L001_R2.fastq.gz	NP4A2097/11	OECO1 C1 W2	OECO001	OECO001 C1	Oecophylla	smaragdina	Formicinae	Worker		5.215	2	Own measures from Papua New Guinea, Wanang, Madang province	Trophobiont	Mutualist	Klimes pers. obs. in the sampled site	Omnivore	Arboreal	Blanchard and Moreau 2017, Evolution 71: 315-328.	Papua New Guinea	Omnivore (arboreal)	nest on leaves of tree at 28 m	P. Klimes et al.	P. Klimes	primary	2013-07-23	Numba	900	-5.7222	145.2714¬†¬†	only w	d__Bacteria	p__Proteobacteria	c__Alphaproteobacteria	o__Acetobacterales	f__Acetobacteraceae	NA	NA
b7bf572be8d46b66dece9c19efaa96b3	247-AENI1	50.5147	247-AENI1	34-AENI1	$PWD/247-AENI1_C1_W1_220805_L001_R1.fastq.gz	$PWD/247-AENI1_C1_W1_220805_L001_R2.fastq.gz	WP3A0513/6	AENI1 C1 W1	AENI001	AENI001 C1	Aenictus	huonicus	Dorylinae	Worker		4.665	9	Per genus soil-corr. mean value from same region / Pfeifer et al. 2014, Myrmecological News 19: 31-41 (Appendix S4 table).	None	Non_mutualist	no ref.; https://www.antwiki.org/wiki/Trophobiosis	Omnivore	Ground	Blanchard and Moreau 2017, Evolution 71: 315-328	Papua New Guinea	Predator	foraging on trunk	P. Klimes et al.	P. Klimes	primary	2007-07-11	Wanang	100	-5.2317	145.179	foraging but 1 larva present	d__Bacteria	p__Firmicutes	c__Bacilli	o__Erysipelotrichales	f__Erysipelotrichaceae	g__ZOR0006	s__Firmicutes_bacterium
fceaab840c53a185678b43d55226a999	109-PHEI4	49.798	109-PHEI4	26-PHEI4	$PWD/109-PHEI4_C2_W2_220805_L001_R1.fastq.gz	$PWD/109-PHEI4_C2_W2_220805_L001_R2.fastq.gz	NS1A0002/1	PHEI4 C2 W2	PHEI004	PHEI004 C2	Pheidole	hospes	Myrmicinae	Worker		5.1	3	Own measures from Papua New Guinea, Wanang, Madang province	None	Non_mutualist	Klimes pers. obs. in the sampled site	Omnivore	Arboreal	Klimes et al. 2015 PlosOne 10(2): e0117858	Papua New Guinea	Omnivor/predator	inside epiphytic roots at 17 m height of WP-5A-1056	P. Klimes et al.	P. Klimes	primary	2007-10-08	Wanang	100	-5.2317	145.179	also 2 Q pupae,2 larvae and 1 alate Q incl.	d__Bacteria	p__Proteobacteria	c__Alphaproteobacteria	o__Rickettsiales	f__Anaplasmataceae	g__Wolbachia	NA
42b0bf42274110254a5cb11ab757e629	161-PSEU1	49.4739	161-PSEU1	9-PSEU1	$PWD/161-PSEU1_C1_W1_220805_L001_R1.fastq.gz	$PWD/161-PSEU1_C1_W1_220805_L001_R2.fastq.gz	10477	PSEU1 C1 W1	PSEU001	PSEU001 C1	Pseudolasius	breviceps	Formicinae	Worker		5.665	2	Own measures from Papua New Guinea, Wanang, Madang province	Trophobiont	Mutualist	Klimes et al. 2018, Myrmecological News 26:31-45	Omnivore	Ground	Klimes et al. 2018, Myrmecological News 26:31-45	Papua New Guinea	Herbivore (subterranean/arboreal)	soil structure on trunk of Icacinaceae tree	M. Leponce	P. Klimes	primary	2012-10-28	Numba	700	-5.7592	145.236	see also Klimes et al., 2018, Myrm. News	d__Bacteria	p__Proteobacteria	c__Alphaproteobacteria	o__Rickettsiales	f__Anaplasmataceae	g__Wolbachia	NA
fceaab840c53a185678b43d55226a999	297-SOLE2	48.9779	297-SOLE2	28-SOLE2	$PWD/297-SOLE2_C1_W3_220805_L001_R1.fastq.gz	$PWD/297-SOLE2_C1_W3_220805_L001_R2.fastq.gz	WP3B1309/2	SOLE2 C1 W3	SOLE002	SOLE002 C1	Solenopsis	papuana	Myrmicinae	Worker		7.19	4	Own measures from Papua New Guinea, Wanang, Madang province	None	Non_mutualist	Klimes pers. obs. in the sampled site	Predator	Arboreal	Klimes et al. 2015 PlosOne 10(2): e0117853	Papua New Guinea	Omnivore/predator (arboreal)	nest under epiphyte roots on trunk	P. Klimes et al.	P. Klimes	primary	2007-06-28	Wanang	100	-5.2317	145.179	same tree as HP0535	d__Bacteria	p__Proteobacteria	c__Alphaproteobacteria	o__Rickettsiales	f__Anaplasmataceae	g__Wolbachia	NA
b7bf572be8d46b66dece9c19efaa96b3	249-AENI1	48.5589	249-AENI1	34-AENI1	$PWD/249-AENI1_C1_W4_220805_L001_R1.fastq.gz	$PWD/249-AENI1_C1_W4_220805_L001_R2.fastq.gz	WP3A0513/6	AENI1 C1 W4	AENI001	AENI001 C1	Aenictus	huonicus	Dorylinae	Worker		4.665	9	Per genus soil-corr. mean value from same region / Pfeifer et al. 2014, Myrmecological News 19: 31-41 (Appendix S4 table).	None	Non_mutualist	no ref.; https://www.antwiki.org/wiki/Trophobiosis	Omnivore	Ground	Blanchard and Moreau 2017, Evolution 71: 315-328	Papua New Guinea	Predator	foraging on trunk	P. Klimes et al.	P. Klimes	primary	2007-07-11	Wanang	100	-5.2317	145.179	foraging but 1 larva present	d__Bacteria	p__Firmicutes	c__Bacilli	o__Erysipelotrichales	f__Erysipelotrichaceae	g__ZOR0006	s__Firmicutes_bacterium
4bdb4d4acda574caf84e5843f0b7588f	136-RHYT2	48.3511	136-RHYT2	16-RHYT2	$PWD/136-RHYT2_C2_L1_220805_L001_R1.fastq.gz	$PWD/136-RHYT2_C2_L1_220805_L001_R2.fastq.gz	WP5E1195/1	RHYT2 C2 L1	RHYT002	RHYT002 C2	Rhytidoponera	cf. strigosa	Ectatominnae	Larvae		7.23	1	Own measures from Papua New Guinea, Wanang, Madang province	None	Non_mutualist	no ref.; https://www.antwiki.org/wiki/Trophobiosis	Predator	Ground	Blanchard and Moreau 2017, Evolution 71: 315-328.	Papua New Guinea	Predator	trunk base nest	P. Klimes et al.	P. Klimes	primary	2007-04-26	Wanang	100	-5.2317	145.179	another sample of the species from Exxon but from Wanang	d__Bacteria	p__Bacteroidota	c__Bacteroidia	o__Chitinophagales	f__Chitinophagaceae	g__Chitinophaga	NA
d7430cc3139e881cc69428a498f1825d	113-PHEI4	47.8793	113-PHEI4	26-PHEI4	$PWD/113-PHEI4_C2_L1_220805_L001_R1.fastq.gz	$PWD/113-PHEI4_C2_L1_220805_L001_R2.fastq.gz	NS1A0002/1	PHEI4 C2 L1	PHEI004	PHEI004 C2	Pheidole	hospes	Myrmicinae	Larvae		5.1	3	Own measures from Papua New Guinea, Wanang, Madang province	None	Non_mutualist	Klimes pers. obs. in the sampled site	Omnivore	Arboreal	Klimes et al. 2015 PlosOne 10(2): e0117854	Papua New Guinea	Omnivor/predator	inside epiphytic roots at 17 m height of WP-5A-1052	P. Klimes et al.	P. Klimes	primary	2007-10-04	Wanang	100	-5.2317	145.179	also 2 Q pupae,2 larvae and 1 alate Q incl.	d__Bacteria	p__Firmicutes	c__Bacilli	o__Paenibacillales	f__Paenibacillaceae	NA	NA
9fde2b036d14b98e4273e8f462649fbb	62-ANON2	47.5068	62-ANON2	3-ANON2	$PWD/62-ANON2_C2_W3_220805_L001_R1.fastq.gz	$PWD/62-ANON2_C2_W3_220805_L001_R2.fastq.gz	NP4A2091/2	ANON2 C2 W3	ANON002	ANON002 C2	Anonychomyrma	minuta	Dolichoderinae	Worker		4.925	2	Own measures from Papua New Guinea, Wanang, Madang province	Ant_plant	Mutualist	Plowman et al., Proc. R. Soc. B 284: 20162564; Klimes pers. obs. in the sampled site	Omnivore	Arboreal	Bluthgen et al. Oecologia (2003) 137:426‚Äì435., Blanchard and Moreau 2017, Evolution 71: 315-328.	Papua New Guinea	Omnivore (arboreal)	holow twig in canopy WP-4A-1024/4	P. Klimes et al.	P. Klimes	primary	2007-08-24	Wanang	100	-5.2317	145.179	nest on that tree, also 3 queens + trophobionts available from the nest coll. sep.	d__Bacteria	p__Proteobacteria	c__Alphaproteobacteria	o__Rickettsiales	f__Anaplasmataceae	g__Wolbachia	s__alpha_proteobacterium
9fde2b036d14b98e4273e8f462649fbb	245-TURN1	47.1053	245-TURN1	4-TURN1	$PWD/245-TURN1_C2_P1_220805_L001_R1.fastq.gz	$PWD/245-TURN1_C2_P1_220805_L001_R2.fastq.gz	HP0641	TURN1 C2 P1	TURN001	TURN001 C2	Turneria	dahlii	Dolichoderinae	Pupae		3.98	1	Own measures from Papua New Guinea, Wanang, Madang province	None	Non_mutualist	Klimes pers. obs. in the sampled site; no ref.; https://www.antwiki.org/wiki/Trophobiosis	Omnivore	Arboreal	Klimes et al. 2015 PlosOne 10(2): e0117853	Papua New Guinea	Omnivore (arboreal)	WS-1E-0964 / dead twig in canopy	P. Klimes et al.	P. Klimes	secondary	2007-07-25	Wanang	100	-5.2296	145.178	also brood available	d__Bacteria	p__Proteobacteria	c__Alphaproteobacteria	o__Rickettsiales	f__Anaplasmataceae	g__Wolbachia	s__alpha_proteobacterium
5c8ae170c0e7d6145264a609646ea9f0	11-Pn1	45.9039	11-Pn1	1-Pn1	$PWD/11-Pn1_5_220805_L001_R1.fastq.gz	$PWD/11-Pn1_5_220805_L001_R2.fastq.gz	Pn1	Pn1 5	PNAG001	PNAG001 C1	Philidris	nagasau	Dolichoderinae	Worker	Squamellaria	1.85	2	Chomicki et al. 2019 (Fig. S7, corr. value for plant tissue_ mean for the species)	Ant_plant	Mutualist	Chomicki, G., Renner, S.S. 2019, New Phytologist 223: 2011-2023	Herbivore	Arboreal	Chomicki, G., Renner, S.S. 2019, New Phytologist 223: 2011-2023	Fiji	Arboreal		Guillaume Chomicki	Guillaume Chomicki	unknown	Unknown	Vanua Levu	NA	NA		Stable isotopes approximate mean value taken as mean per species from Fig. S7 in Chomicky et al. 2019 study	d__Bacteria	p__Proteobacteria	c__Gammaproteobacteria	o__Enterobacterales	NA	NA	NA
9fde2b036d14b98e4273e8f462649fbb	241-PHIL1	45.6005	241-PHIL1	2-PHIL1	$PWD/241-PHIL1_C2_W5_220805_L001_R1.fastq.gz	$PWD/241-PHIL1_C2_W5_220805_L001_R2.fastq.gz	NA0164	PHIL1 C2 W5	PHIL001	PHIL001 C2	Philidris	cordata	Dolichoderinae	Worker		5.658	5	Own measures from Papua New Guinea, Wanang, Madang province	Trophobiont	Mutualist	Klimes pers. obs. in the sampled site	Omnivore	Arboreal	Klimes et al. 2015 PlosOne 10(2): e0117853	Papua New Guinea	Omnivore (arboreal)	WP-4B-0851,carton tunnel over tree	P. Klimes et al.	P. Klimes	primary	2007-08-16	Wanang	100	-5.2317	145.179	also 1 queen pupa available	d__Bacteria	p__Proteobacteria	c__Alphaproteobacteria	o__Rickettsiales	f__Anaplasmataceae	g__Wolbachia	s__alpha_proteobacterium
9fde2b036d14b98e4273e8f462649fbb	240-PHIL1	45.5639	240-PHIL1	2-PHIL1	$PWD/240-PHIL1_C2_W4_220805_L001_R1.fastq.gz	$PWD/240-PHIL1_C2_W4_220805_L001_R2.fastq.gz	NA0164	PHIL1 C2 W4	PHIL001	PHIL001 C2	Philidris	cordata	Dolichoderinae	Worker		5.658	5	Own measures from Papua New Guinea, Wanang, Madang province	Trophobiont	Mutualist	Klimes pers. obs. in the sampled site	Omnivore	Arboreal	Klimes et al. 2015 PlosOne 10(2): e0117853	Papua New Guinea	Omnivore (arboreal)	WP-4B-0851,carton tunnel over tree	P. Klimes et al.	P. Klimes	primary	2007-08-16	Wanang	100	-5.2317	145.179	also 1 queen pupa available	d__Bacteria	p__Proteobacteria	c__Alphaproteobacteria	o__Rickettsiales	f__Anaplasmataceae	g__Wolbachia	s__alpha_proteobacterium
a0e0cf0c83979b2b3d02c94963e58653	108-PHEI4	45.0147	108-PHEI4	26-PHEI4	$PWD/108-PHEI4_C2_W1_220805_L001_R1.fastq.gz	$PWD/108-PHEI4_C2_W1_220805_L001_R2.fastq.gz	NS1A0002/1	PHEI4 C2 W1	PHEI004	PHEI004 C2	Pheidole	hospes	Myrmicinae	Worker		5.1	3	Own measures from Papua New Guinea, Wanang, Madang province	None	Non_mutualist	Klimes pers. obs. in the sampled site	Omnivore	Arboreal	Klimes et al. 2015 PlosOne 10(2): e0117857	Papua New Guinea	Omnivor/predator	inside epiphytic roots at 17 m height of WP-5A-1055	P. Klimes et al.	P. Klimes	primary	2007-10-07	Wanang	100	-5.2317	145.179	also 2 Q pupae,2 larvae and 1 alate Q incl.	d__Bacteria	p__Bacteroidota	c__Bacteroidia	o__Flavobacteriales	f__Blattabacteriaceae	g__Candidatus_Brownia	s__Coleomegilla_maculata
fceaab840c53a185678b43d55226a999	300-SOLE2	44.5852	300-SOLE2	28-SOLE2	$PWD/300-SOLE2_C1_L2P1_220805_L001_R1.fastq.gz	$PWD/300-SOLE2_C1_L2P1_220805_L001_R2.fastq.gz	WP3B1309/2	SOLE2 C1 L2/P1	SOLE002	SOLE002 C1	Solenopsis	papuana	Myrmicinae	Pupae		7.19	4	Own measures from Papua New Guinea, Wanang, Madang province	None	Non_mutualist	Klimes pers. obs. in the sampled site	Predator	Arboreal	Klimes et al. 2015 PlosOne 10(2): e0117853	Papua New Guinea	Omnivore/predator (arboreal)	nest under epiphyte roots on trunk	P. Klimes et al.	P. Klimes	primary	2007-06-28	Wanang	100	-5.2317	145.179	same tree as HP0535	d__Bacteria	p__Proteobacteria	c__Alphaproteobacteria	o__Rickettsiales	f__Anaplasmataceae	g__Wolbachia	NA
9fde2b036d14b98e4273e8f462649fbb	192-TURN1	44.0901	192-TURN1	4-TURN1	$PWD/192-TURN1_C1_W3_220805_L001_R1.fastq.gz	$PWD/192-TURN1_C1_W3_220805_L001_R2.fastq.gz	HP0099	TURN1 C1 W3	TURN001	TURN001 C1	Turneria	dahlii	Dolichoderinae	Worker		3.98	1	Own measures from Papua New Guinea, Wanang, Madang province	None	Non_mutualist	Klimes pers. obs. in the sampled site; no ref.; https://www.antwiki.org/wiki/Trophobiosis	Omnivore	Arboreal	Klimes et al. 2015 PlosOne 10(2): e0117853	Papua New Guinea	Omnivore (arboreal)	WS-1E-0964 / dead twig in canopy	P. Klimes et al.	P. Klimes	secondary	2007-07-25	Wanang	100	-5.2296	145.178	also brood available	d__Bacteria	p__Proteobacteria	c__Alphaproteobacteria	o__Rickettsiales	f__Anaplasmataceae	g__Wolbachia	s__alpha_proteobacterium
2a96f4a3a0b9ac16ef668e37814ea974	249-AENI1	43.5074	249-AENI1	34-AENI1	$PWD/249-AENI1_C1_W4_220805_L001_R1.fastq.gz	$PWD/249-AENI1_C1_W4_220805_L001_R2.fastq.gz	WP3A0513/6	AENI1 C1 W4	AENI001	AENI001 C1	Aenictus	huonicus	Dorylinae	Worker		4.665	9	Per genus soil-corr. mean value from same region / Pfeifer et al. 2014, Myrmecological News 19: 31-41 (Appendix S4 table).	None	Non_mutualist	no ref.; https://www.antwiki.org/wiki/Trophobiosis	Omnivore	Ground	Blanchard and Moreau 2017, Evolution 71: 315-328	Papua New Guinea	Predator	foraging on trunk	P. Klimes et al.	P. Klimes	primary	2007-07-11	Wanang	100	-5.2317	145.179	foraging but 1 larva present	d__Bacteria	p__Firmicutes	c__Bacilli	o__Erysipelotrichales	f__Erysipelotrichaceae	g__ZOR0006	s__Firmicutes_bacterium
fceaab840c53a185678b43d55226a999	291-CREM15	43.2463	291-CREM15	24-CREM15	$PWD/291-CREM15_C1_W4_220805_L001_R1.fastq.gz	$PWD/291-CREM15_C1_W4_220805_L001_R2.fastq.gz	HP0692	CREM15 C1 W4	CREM015	CREM015 C1	Crematogaster	sp. 15 aff. flavicornis	Myrmicinae	Worker		3.59	2	Own measures from Papua New Guinea, Wanang, Madang province	None	Non_mutualist	Klimes pers. obs. in the sampled site	Omnivore	Arboreal	Klimes et al. 2015 PlosOne 10(2): e0117853	Papua New Guinea	Omnivore (arboreal)	nest in myrmecophytic bulb plant epiphyte (e.g. Myrmecodia or Hydnophytum) high in canopy of NP2A0119 tree	P. Klimes et al.	P. Klimes	primary	2013-06-21	Numba	900	-5.7222	145.2714¬†¬†	also 2 alate virgin Q included	d__Bacteria	p__Proteobacteria	c__Alphaproteobacteria	o__Rickettsiales	f__Anaplasmataceae	g__Wolbachia	NA
9fde2b036d14b98e4273e8f462649fbb	291-CREM15	42.8497	291-CREM15	24-CREM15	$PWD/291-CREM15_C1_W4_220805_L001_R1.fastq.gz	$PWD/291-CREM15_C1_W4_220805_L001_R2.fastq.gz	HP0692	CREM15 C1 W4	CREM015	CREM015 C1	Crematogaster	sp. 15 aff. flavicornis	Myrmicinae	Worker		3.59	2	Own measures from Papua New Guinea, Wanang, Madang province	None	Non_mutualist	Klimes pers. obs. in the sampled site	Omnivore	Arboreal	Klimes et al. 2015 PlosOne 10(2): e0117853	Papua New Guinea	Omnivore (arboreal)	nest in myrmecophytic bulb plant epiphyte (e.g. Myrmecodia or Hydnophytum) high in canopy of NP2A0119 tree	P. Klimes et al.	P. Klimes	primary	2013-06-21	Numba	900	-5.7222	145.2714¬†¬†	also 2 alate virgin Q included	d__Bacteria	p__Proteobacteria	c__Alphaproteobacteria	o__Rickettsiales	f__Anaplasmataceae	g__Wolbachia	s__alpha_proteobacterium
9fde2b036d14b98e4273e8f462649fbb	193-TURN1	42.7828	193-TURN1	4-TURN1	$PWD/193-TURN1_C1_W4_220805_L001_R1.fastq.gz	$PWD/193-TURN1_C1_W4_220805_L001_R2.fastq.gz	HP0099	TURN1 C1 W4	TURN001	TURN001 C1	Turneria	dahlii	Dolichoderinae	Worker		3.98	1	Own measures from Papua New Guinea, Wanang, Madang province	None	Non_mutualist	Klimes pers. obs. in the sampled site; no ref.; https://www.antwiki.org/wiki/Trophobiosis	Omnivore	Arboreal	Klimes et al. 2015 PlosOne 10(2): e0117853	Papua New Guinea	Omnivore (arboreal)	WS-1E-0964 / dead twig in canopy	P. Klimes et al.	P. Klimes	secondary	2007-07-25	Wanang	100	-5.2296	145.178	also brood available	d__Bacteria	p__Proteobacteria	c__Alphaproteobacteria	o__Rickettsiales	f__Anaplasmataceae	g__Wolbachia	s__alpha_proteobacterium
671ec3d5b1336ee1a856c83b767b4fce	21-Pn3	42.6052	21-Pn3	1-Pn3	$PWD/21-Pn3_3_220805_L001_R1.fastq.gz	$PWD/21-Pn3_3_220805_L001_R2.fastq.gz	Pn3	Pn3 3	PNAG001	PNAG001 C2	Philidris	nagasau	Dolichoderinae	Worker	Squamellaria	1.85	2	Chomicki et al. 2019 (Fig. S7, corr. value for plant tissue_ mean for the species)	Ant_plant	Mutualist	Chomicki, G., Renner, S.S. 2019, New Phytologist 223: 2011-2023	Herbivore	Arboreal	Chomicki, G., Renner, S.S. 2019, New Phytologist 223: 2011-2023	Fiji	Arboreal		Guillaume Chomicki	Guillaume Chomicki	unknown	Unknown	Vanua Levu	NA	NA		Stable isotopes approximate mean value taken as mean per species from Fig. S7 in Chomicky et al. 2019 study	d__Bacteria	p__Proteobacteria	c__Gammaproteobacteria	o__Pseudomonadales	f__Moraxellaceae	g__Acinetobacter	NA
5319cf25f15ae74d40a3a70cd23beeb9	297-SOLE2	41.9116	297-SOLE2	28-SOLE2	$PWD/297-SOLE2_C1_W3_220805_L001_R1.fastq.gz	$PWD/297-SOLE2_C1_W3_220805_L001_R2.fastq.gz	WP3B1309/2	SOLE2 C1 W3	SOLE002	SOLE002 C1	Solenopsis	papuana	Myrmicinae	Worker		7.19	4	Own measures from Papua New Guinea, Wanang, Madang province	None	Non_mutualist	Klimes pers. obs. in the sampled site	Predator	Arboreal	Klimes et al. 2015 PlosOne 10(2): e0117853	Papua New Guinea	Omnivore/predator (arboreal)	nest under epiphyte roots on trunk	P. Klimes et al.	P. Klimes	primary	2007-06-28	Wanang	100	-5.2317	145.179	same tree as HP0535	d__Bacteria	p__Proteobacteria	c__Alphaproteobacteria	o__Rhizobiales	f__Rhizobiaceae	g__uncultured	s__uncultured_Rhizobiales
a0e0cf0c83979b2b3d02c94963e58653	111-PHEI4	40.9304	111-PHEI4	26-PHEI4	$PWD/111-PHEI4_C2_W3_220805_L001_R1.fastq.gz	$PWD/111-PHEI4_C2_W3_220805_L001_R2.fastq.gz	NS1A0002/1	PHEI4 C2 W3	PHEI004	PHEI004 C2	Pheidole	hospes	Myrmicinae	Worker		5.1	3	Own measures from Papua New Guinea, Wanang, Madang province	None	Non_mutualist	Klimes pers. obs. in the sampled site	Omnivore	Arboreal	Klimes et al. 2015 PlosOne 10(2): e0117853	Papua New Guinea	Omnivor/predator	inside epiphytic roots at 17 m height of WP-5A-1051	P. Klimes et al.	P. Klimes	primary	2007-10-03	Wanang	100	-5.2317	145.179	also 2 Q pupae,2 larvae and 1 alate Q incl.	d__Bacteria	p__Bacteroidota	c__Bacteroidia	o__Flavobacteriales	f__Blattabacteriaceae	g__Candidatus_Brownia	s__Coleomegilla_maculata
42b0bf42274110254a5cb11ab757e629	270-PHEI2	40.6674	270-PHEI2	27-PHEI2	$PWD/270-PHEI2_C1_W2_220805_L001_R1.fastq.gz	$PWD/270-PHEI2_C1_W2_220805_L001_R2.fastq.gz	WP3B1309/9	PHEI2 C1 W2	PHEI002	PHEI002 C1	Pheidole	sp. aff. sexspinosa biroi	Myrmicinae	Worker		3.39	1	Own measures from Papua New Guinea, Wanang, Madang province (another species)	None	Non_mutualist	Klimes pers. obs. in the sampled site	Omnivore	Arboreal	Klimes et al. 2015 PlosOne 10(2): e0117853	Papua New Guinea	Omnivor/predator	from small carton nest high in canopy (30m above gr.)	P. Klimes et al.	P. Klimes	primary	2007-06-28	Wanang	100	-5.2317	145.179	same tree as HP0535 / stable isotopes measured from Pheidole sp. 30, closely related species P. sexspinosa gr.	d__Bacteria	p__Proteobacteria	c__Alphaproteobacteria	o__Rickettsiales	f__Anaplasmataceae	g__Wolbachia	NA
fceaab840c53a185678b43d55226a999	113-PHEI4	38.6664	113-PHEI4	26-PHEI4	$PWD/113-PHEI4_C2_L1_220805_L001_R1.fastq.gz	$PWD/113-PHEI4_C2_L1_220805_L001_R2.fastq.gz	NS1A0002/1	PHEI4 C2 L1	PHEI004	PHEI004 C2	Pheidole	hospes	Myrmicinae	Larvae		5.1	3	Own measures from Papua New Guinea, Wanang, Madang province	None	Non_mutualist	Klimes pers. obs. in the sampled site	Omnivore	Arboreal	Klimes et al. 2015 PlosOne 10(2): e0117854	Papua New Guinea	Omnivor/predator	inside epiphytic roots at 17 m height of WP-5A-1052	P. Klimes et al.	P. Klimes	primary	2007-10-04	Wanang	100	-5.2317	145.179	also 2 Q pupae,2 larvae and 1 alate Q incl.	d__Bacteria	p__Proteobacteria	c__Alphaproteobacteria	o__Rickettsiales	f__Anaplasmataceae	g__Wolbachia	NA
9fde2b036d14b98e4273e8f462649fbb	191-TURN1	38.587	191-TURN1	4-TURN1	$PWD/191-TURN1_C1_W2_220805_L001_R1.fastq.gz	$PWD/191-TURN1_C1_W2_220805_L001_R2.fastq.gz	HP0099	TURN1 C1 W2	TURN001	TURN001 C1	Turneria	dahlii	Dolichoderinae	Worker		3.98	1	Own measures from Papua New Guinea, Wanang, Madang province	None	Non_mutualist	Klimes pers. obs. in the sampled site; no ref.; https://www.antwiki.org/wiki/Trophobiosis	Omnivore	Arboreal	Klimes et al. 2015 PlosOne 10(2): e0117853	Papua New Guinea	Omnivore (arboreal)	WS-1E-0964 / dead twig in canopy	P. Klimes et al.	P. Klimes	secondary	2007-07-25	Wanang	100	-5.2296	145.178	also brood available	d__Bacteria	p__Proteobacteria	c__Alphaproteobacteria	o__Rickettsiales	f__Anaplasmataceae	g__Wolbachia	s__alpha_proteobacterium
5319cf25f15ae74d40a3a70cd23beeb9	300-SOLE2	38.5647	300-SOLE2	28-SOLE2	$PWD/300-SOLE2_C1_L2P1_220805_L001_R1.fastq.gz	$PWD/300-SOLE2_C1_L2P1_220805_L001_R2.fastq.gz	WP3B1309/2	SOLE2 C1 L2/P1	SOLE002	SOLE002 C1	Solenopsis	papuana	Myrmicinae	Pupae		7.19	4	Own measures from Papua New Guinea, Wanang, Madang province	None	Non_mutualist	Klimes pers. obs. in the sampled site	Predator	Arboreal	Klimes et al. 2015 PlosOne 10(2): e0117853	Papua New Guinea	Omnivore/predator (arboreal)	nest under epiphyte roots on trunk	P. Klimes et al.	P. Klimes	primary	2007-06-28	Wanang	100	-5.2317	145.179	same tree as HP0535	d__Bacteria	p__Proteobacteria	c__Alphaproteobacteria	o__Rhizobiales	f__Rhizobiaceae	g__uncultured	s__uncultured_Rhizobiales
9fde2b036d14b98e4273e8f462649fbb	293-CREM15	38.3781	293-CREM15	24-CREM15	$PWD/293-CREM15_C1_P1_220805_L001_R1.fastq.gz	$PWD/293-CREM15_C1_P1_220805_L001_R2.fastq.gz	HP0692	CREM15 C1 P1	CREM015	CREM015 C1	Crematogaster	sp. 15 aff. flavicornis	Myrmicinae	Pupae		3.59	2	Own measures from Papua New Guinea, Wanang, Madang province	None	Non_mutualist	Klimes pers. obs. in the sampled site	Omnivore	Arboreal	Klimes et al. 2015 PlosOne 10(2): e0117853	Papua New Guinea	Omnivore (arboreal)	nest in myrmecophytic bulb plant epiphyte (e.g. Myrmecodia or Hydnophytum) high in canopy of NP2A0119 tree	P. Klimes et al.	P. Klimes	primary	2013-06-21	Numba	900	-5.7222	145.2714¬†¬†	also 2 alate virgin Q included	d__Bacteria	p__Proteobacteria	c__Alphaproteobacteria	o__Rickettsiales	f__Anaplasmataceae	g__Wolbachia	s__alpha_proteobacterium
42b0bf42274110254a5cb11ab757e629	275-PHEI2	38.0582	275-PHEI2	27-PHEI2	$PWD/275-PHEI2_C1_L2_220805_L001_R1.fastq.gz	$PWD/275-PHEI2_C1_L2_220805_L001_R2.fastq.gz	WP3B1309/9	PHEI2 C1 L2	PHEI002	PHEI002 C1	Pheidole	sp. aff. sexspinosa biroi	Myrmicinae	Larvae		3.39	1	Own measures from Papua New Guinea, Wanang, Madang province (another species)	None	Non_mutualist	Klimes pers. obs. in the sampled site	Omnivore	Arboreal	Klimes et al. 2015 PlosOne 10(2): e0117853	Papua New Guinea	Omnivor/predator	from small carton nest high in canopy (30m above gr.)	P. Klimes et al.	P. Klimes	primary	2007-06-28	Wanang	100	-5.2317	145.179	same tree as HP0535 / stable isotopes measured from Pheidole sp. 30, closely related species P. sexspinosa gr.	d__Bacteria	p__Proteobacteria	c__Alphaproteobacteria	o__Rickettsiales	f__Anaplasmataceae	g__Wolbachia	NA
fceaab840c53a185678b43d55226a999	199-TURN1	37.5865	199-TURN1	4-TURN1	$PWD/199-TURN1_C2_P2_220805_L001_R1.fastq.gz	$PWD/199-TURN1_C2_P2_220805_L001_R2.fastq.gz	HP0641	TURN1 C2 P2	TURN001	TURN001 C2	Turneria	dahlii	Dolichoderinae	Pupae		3.98	1	Own measures from Papua New Guinea, Wanang, Madang province	None	Non_mutualist	Klimes pers. obs. in the sampled site; no ref.; https://www.antwiki.org/wiki/Trophobiosis	Omnivore	Arboreal	Klimes et al. 2015 PlosOne 10(2): e0117853	Papua New Guinea	Omnivore (arboreal)	WS-1E-0964 / dead twig in canopy	P. Klimes et al.	P. Klimes	secondary	2007-07-25	Wanang	100	-5.2296	145.178	also brood available	d__Bacteria	p__Proteobacteria	c__Alphaproteobacteria	o__Rickettsiales	f__Anaplasmataceae	g__Wolbachia	NA
fceaab840c53a185678b43d55226a999	185-TECH1	37.266	185-TECH1	6-TECH1	$PWD/185-TECH1_C1_W2_220805_L001_R1.fastq.gz	$PWD/185-TECH1_C1_W2_220805_L001_R2.fastq.gz	HP0033	TECH1 C1 W2	TECH001	TECH001 C1	Technomyrmex	brunneus	Dolichoderinae	Worker		3.614	5	Own measures from Papua New Guinea, Wanang, Madang province	Trophobiont	Mutualist	Klimes pers. obs. in the sampled site	Omnivore	Arboreal	Klimes et al. 2015 PlosOne 10(2): e0117853	Papua New Guinea	Omnivore (arboreal)	tree WS-1D-0954/4, nest in hollow twig	P. Klimes et al.	P. Klimes	secondary	2007-06-09	Wanang	100	-5.2296	145.178		d__Bacteria	p__Proteobacteria	c__Alphaproteobacteria	o__Rickettsiales	f__Anaplasmataceae	g__Wolbachia	NA
9fde2b036d14b98e4273e8f462649fbb	190-TURN1	37.1894	190-TURN1	4-TURN1	$PWD/190-TURN1_C1_W1_220805_L001_R1.fastq.gz	$PWD/190-TURN1_C1_W1_220805_L001_R2.fastq.gz	HP0099	TURN1 C1 W1	TURN001	TURN001 C1	Turneria	dahlii	Dolichoderinae	Worker		3.98	1	Own measures from Papua New Guinea, Wanang, Madang province	None	Non_mutualist	Klimes pers. obs. in the sampled site; no ref.; https://www.antwiki.org/wiki/Trophobiosis	Omnivore	Arboreal	Klimes et al. 2015 PlosOne 10(2): e0117853	Papua New Guinea	Omnivore (arboreal)	WS-1E-0964 / dead twig in canopy	P. Klimes et al.	P. Klimes	secondary	2007-07-25	Wanang	100	-5.2296	145.178	also brood available	d__Bacteria	p__Proteobacteria	c__Alphaproteobacteria	o__Rickettsiales	f__Anaplasmataceae	g__Wolbachia	s__alpha_proteobacterium
9fde2b036d14b98e4273e8f462649fbb	246-TURN1	37.1308	246-TURN1	4-TURN1	$PWD/246-TURN1_C2_P3_220805_L001_R1.fastq.gz	$PWD/246-TURN1_C2_P3_220805_L001_R2.fastq.gz	HP0641	TURN1 C2 P3	TURN001	TURN001 C2	Turneria	dahlii	Dolichoderinae	Pupae		3.98	1	Own measures from Papua New Guinea, Wanang, Madang province	None	Non_mutualist	Klimes pers. obs. in the sampled site; no ref.; https://www.antwiki.org/wiki/Trophobiosis	Omnivore	Arboreal	Klimes et al. 2015 PlosOne 10(2): e0117853	Papua New Guinea	Omnivore (arboreal)	WS-1E-0964 / dead twig in canopy	P. Klimes et al.	P. Klimes	secondary	2007-07-25	Wanang	100	-5.2296	145.178	also brood available	d__Bacteria	p__Proteobacteria	c__Alphaproteobacteria	o__Rickettsiales	f__Anaplasmataceae	g__Wolbachia	s__alpha_proteobacterium
2f2fc0a01005a3c7c3ce3df1e9385d00	64-ANON2	36.9827	64-ANON2	3-ANON2	$PWD/64-ANON2_C2_P1_220805_L001_R1.fastq.gz	$PWD/64-ANON2_C2_P1_220805_L001_R2.fastq.gz	NP4A2091/2	ANON2 C2 P1	ANON002	ANON002 C2	Anonychomyrma	minuta	Dolichoderinae	Pupae		4.925	2	Own measures from Papua New Guinea, Wanang, Madang province	Ant_plant	Mutualist	Plowman et al., Proc. R. Soc. B 284: 20162564; Klimes pers. obs. in the sampled site	Omnivore	Arboreal	Bluthgen et al. Oecologia (2003) 137:426‚Äì435., Blanchard and Moreau 2017, Evolution 71: 315-328.	Papua New Guinea	Omnivore (arboreal)	holow twig in canopy WP-4A-1024/7	P. Klimes et al.	P. Klimes	primary	2007-08-27	Wanang	100	-5.2317	145.179	nest on that tree, also 3 queens + trophobionts available from the nest coll. sep.	d__Bacteria	p__Proteobacteria	c__Gammaproteobacteria	o__Enterobacterales	NA	NA	NA
fceaab840c53a185678b43d55226a999	198-TURN1	36.8076	198-TURN1	4-TURN1	$PWD/198-TURN1_C2_L1_220805_L001_R1.fastq.gz	$PWD/198-TURN1_C2_L1_220805_L001_R2.fastq.gz	HP0641	TURN1 C2 L1	TURN001	TURN001 C2	Turneria	dahlii	Dolichoderinae	Larvae		3.98	1	Own measures from Papua New Guinea, Wanang, Madang province	None	Non_mutualist	Klimes pers. obs. in the sampled site; no ref.; https://www.antwiki.org/wiki/Trophobiosis	Omnivore	Arboreal	Klimes et al. 2015 PlosOne 10(2): e0117853	Papua New Guinea	Omnivore (arboreal)	WS-1E-0964 / dead twig in canopy	P. Klimes et al.	P. Klimes	secondary	2007-07-25	Wanang	100	-5.2296	145.178	also brood available	d__Bacteria	p__Proteobacteria	c__Alphaproteobacteria	o__Rickettsiales	f__Anaplasmataceae	g__Wolbachia	NA
42b0bf42274110254a5cb11ab757e629	274-PHEI2	36.4906	274-PHEI2	27-PHEI2	$PWD/274-PHEI2_C1_L1_220805_L001_R1.fastq.gz	$PWD/274-PHEI2_C1_L1_220805_L001_R2.fastq.gz	WP3B1309/9	PHEI2 C1 L1	PHEI002	PHEI002 C1	Pheidole	sp. aff. sexspinosa biroi	Myrmicinae	Larvae		3.39	1	Own measures from Papua New Guinea, Wanang, Madang province (another species)	None	Non_mutualist	Klimes pers. obs. in the sampled site	Omnivore	Arboreal	Klimes et al. 2015 PlosOne 10(2): e0117853	Papua New Guinea	Omnivor/predator	from small carton nest high in canopy (30m above gr.)	P. Klimes et al.	P. Klimes	primary	2007-06-28	Wanang	100	-5.2317	145.179	same tree as HP0535 / stable isotopes measured from Pheidole sp. 30, closely related species P. sexspinosa gr.	d__Bacteria	p__Proteobacteria	c__Alphaproteobacteria	o__Rickettsiales	f__Anaplasmataceae	g__Wolbachia	NA
42b0bf42274110254a5cb11ab757e629	276-PHEI2	36.0319	276-PHEI2	27-PHEI2	$PWD/276-PHEI2_C1_L3_220805_L001_R1.fastq.gz	$PWD/276-PHEI2_C1_L3_220805_L001_R2.fastq.gz	WP3B1309/9	PHEI2 C1 L3	PHEI002	PHEI002 C1	Pheidole	sp. aff. sexspinosa biroi	Myrmicinae	Larvae		3.39	1	Own measures from Papua New Guinea, Wanang, Madang province (another species)	None	Non_mutualist	Klimes pers. obs. in the sampled site	Omnivore	Arboreal	Klimes et al. 2015 PlosOne 10(2): e0117853	Papua New Guinea	Omnivor/predator	from small carton nest high in canopy (30m above gr.)	P. Klimes et al.	P. Klimes	primary	2007-06-28	Wanang	100	-5.2317	145.179	same tree as HP0535 / stable isotopes measured from Pheidole sp. 30, closely related species P. sexspinosa gr.	d__Bacteria	p__Proteobacteria	c__Alphaproteobacteria	o__Rickettsiales	f__Anaplasmataceae	g__Wolbachia	NA
a0e0cf0c83979b2b3d02c94963e58653	112-PHEI4	35.4685	112-PHEI4	26-PHEI4	$PWD/112-PHEI4_C2_W4_220805_L001_R1.fastq.gz	$PWD/112-PHEI4_C2_W4_220805_L001_R2.fastq.gz	NS1A0002/1	PHEI4 C2 W4	PHEI004	PHEI004 C2	Pheidole	hospes	Myrmicinae	Worker		5.1	3	Own measures from Papua New Guinea, Wanang, Madang province	None	Non_mutualist	Klimes pers. obs. in the sampled site	Omnivore	Arboreal	Klimes et al. 2015 PlosOne 10(2): e0117854	Papua New Guinea	Omnivor/predator	inside epiphytic roots at 17 m height of WP-5A-1052	P. Klimes et al.	P. Klimes	primary	2007-10-04	Wanang	100	-5.2317	145.179	also 2 Q pupae,2 larvae and 1 alate Q incl.	d__Bacteria	p__Bacteroidota	c__Bacteroidia	o__Flavobacteriales	f__Blattabacteriaceae	g__Candidatus_Brownia	s__Coleomegilla_maculata
b6be4f3a046eb4c5924ea831f7d75dc6	82-PSEU2	35.1576	82-PSEU2	10-PSEU2	$PWD/82-PSEU2_C1_W3_220805_L001_R1.fastq.gz	$PWD/82-PSEU2_C1_W3_220805_L001_R2.fastq.gz	HP0711	PSEU2 C1 W3	PSEU002	PSEU002 C1	Pseudolasius	karawajewi	Formicinae	Worker		5.665	2	Own measures from Papua New Guinea, Wanang, Madang province (another species)	Trophobiont	Mutualist	Klimes et al. 2018, Myrmecological News 26:31-45	Omnivore	Ground	Klimes et al. 2018, Myrmecological News 26:31-45	Papua New Guinea	Herbivore (subterranean/arboreal)	soil structure on trunkof Pimelodendron amboinicum	P. Klimes et al.	P. Klimes	primary	2007-06-26	Wanang	100	-5.2317	145.179	1 hopper nymph Flatidae included, see also Klimes et al., 2018, Myrm. News / stable isotopes estimated from another related species PSEU001 at the site	d__Bacteria	p__Proteobacteria	c__Alphaproteobacteria	o__Rickettsiales	f__Anaplasmataceae	g__Wolbachia	NA
b6be4f3a046eb4c5924ea831f7d75dc6	163-PSEU1	35.1163	163-PSEU1	9-PSEU1	$PWD/163-PSEU1_C1_W3_220805_L001_R1.fastq.gz	$PWD/163-PSEU1_C1_W3_220805_L001_R2.fastq.gz	10477	PSEU1 C1 W3	PSEU001	PSEU001 C1	Pseudolasius	breviceps	Formicinae	Worker		5.665	2	Own measures from Papua New Guinea, Wanang, Madang province	Trophobiont	Mutualist	Klimes et al. 2018, Myrmecological News 26:31-47	Omnivore	Ground	Klimes et al. 2018, Myrmecological News 26:31-47	Papua New Guinea	Herbivore (subterranean/arboreal)	soil structure on trunk of Icacinaceae tree	M. Leponce	P. Klimes	primary	2012-10-30	Numba	700	-5.7592	145.236	see also Klimes et al., 2018, Myrm. News	d__Bacteria	p__Proteobacteria	c__Alphaproteobacteria	o__Rickettsiales	f__Anaplasmataceae	g__Wolbachia	NA
42b0bf42274110254a5cb11ab757e629	272-PHEI2	35.1046	272-PHEI2	27-PHEI2	$PWD/272-PHEI2_C1_W4_220805_L001_R1.fastq.gz	$PWD/272-PHEI2_C1_W4_220805_L001_R2.fastq.gz	WP3B1309/9	PHEI2 C1 W4	PHEI002	PHEI002 C1	Pheidole	sp. aff. sexspinosa biroi	Myrmicinae	Worker		3.39	1	Own measures from Papua New Guinea, Wanang, Madang province (another species)	None	Non_mutualist	Klimes pers. obs. in the sampled site	Omnivore	Arboreal	Klimes et al. 2015 PlosOne 10(2): e0117853	Papua New Guinea	Omnivor/predator	from small carton nest high in canopy (30m above gr.)	P. Klimes et al.	P. Klimes	primary	2007-06-28	Wanang	100	-5.2317	145.179	same tree as HP0535 / stable isotopes measured from Pheidole sp. 30, closely related species P. sexspinosa gr.	d__Bacteria	p__Proteobacteria	c__Alphaproteobacteria	o__Rickettsiales	f__Anaplasmataceae	g__Wolbachia	NA
671ec3d5b1336ee1a856c83b767b4fce	109-PHEI4	34.695	109-PHEI4	26-PHEI4	$PWD/109-PHEI4_C2_W2_220805_L001_R1.fastq.gz	$PWD/109-PHEI4_C2_W2_220805_L001_R2.fastq.gz	NS1A0002/1	PHEI4 C2 W2	PHEI004	PHEI004 C2	Pheidole	hospes	Myrmicinae	Worker		5.1	3	Own measures from Papua New Guinea, Wanang, Madang province	None	Non_mutualist	Klimes pers. obs. in the sampled site	Omnivore	Arboreal	Klimes et al. 2015 PlosOne 10(2): e0117858	Papua New Guinea	Omnivor/predator	inside epiphytic roots at 17 m height of WP-5A-1056	P. Klimes et al.	P. Klimes	primary	2007-10-08	Wanang	100	-5.2317	145.179	also 2 Q pupae,2 larvae and 1 alate Q incl.	d__Bacteria	p__Proteobacteria	c__Gammaproteobacteria	o__Pseudomonadales	f__Moraxellaceae	g__Acinetobacter	NA
73e91a7bb8785b8c28ce8b935d2cd64c	186-TECH1	34.4032	186-TECH1	6-TECH1	$PWD/186-TECH1_C1_W3_220805_L001_R1.fastq.gz	$PWD/186-TECH1_C1_W3_220805_L001_R2.fastq.gz	HP0033	TECH1 C1 W3	TECH001	TECH001 C1	Technomyrmex	brunneus	Dolichoderinae	Worker		3.614	5	Own measures from Papua New Guinea, Wanang, Madang province	Trophobiont	Mutualist	Klimes pers. obs. in the sampled site	Omnivore	Arboreal	Klimes et al. 2015 PlosOne 10(2): e0117853	Papua New Guinea	Omnivore (arboreal)	tree WS-1D-0954/4, nest in hollow twig	P. Klimes et al.	P. Klimes	secondary	2007-06-09	Wanang	100	-5.2296	145.178		d__Bacteria	p__Proteobacteria	c__Gammaproteobacteria	o__Enterobacterales	f__Morganellaceae	g__Arsenophonus	NA
9fde2b036d14b98e4273e8f462649fbb	63-ANON2	34.3385	63-ANON2	3-ANON2	$PWD/63-ANON2_C2_W4_220805_L001_R1.fastq.gz	$PWD/63-ANON2_C2_W4_220805_L001_R2.fastq.gz	NP4A2091/2	ANON2 C2 W4	ANON002	ANON002 C2	Anonychomyrma	minuta	Dolichoderinae	Worker		4.925	2	Own measures from Papua New Guinea, Wanang, Madang province	Ant_plant	Mutualist	Plowman et al., Proc. R. Soc. B 284: 20162564; Klimes pers. obs. in the sampled site	Omnivore	Arboreal	Bluthgen et al. Oecologia (2003) 137:426‚Äì435., Blanchard and Moreau 2017, Evolution 71: 315-328.	Papua New Guinea	Omnivore (arboreal)	holow twig in canopy WP-4A-1024/5	P. Klimes et al.	P. Klimes	primary	2007-08-25	Wanang	100	-5.2317	145.179	nest on that tree, also 3 queens + trophobionts available from the nest coll. sep.	d__Bacteria	p__Proteobacteria	c__Alphaproteobacteria	o__Rickettsiales	f__Anaplasmataceae	g__Wolbachia	s__alpha_proteobacterium
fceaab840c53a185678b43d55226a999	209-VOMB3	34.264	209-VOMB3	36-VOMB3	$PWD/209-VOMB3_C1_W4_220805_L001_R1.fastq.gz	$PWD/209-VOMB3_C1_W4_220805_L001_R2.fastq.gz	PKEE123	VOMB3 C1 W4	VOMB003	VOMB003 C1	Vombisidris	sp. 4	Myrmicinae	Worker		1.38	1	Own measures from Papua New Guinea, Wanang, Madang province (another species)	None	Non_mutualist	Klimes pers. obs. in the sampled site	Herbivore	Arboreal	Blanchard and Moreau 2017, Evolution 71: 315-328	Papua New Guinea	Herbivore/omnivore(arboreal)	WP-1Z-3096, carton nest on leaves	P. Klimes et al.	P. Klimes	primary	2008-04-03	Wanang	100	-5.2317	145.179	difficult to find more sampoles of the genus in enough worker numbers / stable isotopes measured from another Vombisidris species at the same site	d__Bacteria	p__Proteobacteria	c__Alphaproteobacteria	o__Rickettsiales	f__Anaplasmataceae	g__Wolbachia	NA
671ec3d5b1336ee1a856c83b767b4fce	11-Pn1	33.2026	11-Pn1	1-Pn1	$PWD/11-Pn1_5_220805_L001_R1.fastq.gz	$PWD/11-Pn1_5_220805_L001_R2.fastq.gz	Pn1	Pn1 5	PNAG001	PNAG001 C1	Philidris	nagasau	Dolichoderinae	Worker	Squamellaria	1.85	2	Chomicki et al. 2019 (Fig. S7, corr. value for plant tissue_ mean for the species)	Ant_plant	Mutualist	Chomicki, G., Renner, S.S. 2019, New Phytologist 223: 2011-2023	Herbivore	Arboreal	Chomicki, G., Renner, S.S. 2019, New Phytologist 223: 2011-2023	Fiji	Arboreal		Guillaume Chomicki	Guillaume Chomicki	unknown	Unknown	Vanua Levu	NA	NA		Stable isotopes approximate mean value taken as mean per species from Fig. S7 in Chomicky et al. 2019 study	d__Bacteria	p__Proteobacteria	c__Gammaproteobacteria	o__Pseudomonadales	f__Moraxellaceae	g__Acinetobacter	NA
2cb0353b495b0c369599c0a7d8e052d8	303-STRU2	33.1528	303-STRU2	X-STRU2	$PWD/303-STRU2_C1_L1_220805_L001_R1.fastq.gz	$PWD/303-STRU2_C1_L1_220805_L001_R2.fastq.gz	HP0065	STRU2 C1 L1	STRU002	STRU002 C1	Strumigenys	szalayi	Myrmicinae	Larvae		6.145	2	Own measures from Papua New Guinea, Wanang, Madang province	None	Non_mutualist	Klimes pers. obs. in the sampled site	Predator	Ground	Blanchard and Moreau 2017, Evolution 71: 315-329	Papua New Guinea	Predator (arboreal/leaf-litter)	NP1A0016/1,under epiph.roots on trunk	P. Klimes et al.	P. Klimes	primary	2007-05-16	Wanang	100	-5.2317	145.179	not many w top spare but also some brood	d__Bacteria	p__Proteobacteria	c__Alphaproteobacteria	o__Rickettsiales	f__Anaplasmataceae	g__Wolbachia	s__uncultured_Wolbachia
fceaab840c53a185678b43d55226a999	197-TURN1	33.0945	197-TURN1	4-TURN1	$PWD/197-TURN1_C2_W4_220805_L001_R1.fastq.gz	$PWD/197-TURN1_C2_W4_220805_L001_R2.fastq.gz	HP0641	TURN1 C2 W4	TURN001	TURN001 C2	Turneria	dahlii	Dolichoderinae	Worker		3.98	1	Own measures from Papua New Guinea, Wanang, Madang province	None	Non_mutualist	Klimes pers. obs. in the sampled site; no ref.; https://www.antwiki.org/wiki/Trophobiosis	Omnivore	Arboreal	Klimes et al. 2015 PlosOne 10(2): e0117853	Papua New Guinea	Omnivore (arboreal)	WS-1E-0964 / dead twig in canopy	P. Klimes et al.	P. Klimes	secondary	2007-07-25	Wanang	100	-5.2296	145.178	also brood available	d__Bacteria	p__Proteobacteria	c__Alphaproteobacteria	o__Rickettsiales	f__Anaplasmataceae	g__Wolbachia	NA
fceaab840c53a185678b43d55226a999	290-CREM15	32.8272	290-CREM15	24-CREM15	$PWD/290-CREM15_C1_W3_220805_L001_R1.fastq.gz	$PWD/290-CREM15_C1_W3_220805_L001_R2.fastq.gz	HP0692	CREM15 C1 W3	CREM015	CREM015 C1	Crematogaster	sp. 15 aff. flavicornis	Myrmicinae	Worker		3.59	2	Own measures from Papua New Guinea, Wanang, Madang province	None	Non_mutualist	Klimes pers. obs. in the sampled site	Omnivore	Arboreal	Klimes et al. 2015 PlosOne 10(2): e0117853	Papua New Guinea	Omnivore (arboreal)	nest in myrmecophytic bulb plant epiphyte (e.g. Myrmecodia or Hydnophytum) high in canopy of NP2A0119 tree	P. Klimes et al.	P. Klimes	primary	2013-06-21	Numba	900	-5.7222	145.2714¬†¬†	also 2 alate virgin Q included	d__Bacteria	p__Proteobacteria	c__Alphaproteobacteria	o__Rickettsiales	f__Anaplasmataceae	g__Wolbachia	NA
fceaab840c53a185678b43d55226a999	195-TURN1	31.5669	195-TURN1	4-TURN1	$PWD/195-TURN1_C2_W2_220805_L001_R1.fastq.gz	$PWD/195-TURN1_C2_W2_220805_L001_R2.fastq.gz	HP0641	TURN1 C2 W2	TURN001	TURN001 C2	Turneria	dahlii	Dolichoderinae	Worker		3.98	1	Own measures from Papua New Guinea, Wanang, Madang province	None	Non_mutualist	Klimes pers. obs. in the sampled site; no ref.; https://www.antwiki.org/wiki/Trophobiosis	Omnivore	Arboreal	Klimes et al. 2015 PlosOne 10(2): e0117853	Papua New Guinea	Omnivore (arboreal)	WS-1E-0964 / dead twig in canopy	P. Klimes et al.	P. Klimes	secondary	2007-07-25	Wanang	100	-5.2296	145.178	also brood available	d__Bacteria	p__Proteobacteria	c__Alphaproteobacteria	o__Rickettsiales	f__Anaplasmataceae	g__Wolbachia	NA
e3dcdc7c0bfd0ab8cd1bcf3650e8e6df	267-TETR6	31.5567	267-TETR6	29-TETR6	$PWD/267-TETR6_C1_P2_220805_L001_R1.fastq.gz	$PWD/267-TETR6_C1_P2_220805_L001_R2.fastq.gz	HP0110	TETR6 C1 P2	TETR006	TETR006 C1	Tetramorium	sp. 6 cf. validiusculum	Myrmicinae	Pupae		3.2	2	Own measures from Papua New Guinea, Wanang, Madang province	None	Non_mutualist	Klimes pers. obs. in the sampled site	Omnivore	Arboreal	Klimes et al. 2015 PlosOne 10(2): e0117853	Papua New Guinea	Herbivore/omnivore (arboreal)	WP-4D-0769/1 sample, in hollowbranhc at 5 m height	P. Klimes et al.	P. Klimes	primary	2007-03-15	Wanang	100	-5.2317	145.179	also nw Q available and 1 alate Q available / might be same sp.as TETR003 but due ecol.and color diff.we kept them sep. (sp.complex)	d__Bacteria	p__Proteobacteria	c__Gammaproteobacteria	o__Pseudomonadales	f__Moraxellaceae	NA	NA
fceaab840c53a185678b43d55226a999	292-CREM15	30.9902	292-CREM15	24-CREM15	$PWD/292-CREM15_C1_L1_220805_L001_R1.fastq.gz	$PWD/292-CREM15_C1_L1_220805_L001_R2.fastq.gz	HP0692	CREM15 C1 L1	CREM015	CREM015 C1	Crematogaster	sp. 15 aff. flavicornis	Myrmicinae	Larvae		3.59	2	Own measures from Papua New Guinea, Wanang, Madang province	None	Non_mutualist	Klimes pers. obs. in the sampled site	Omnivore	Arboreal	Klimes et al. 2015 PlosOne 10(2): e0117853	Papua New Guinea	Omnivore (arboreal)	nest in myrmecophytic bulb plant epiphyte (e.g. Myrmecodia or Hydnophytum) high in canopy of NP2A0119 tree	P. Klimes et al.	P. Klimes	primary	2013-06-21	Numba	900	-5.7222	145.2714¬†¬†	also 2 alate virgin Q included	d__Bacteria	p__Proteobacteria	c__Alphaproteobacteria	o__Rickettsiales	f__Anaplasmataceae	g__Wolbachia	NA
fceaab840c53a185678b43d55226a999	296-SOLE2	30.6711	296-SOLE2	28-SOLE2	$PWD/296-SOLE2_C1_W2_220805_L001_R1.fastq.gz	$PWD/296-SOLE2_C1_W2_220805_L001_R2.fastq.gz	WP3B1309/2	SOLE2 C1 W2	SOLE002	SOLE002 C1	Solenopsis	papuana	Myrmicinae	Worker		7.19	4	Own measures from Papua New Guinea, Wanang, Madang province	None	Non_mutualist	Klimes pers. obs. in the sampled site	Predator	Arboreal	Klimes et al. 2015 PlosOne 10(2): e0117853	Papua New Guinea	Omnivore/predator (arboreal)	nest under epiphyte roots on trunk	P. Klimes et al.	P. Klimes	primary	2007-06-28	Wanang	100	-5.2317	145.179	same tree as HP0535	d__Bacteria	p__Proteobacteria	c__Alphaproteobacteria	o__Rickettsiales	f__Anaplasmataceae	g__Wolbachia	NA
2f2fc0a01005a3c7c3ce3df1e9385d00	158-ANON2	30.6656	158-ANON2	3-ANON2	$PWD/158-ANON2_C2_L1_220805_L001_R1.fastq.gz	$PWD/158-ANON2_C2_L1_220805_L001_R2.fastq.gz	NP4A2091/2	ANON2 C2 L1	ANON002	ANON002 C2	Anonychomyrma	minuta	Dolichoderinae	Larvae		4.925	2	Own measures from Papua New Guinea, Wanang, Madang province	Ant_plant	Mutualist	Plowman et al., Proc. R. Soc. B 284: 20162564; Klimes pers. obs. in the sampled site	Omnivore	Arboreal	Bluthgen et al. Oecologia (2003) 137:426‚Äì435., Blanchard and Moreau 2017, Evolution 71: 315-328.	Papua New Guinea	Omnivore (arboreal)	holow twig in canopy WP-4A-1024/5	P. Klimes et al.	P. Klimes	primary	2007-08-25	Wanang	100	-5.2317	145.179	nest on that tree, also 3 queens + trophobionts available from the nest coll. sep.	d__Bacteria	p__Proteobacteria	c__Gammaproteobacteria	o__Enterobacterales	NA	NA	NA
42b0bf42274110254a5cb11ab757e629	269-PHEI2	30.3304	269-PHEI2	27-PHEI2	$PWD/269-PHEI2_C1_W1_220805_L001_R1.fastq.gz	$PWD/269-PHEI2_C1_W1_220805_L001_R2.fastq.gz	WP3B1309/9	PHEI2 C1 W1	PHEI002	PHEI002 C1	Pheidole	sp. aff. sexspinosa biroi	Myrmicinae	Worker		3.39	1	Own measures from Papua New Guinea, Wanang, Madang province (another species)	None	Non_mutualist	Klimes pers. obs. in the sampled site	Omnivore	Arboreal	Klimes et al. 2015 PlosOne 10(2): e0117853	Papua New Guinea	Omnivor/predator	from small carton nest high in canopy (30m above gr.)	P. Klimes et al.	P. Klimes	primary	2007-06-28	Wanang	100	-5.2317	145.179	same tree as HP0535 / stable isotopes measured from Pheidole sp. 30, closely related species P. sexspinosa gr.	d__Bacteria	p__Proteobacteria	c__Alphaproteobacteria	o__Rickettsiales	f__Anaplasmataceae	g__Wolbachia	NA
8247ebf67a183663fd8cc71b7704fa61	219-STRU1	30.0734	219-STRU1	31-STRU1	$PWD/219-STRU1_C1_W3_220805_L001_R1.fastq.gz	$PWD/219-STRU1_C1_W3_220805_L001_R2.fastq.gz	NA0245	STRU1 C1 W3	STRU001	STRU001 C1	Strumigenys	cf. loriae	Myrmicinae	Worker		6.616	3	Own measures from Papua New Guinea, Wanang, Madang province	None	Non_mutualist	Klimes pers. obs. in the sampled site	Predator	Ground	Blanchard and Moreau 2017, Evolution 71: 315-328	Papua New Guinea	Predator (arboreal/leaf-litter)	NP1A0016/1,under epiph.roots on trunk	P. Klimes et al.	P. Klimes	primary	2013-10-05	Numba	900	-5.7222	145.2714¬†¬†	difficult to find more samples of the genus/spp in enough worker numbers / stable isotopes measured across anbother 2 Strumigenys species at the same site	d__Bacteria	p__Bacteroidota	c__Bacteroidia	o__Sphingobacteriales	f__Sphingobacteriaceae	g__Sphingobacterium	NA
5c8ae170c0e7d6145264a609646ea9f0	21-Pn3	29.5124	21-Pn3	1-Pn3	$PWD/21-Pn3_3_220805_L001_R1.fastq.gz	$PWD/21-Pn3_3_220805_L001_R2.fastq.gz	Pn3	Pn3 3	PNAG001	PNAG001 C2	Philidris	nagasau	Dolichoderinae	Worker	Squamellaria	1.85	2	Chomicki et al. 2019 (Fig. S7, corr. value for plant tissue_ mean for the species)	Ant_plant	Mutualist	Chomicki, G., Renner, S.S. 2019, New Phytologist 223: 2011-2023	Herbivore	Arboreal	Chomicki, G., Renner, S.S. 2019, New Phytologist 223: 2011-2023	Fiji	Arboreal		Guillaume Chomicki	Guillaume Chomicki	unknown	Unknown	Vanua Levu	NA	NA		Stable isotopes approximate mean value taken as mean per species from Fig. S7 in Chomicky et al. 2019 study	d__Bacteria	p__Proteobacteria	c__Gammaproteobacteria	o__Enterobacterales	NA	NA	NA
6b064c6ac63c8e839c42c57da1fc99e9	49-DL0435	29.0917	49-DL0435	19-DL0435	$PWD/49-DL0435_7_220805_L001_R1.fastq.gz	$PWD/49-DL0435_7_220805_L001_R2.fastq.gz	DL0435	DL0435 7	BOR001	BOR001 C4	Crematogaster	borneensis sp. gr.	Myrmicinae	Worker	Macaranga hypoleuca	0.25	9	Houadria et al., 2023, Ecol. Evol., DOI: 10.1002/ece3.9760 (Fig. 3A)	Ant_plant	Mutualist	Lestina pers. obs. in the sampled site; Feldhaar, H., Maschwitz, U., Fiala, B. 2016, Sociobiology. 63: 651-681.	Herbivore	Arboreal	Houadria et al. 2020, Symbiosis 81:79‚Äì91	Malaysian Borneo	Arboreal	Macaranga pearsonii and M. hypoleuca host plants	Dan Le≈°tina	Dan Le≈°tina	Forest Fragment	2021	Reka Halus Oil Plantation	NA	5.79737	117.502	stable isotopes approximate mean value corrected for food bodies of plants from Houadria et al. 2023, Ecology and Evolution 13:e9760.	d__Bacteria	p__Proteobacteria	c__Gammaproteobacteria	o__Enterobacterales	f__Enterobacteriaceae	NA	NA
42b0bf42274110254a5cb11ab757e629	273-PHEI2	28.9214	273-PHEI2	27-PHEI2	$PWD/273-PHEI2_C1_W5_220805_L001_R1.fastq.gz	$PWD/273-PHEI2_C1_W5_220805_L001_R2.fastq.gz	WP3B1309/9	PHEI2 C1 W5	PHEI002	PHEI002 C1	Pheidole	sp. aff. sexspinosa biroi	Myrmicinae	Worker		3.39	1	Own measures from Papua New Guinea, Wanang, Madang province (another species)	None	Non_mutualist	Klimes pers. obs. in the sampled site	Omnivore	Arboreal	Klimes et al. 2015 PlosOne 10(2): e0117853	Papua New Guinea	Omnivor/predator	from small carton nest high in canopy (30m above gr.)	P. Klimes et al.	P. Klimes	primary	2007-06-28	Wanang	100	-5.2317	145.179	same tree as HP0535 / stable isotopes measured from Pheidole sp. 30, closely related species P. sexspinosa gr.	d__Bacteria	p__Proteobacteria	c__Alphaproteobacteria	o__Rickettsiales	f__Anaplasmataceae	g__Wolbachia	NA
8247ebf67a183663fd8cc71b7704fa61	225-STRU2	28.6703	225-STRU2	X-STRU2	$PWD/225-STRU2_C1_W4_220805_L001_R1.fastq.gz	$PWD/225-STRU2_C1_W4_220805_L001_R2.fastq.gz	HP0065	STRU2 C1 W4	STRU002	STRU002 C1	Strumigenys	szalayi	Myrmicinae	Worker		6.145	2	Own measures from Papua New Guinea, Wanang, Madang province	None	Non_mutualist	Klimes pers. obs. in the sampled site	Predator	Ground	Blanchard and Moreau 2017, Evolution 71: 315-329	Papua New Guinea	Predator (arboreal/leaf-litter)	NP1A0016/1,under epiph.roots on trunk	P. Klimes et al.	P. Klimes	primary	2007-05-16	Wanang	100	-5.2317	145.179	not many w top spare but also some brood	d__Bacteria	p__Bacteroidota	c__Bacteroidia	o__Sphingobacteriales	f__Sphingobacteriaceae	g__Sphingobacterium	NA
8247ebf67a183663fd8cc71b7704fa61	218-STRU1	28.3558	218-STRU1	31-STRU1	$PWD/218-STRU1_C1_W2_220805_L001_R1.fastq.gz	$PWD/218-STRU1_C1_W2_220805_L001_R2.fastq.gz	NA0245	STRU1 C1 W2	STRU001	STRU001 C1	Strumigenys	cf. loriae	Myrmicinae	Worker		6.616	3	Own measures from Papua New Guinea, Wanang, Madang province	None	Non_mutualist	Klimes pers. obs. in the sampled site	Predator	Ground	Blanchard and Moreau 2017, Evolution 71: 315-328	Papua New Guinea	Predator (arboreal/leaf-litter)	NP1A0016/1,under epiph.roots on trunk	P. Klimes et al.	P. Klimes	primary	2013-10-05	Numba	900	-5.7222	145.2714¬†¬†	difficult to find more samples of the genus/spp in enough worker numbers / stable isotopes measured across anbother 2 Strumigenys species at the same site	d__Bacteria	p__Bacteroidota	c__Bacteroidia	o__Sphingobacteriales	f__Sphingobacteriaceae	g__Sphingobacterium	NA
b6be4f3a046eb4c5924ea831f7d75dc6	80-PSEU2	27.7628	80-PSEU2	10-PSEU2	$PWD/80-PSEU2_C1_W1_220805_L001_R1.fastq.gz	$PWD/80-PSEU2_C1_W1_220805_L001_R2.fastq.gz	HP0711	PSEU2 C1 W1	PSEU002	PSEU002 C1	Pseudolasius	karawajewi	Formicinae	Worker		5.665	2	Own measures from Papua New Guinea, Wanang, Madang province (another species)	Trophobiont	Mutualist	Klimes et al. 2018, Myrmecological News 26:31-45	Omnivore	Ground	Klimes et al. 2018, Myrmecological News 26:31-45	Papua New Guinea	Herbivore (subterranean/arboreal)	soil structure on trunkof Pimelodendron amboinicum	P. Klimes et al.	P. Klimes	primary	2007-06-26	Wanang	100	-5.2317	145.179	1 hopper nymph Flatidae included, see also Klimes et al., 2018, Myrm. News / stable isotopes estimated from another related species PSEU001 at the site	d__Bacteria	p__Proteobacteria	c__Alphaproteobacteria	o__Rickettsiales	f__Anaplasmataceae	g__Wolbachia	NA
fceaab840c53a185678b43d55226a999	244-TURN1	27.6424	244-TURN1	4-TURN1	$PWD/244-TURN1_C2_W1_220805_L001_R1.fastq.gz	$PWD/244-TURN1_C2_W1_220805_L001_R2.fastq.gz	HP0641	TURN1 C2 W1	TURN001	TURN001 C2	Turneria	dahlii	Dolichoderinae	Worker		3.98	1	Own measures from Papua New Guinea, Wanang, Madang province	None	Non_mutualist	Klimes pers. obs. in the sampled site; no ref.; https://www.antwiki.org/wiki/Trophobiosis	Omnivore	Arboreal	Klimes et al. 2015 PlosOne 10(2): e0117853	Papua New Guinea	Omnivore (arboreal)	WS-1E-0964 / dead twig in canopy	P. Klimes et al.	P. Klimes	secondary	2007-07-25	Wanang	100	-5.2296	145.178	also brood available	d__Bacteria	p__Proteobacteria	c__Alphaproteobacteria	o__Rickettsiales	f__Anaplasmataceae	g__Wolbachia	NA
964d812d2e1a68f06e9729c0884bf03b	155-OECO1	27.2639	155-OECO1	12-OECO1	$PWD/155-OECO1_C1_W2_220805_L001_R1.fastq.gz	$PWD/155-OECO1_C1_W2_220805_L001_R2.fastq.gz	NP4A2097/11	OECO1 C1 W2	OECO001	OECO001 C1	Oecophylla	smaragdina	Formicinae	Worker		5.215	2	Own measures from Papua New Guinea, Wanang, Madang province	Trophobiont	Mutualist	Klimes pers. obs. in the sampled site	Omnivore	Arboreal	Blanchard and Moreau 2017, Evolution 71: 315-328.	Papua New Guinea	Omnivore (arboreal)	nest on leaves of tree at 28 m	P. Klimes et al.	P. Klimes	primary	2013-07-23	Numba	900	-5.7222	145.2714¬†¬†	only w	d__Bacteria	p__Proteobacteria	c__Alphaproteobacteria	o__Acetobacterales	f__Acetobacteraceae	NA	NA
b6be4f3a046eb4c5924ea831f7d75dc6	81-PSEU2	27.2172	81-PSEU2	10-PSEU2	$PWD/81-PSEU2_C1_W2_220805_L001_R1.fastq.gz	$PWD/81-PSEU2_C1_W2_220805_L001_R2.fastq.gz	HP0711	PSEU2 C1 W2	PSEU002	PSEU002 C1	Pseudolasius	karawajewi	Formicinae	Worker		5.665	2	Own measures from Papua New Guinea, Wanang, Madang province (another species)	Trophobiont	Mutualist	Klimes et al. 2018, Myrmecological News 26:31-45	Omnivore	Ground	Klimes et al. 2018, Myrmecological News 26:31-45	Papua New Guinea	Herbivore (subterranean/arboreal)	soil structure on trunkof Pimelodendron amboinicum	P. Klimes et al.	P. Klimes	primary	2007-06-26	Wanang	100	-5.2317	145.179	1 hopper nymph Flatidae included, see also Klimes et al., 2018, Myrm. News / stable isotopes estimated from another related species PSEU001 at the site	d__Bacteria	p__Proteobacteria	c__Alphaproteobacteria	o__Rickettsiales	f__Anaplasmataceae	g__Wolbachia	NA
fceaab840c53a185678b43d55226a999	194-TURN1	27.205	194-TURN1	4-TURN1	$PWD/194-TURN1_C1_P1_220805_L001_R1.fastq.gz	$PWD/194-TURN1_C1_P1_220805_L001_R2.fastq.gz	HP0099	TURN1 C1 P1	TURN001	TURN001 C1	Turneria	dahlii	Dolichoderinae	Pupae		3.98	1	Own measures from Papua New Guinea, Wanang, Madang province	None	Non_mutualist	Klimes pers. obs. in the sampled site; no ref.; https://www.antwiki.org/wiki/Trophobiosis	Omnivore	Arboreal	Klimes et al. 2015 PlosOne 10(2): e0117853	Papua New Guinea	Omnivore (arboreal)	WS-1E-0964 / dead twig in canopy	P. Klimes et al.	P. Klimes	secondary	2007-07-25	Wanang	100	-5.2296	145.178	also brood available	d__Bacteria	p__Proteobacteria	c__Alphaproteobacteria	o__Rickettsiales	f__Anaplasmataceae	g__Wolbachia	NA
7ff8f33a8fec3ed2339cffa49dd6899b	307-PACH6	27.0241	307-PACH6	37-PACH6	$PWD/307-PACH6_C1_W3_220805_L001_R1.fastq.gz	$PWD/307-PACH6_C1_W3_220805_L001_R2.fastq.gz	HP0751	PACH6 C1 W3	PACH006	PACH006 C1	Brachyponera	croceicornis	Ponerinae	Worker		7.356	1	Own measures from Papua New Guinea, Wanang, Madang province	None	Non_mutualist	no ref.; https://www.antwiki.org/wiki/Trophobiosis	Predator	Ground	Blanchard and Moreau 2017, Evolution 71: 315-328.	Papua New Guinea	Predator (ground-dwelling)	WS-1 Winkler 5	P. Klimes et al.	P.Klimes	secondary	2007-04-07	Wanang	100	-5.2296	145.178	gr.dwelling litter sp. in Wanang / predator	d__Bacteria	p__Proteobacteria	c__Gammaproteobacteria	o__Pseudomonadales	f__Moraxellaceae	g__Acinetobacter	NA
b6be4f3a046eb4c5924ea831f7d75dc6	161-PSEU1	26.9645	161-PSEU1	9-PSEU1	$PWD/161-PSEU1_C1_W1_220805_L001_R1.fastq.gz	$PWD/161-PSEU1_C1_W1_220805_L001_R2.fastq.gz	10477	PSEU1 C1 W1	PSEU001	PSEU001 C1	Pseudolasius	breviceps	Formicinae	Worker		5.665	2	Own measures from Papua New Guinea, Wanang, Madang province	Trophobiont	Mutualist	Klimes et al. 2018, Myrmecological News 26:31-45	Omnivore	Ground	Klimes et al. 2018, Myrmecological News 26:31-45	Papua New Guinea	Herbivore (subterranean/arboreal)	soil structure on trunk of Icacinaceae tree	M. Leponce	P. Klimes	primary	2012-10-28	Numba	700	-5.7592	145.236	see also Klimes et al., 2018, Myrm. News	d__Bacteria	p__Proteobacteria	c__Alphaproteobacteria	o__Rickettsiales	f__Anaplasmataceae	g__Wolbachia	NA
8247ebf67a183663fd8cc71b7704fa61	217-STRU1	26.6174	217-STRU1	31-STRU1	$PWD/217-STRU1_C1_W1_220805_L001_R1.fastq.gz	$PWD/217-STRU1_C1_W1_220805_L001_R2.fastq.gz	NA0245	STRU1 C1 W1	STRU001	STRU001 C1	Strumigenys	cf. loriae	Myrmicinae	Worker		6.616	3	Own measures from Papua New Guinea, Wanang, Madang province	None	Non_mutualist	Klimes pers. obs. in the sampled site	Predator	Ground	Blanchard and Moreau 2017, Evolution 71: 315-328	Papua New Guinea	Predator (arboreal/leaf-litter)	NP1A0016/1,under epiph.roots on trunk	P. Klimes et al.	P. Klimes	primary	2013-10-05	Numba	900	-5.7222	145.2714¬†¬†	difficult to find more samples of the genus/spp in enough worker numbers / stable isotopes measured across anbother 2 Strumigenys species at the same site	d__Bacteria	p__Bacteroidota	c__Bacteroidia	o__Sphingobacteriales	f__Sphingobacteriaceae	g__Sphingobacterium	NA
b6be4f3a046eb4c5924ea831f7d75dc6	162-PSEU1	26.5043	162-PSEU1	9-PSEU1	$PWD/162-PSEU1_C1_W2_220805_L001_R1.fastq.gz	$PWD/162-PSEU1_C1_W2_220805_L001_R2.fastq.gz	10477	PSEU1 C1 W2	PSEU001	PSEU001 C1	Pseudolasius	breviceps	Formicinae	Worker		5.665	2	Own measures from Papua New Guinea, Wanang, Madang province	Trophobiont	Mutualist	Klimes et al. 2018, Myrmecological News 26:31-46	Omnivore	Ground	Klimes et al. 2018, Myrmecological News 26:31-46	Papua New Guinea	Herbivore (subterranean/arboreal)	soil structure on trunk of Icacinaceae tree	M. Leponce	P. Klimes	primary	2012-10-29	Numba	700	-5.7592	145.236	see also Klimes et al., 2018, Myrm. News	d__Bacteria	p__Proteobacteria	c__Alphaproteobacteria	o__Rickettsiales	f__Anaplasmataceae	g__Wolbachia	NA
fceaab840c53a185678b43d55226a999	6-DL0428	26.2069	6-DL0428	20-DL0428	$PWD/6-DL0428_7_220805_L001_R1.fastq.gz	$PWD/6-DL0428_7_220805_L001_R2.fastq.gz	DL0428	DL0428 7	BOR001	BOR001 C1	Crematogaster	borneensis sp. gr.	Myrmicinae	Worker	Macaranga pearsonii	0.25	9	Houadria et al., 2023, Ecol. Evol., DOI: 10.1002/ece3.9760 (Fig. 3A)	Ant_plant	Mutualist	Lestina pers. obs. in the sampled site; Feldhaar, H., Maschwitz, U., Fiala, B. 2016, Sociobiology. 63: 651-681.	Herbivore	Arboreal	Houadria et al. 2020, Symbiosis 81:79‚Äì91	Malaysian Borneo	Arboreal	Macaranga pearsonii and M. hypoleuca host plants	Dan Le≈°tina	Dan Le≈°tina	Forest Fragment	2021	Reka Halus Oil Plantation	NA	5.79737	117.502	stable isotopes approximate mean value corrected for food bodies of plants from Houadria et al. 2023, Ecology and Evolution 13:e9760.	d__Bacteria	p__Proteobacteria	c__Alphaproteobacteria	o__Rickettsiales	f__Anaplasmataceae	g__Wolbachia	NA
9fde2b036d14b98e4273e8f462649fbb	294-CREM15	25.6989	294-CREM15	24-CREM15	$PWD/294-CREM15_C1_P2_220805_L001_R1.fastq.gz	$PWD/294-CREM15_C1_P2_220805_L001_R2.fastq.gz	HP0692	CREM15 C1 P2	CREM015	CREM015 C1	Crematogaster	sp. 15 aff. flavicornis	Myrmicinae	Pupae		3.59	2	Own measures from Papua New Guinea, Wanang, Madang province	None	Non_mutualist	Klimes pers. obs. in the sampled site	Omnivore	Arboreal	Klimes et al. 2015 PlosOne 10(2): e0117853	Papua New Guinea	Omnivore (arboreal)	nest in myrmecophytic bulb plant epiphyte (e.g. Myrmecodia or Hydnophytum) high in canopy of NP2A0119 tree	P. Klimes et al.	P. Klimes	primary	2013-06-21	Numba	900	-5.7222	145.2714¬†¬†	also 2 alate virgin Q included	d__Bacteria	p__Proteobacteria	c__Alphaproteobacteria	o__Rickettsiales	f__Anaplasmataceae	g__Wolbachia	s__alpha_proteobacterium
b6be4f3a046eb4c5924ea831f7d75dc6	83-PSEU2	25.1991	83-PSEU2	10-PSEU2	$PWD/83-PSEU2_C1_W4_220805_L001_R1.fastq.gz	$PWD/83-PSEU2_C1_W4_220805_L001_R2.fastq.gz	HP0711	PSEU2 C1 W4	PSEU002	PSEU002 C1	Pseudolasius	karawajewi	Formicinae	Worker		5.665	2	Own measures from Papua New Guinea, Wanang, Madang province (another species)	Trophobiont	Mutualist	Klimes et al. 2018, Myrmecological News 26:31-45	Omnivore	Ground	Klimes et al. 2018, Myrmecological News 26:31-45	Papua New Guinea	Herbivore (subterranean/arboreal)	soil structure on trunkof Pimelodendron amboinicum	P. Klimes et al.	P. Klimes	primary	2007-06-26	Wanang	100	-5.2317	145.179	1 hopper nymph Flatidae included, see also Klimes et al., 2018, Myrm. News / stable isotopes estimated from another related species PSEU001 at the site	d__Bacteria	p__Proteobacteria	c__Alphaproteobacteria	o__Rickettsiales	f__Anaplasmataceae	g__Wolbachia	NA
14e6103a0be4e5326512128e754ef8d7	217-STRU1	25.0039	217-STRU1	31-STRU1	$PWD/217-STRU1_C1_W1_220805_L001_R1.fastq.gz	$PWD/217-STRU1_C1_W1_220805_L001_R2.fastq.gz	NA0245	STRU1 C1 W1	STRU001	STRU001 C1	Strumigenys	cf. loriae	Myrmicinae	Worker		6.616	3	Own measures from Papua New Guinea, Wanang, Madang province	None	Non_mutualist	Klimes pers. obs. in the sampled site	Predator	Ground	Blanchard and Moreau 2017, Evolution 71: 315-328	Papua New Guinea	Predator (arboreal/leaf-litter)	NP1A0016/1,under epiph.roots on trunk	P. Klimes et al.	P. Klimes	primary	2013-10-05	Numba	900	-5.7222	145.2714¬†¬†	difficult to find more samples of the genus/spp in enough worker numbers / stable isotopes measured across anbother 2 Strumigenys species at the same site	d__Bacteria	p__Proteobacteria	c__Alphaproteobacteria	o__Rhizobiales	f__Rhizobiaceae	NA	NA
b6be4f3a046eb4c5924ea831f7d75dc6	164-PSEU1	24.9575	164-PSEU1	9-PSEU1	$PWD/164-PSEU1_C1_W4_220805_L001_R1.fastq.gz	$PWD/164-PSEU1_C1_W4_220805_L001_R2.fastq.gz	10477	PSEU1 C1 W4	PSEU001	PSEU001 C1	Pseudolasius	breviceps	Formicinae	Worker		5.665	2	Own measures from Papua New Guinea, Wanang, Madang province	Trophobiont	Mutualist	Klimes et al. 2018, Myrmecological News 26:31-48	Omnivore	Ground	Klimes et al. 2018, Myrmecological News 26:31-48	Papua New Guinea	Herbivore (subterranean/arboreal)	soil structure on trunk of Icacinaceae tree	M. Leponce	P. Klimes	primary	2012-10-31	Numba	700	-5.7592	145.236	see also Klimes et al., 2018, Myrm. News	d__Bacteria	p__Proteobacteria	c__Alphaproteobacteria	o__Rickettsiales	f__Anaplasmataceae	g__Wolbachia	NA
2f2fc0a01005a3c7c3ce3df1e9385d00	61-ANON2	24.8065	61-ANON2	3-ANON2	$PWD/61-ANON2_C2_W2_220805_L001_R1.fastq.gz	$PWD/61-ANON2_C2_W2_220805_L001_R2.fastq.gz	NP4A2091/2	ANON2 C2 W2	ANON002	ANON002 C2	Anonychomyrma	minuta	Dolichoderinae	Worker		4.925	2	Own measures from Papua New Guinea, Wanang, Madang province	Ant_plant	Mutualist	Plowman et al., Proc. R. Soc. B 284: 20162564; Klimes pers. obs. in the sampled site	Omnivore	Arboreal	Bluthgen et al. Oecologia (2003) 137:426‚Äì435., Blanchard and Moreau 2017, Evolution 71: 315-328.	Papua New Guinea	Omnivore (arboreal)	holow twig in canopy WP-4A-1024/3	P. Klimes et al.	P. Klimes	primary	2007-08-23	Wanang	100	-5.2317	145.179	nest on that tree, also 3 queens + trophobionts available from the nest coll. sep.	d__Bacteria	p__Proteobacteria	c__Gammaproteobacteria	o__Enterobacterales	NA	NA	NA
3991502284784bd3ea2a7c59d4726b3a	57-ANON2	23.7958	57-ANON2	3-ANON2	$PWD/57-ANON2_C1_L2_220805_L001_R1.fastq.gz	$PWD/57-ANON2_C1_L2_220805_L001_R2.fastq.gz	HP0670-h	ANON2 C1 L2	ANON002	ANON002 C1	Anonychomyrma	minuta	Dolichoderinae	Larvae		4.925	2	Own measures from Papua New Guinea, Wanang, Madang province	Ant_plant	Mutualist	Plowman et al., Proc. R. Soc. B 284: 20162564; Klimes pers. obs. in the sampled site	Omnivore	Arboreal	Bluthgen et al. Oecologia (2003) 137:426‚Äì435., Blanchard and Moreau 2017, Evolution 71: 315-328.	Papua New Guinea	Omnivore (arboreal)	holow twig in canopy WP-4A-1024/4	P. Klimes et al.	P. Klimes	primary	2007-08-24	Wanang	100	-5.2317	145.179	nest on that tree, also 3 queens + trophobionts available from the nest coll. sep.	d__Bacteria	p__Proteobacteria	c__Alphaproteobacteria	o__Rhizobiales	f__Rhizobiaceae	NA	NA
cd1d29821dc62f09ba158477b1d89557	161-PSEU1	23.375	161-PSEU1	9-PSEU1	$PWD/161-PSEU1_C1_W1_220805_L001_R1.fastq.gz	$PWD/161-PSEU1_C1_W1_220805_L001_R2.fastq.gz	10477	PSEU1 C1 W1	PSEU001	PSEU001 C1	Pseudolasius	breviceps	Formicinae	Worker		5.665	2	Own measures from Papua New Guinea, Wanang, Madang province	Trophobiont	Mutualist	Klimes et al. 2018, Myrmecological News 26:31-45	Omnivore	Ground	Klimes et al. 2018, Myrmecological News 26:31-45	Papua New Guinea	Herbivore (subterranean/arboreal)	soil structure on trunk of Icacinaceae tree	M. Leponce	P. Klimes	primary	2012-10-28	Numba	700	-5.7592	145.236	see also Klimes et al., 2018, Myrm. News	d__Bacteria	p__Proteobacteria	c__Alphaproteobacteria	o__Acetobacterales	f__Acetobacteraceae	NA	NA
7ff8f33a8fec3ed2339cffa49dd6899b	306-PACH6	23.3693	306-PACH6	37-PACH6	$PWD/306-PACH6_C1_W2_220805_L001_R1.fastq.gz	$PWD/306-PACH6_C1_W2_220805_L001_R2.fastq.gz	HP0751	PACH6 C1 W2	PACH006	PACH006 C1	Brachyponera	croceicornis	Ponerinae	Worker		7.356	1	Own measures from Papua New Guinea, Wanang, Madang province	None	Non_mutualist	no ref.; https://www.antwiki.org/wiki/Trophobiosis	Predator	Ground	Blanchard and Moreau 2017, Evolution 71: 315-328.	Papua New Guinea	Predator (ground-dwelling)	WS-1 Winkler 5	P. Klimes et al.	P.Klimes	secondary	2007-04-07	Wanang	100	-5.2296	145.178	gr.dwelling litter sp. in Wanang / predator	d__Bacteria	p__Proteobacteria	c__Gammaproteobacteria	o__Pseudomonadales	f__Moraxellaceae	g__Acinetobacter	NA
9fde2b036d14b98e4273e8f462649fbb	303-STRU2	23.0597	303-STRU2	X-STRU2	$PWD/303-STRU2_C1_L1_220805_L001_R1.fastq.gz	$PWD/303-STRU2_C1_L1_220805_L001_R2.fastq.gz	HP0065	STRU2 C1 L1	STRU002	STRU002 C1	Strumigenys	szalayi	Myrmicinae	Larvae		6.145	2	Own measures from Papua New Guinea, Wanang, Madang province	None	Non_mutualist	Klimes pers. obs. in the sampled site	Predator	Ground	Blanchard and Moreau 2017, Evolution 71: 315-329	Papua New Guinea	Predator (arboreal/leaf-litter)	NP1A0016/1,under epiph.roots on trunk	P. Klimes et al.	P. Klimes	primary	2007-05-16	Wanang	100	-5.2317	145.179	not many w top spare but also some brood	d__Bacteria	p__Proteobacteria	c__Alphaproteobacteria	o__Rickettsiales	f__Anaplasmataceae	g__Wolbachia	s__alpha_proteobacterium
42b0bf42274110254a5cb11ab757e629	271-PHEI2	22.0963	271-PHEI2	27-PHEI2	$PWD/271-PHEI2_C1_W3_220805_L001_R1.fastq.gz	$PWD/271-PHEI2_C1_W3_220805_L001_R2.fastq.gz	WP3B1309/9	PHEI2 C1 W3	PHEI002	PHEI002 C1	Pheidole	sp. aff. sexspinosa biroi	Myrmicinae	Worker		3.39	1	Own measures from Papua New Guinea, Wanang, Madang province (another species)	None	Non_mutualist	Klimes pers. obs. in the sampled site	Omnivore	Arboreal	Klimes et al. 2015 PlosOne 10(2): e0117853	Papua New Guinea	Omnivor/predator	from small carton nest high in canopy (30m above gr.)	P. Klimes et al.	P. Klimes	primary	2007-06-28	Wanang	100	-5.2317	145.179	same tree as HP0535 / stable isotopes measured from Pheidole sp. 30, closely related species P. sexspinosa gr.	d__Bacteria	p__Proteobacteria	c__Alphaproteobacteria	o__Rickettsiales	f__Anaplasmataceae	g__Wolbachia	NA
14e6103a0be4e5326512128e754ef8d7	219-STRU1	21.9252	219-STRU1	31-STRU1	$PWD/219-STRU1_C1_W3_220805_L001_R1.fastq.gz	$PWD/219-STRU1_C1_W3_220805_L001_R2.fastq.gz	NA0245	STRU1 C1 W3	STRU001	STRU001 C1	Strumigenys	cf. loriae	Myrmicinae	Worker		6.616	3	Own measures from Papua New Guinea, Wanang, Madang province	None	Non_mutualist	Klimes pers. obs. in the sampled site	Predator	Ground	Blanchard and Moreau 2017, Evolution 71: 315-328	Papua New Guinea	Predator (arboreal/leaf-litter)	NP1A0016/1,under epiph.roots on trunk	P. Klimes et al.	P. Klimes	primary	2013-10-05	Numba	900	-5.7222	145.2714¬†¬†	difficult to find more samples of the genus/spp in enough worker numbers / stable isotopes measured across anbother 2 Strumigenys species at the same site	d__Bacteria	p__Proteobacteria	c__Alphaproteobacteria	o__Rhizobiales	f__Rhizobiaceae	NA	NA
e21621a6d57da669678a6f53a0beaeea	284-CREM3	21.3624	284-CREM3	25-CREM3	$PWD/284-CREM3_C2_W1_220805_L001_R1.fastq.gz	$PWD/284-CREM3_C2_W1_220805_L001_R2.fastq.gz	HP0535-h	CREM3 C2 W1	CREM003	CREM003 C2	Crematogaster	polita	Myrmicinae	Worker		3.464	5	Own measures from Papua New Guinea, Wanang, Madang province	Trophobiont	Mutualist	Klimes pers. obs. in the sampled site	Omnivore	Arboreal	Klimes et al. 2015 PlosOne 10(2): e0117853	Papua New Guinea	Omnivore (arboreal)	carton nest #5 from WP-5E-1209 tree	P. Klimes et al.	P. Klimes	primary	2007-04-28	Wanang	100	-5.2317	145.179	(ants from same tree but not from the same original vial as coccids HP0431)	d__Bacteria	p__Actinobacteriota	c__Actinobacteria	o__Pseudonocardiales	f__Pseudonocardiaceae	g__Amycolatopsis	NA
a0e0cf0c83979b2b3d02c94963e58653	214-PHEI4	21.083	214-PHEI4	26-PHEI4	$PWD/214-PHEI4_C1_W4_220805_L001_R1.fastq.gz	$PWD/214-PHEI4_C1_W4_220805_L001_R2.fastq.gz	HP0206	PHEI4 C1 W4	PHEI004	PHEI004 C1	Pheidole	hospes	Myrmicinae	Worker		5.1	3	Own measures from Papua New Guinea, Wanang, Madang province	None	Non_mutualist	Klimes pers. obs. in the sampled site	Omnivore	Arboreal	Klimes et al. 2015 PlosOne 10(2): e0117856	Papua New Guinea	Omnivor/predator	inside epiphytic roots at 17 m height of WP-5A-1054	P. Klimes et al.	P. Klimes	primary	2007-10-06	Wanang	100	-5.2317	145.179	also 2 Q pupae,2 larvae and 1 alate Q incl.	d__Bacteria	p__Bacteroidota	c__Bacteroidia	o__Flavobacteriales	f__Blattabacteriaceae	g__Candidatus_Brownia	s__Coleomegilla_maculata
14e6103a0be4e5326512128e754ef8d7	220-STRU1	21.052	220-STRU1	31-STRU1	$PWD/220-STRU1_C1_W4_220805_L001_R1.fastq.gz	$PWD/220-STRU1_C1_W4_220805_L001_R2.fastq.gz	NA0245	STRU1 C1 W4	STRU001	STRU001 C1	Strumigenys	cf. loriae	Myrmicinae	Worker		6.616	3	Own measures from Papua New Guinea, Wanang, Madang province	None	Non_mutualist	Klimes pers. obs. in the sampled site	Predator	Ground	Blanchard and Moreau 2017, Evolution 71: 315-328	Papua New Guinea	Predator (arboreal/leaf-litter)	NP1A0016/1,under epiph.roots on trunk	P. Klimes et al.	P. Klimes	primary	2013-10-05	Numba	900	-5.7222	145.2714¬†¬†	difficult to find more samples of the genus/spp in enough worker numbers / stable isotopes measured across anbother 2 Strumigenys species at the same site	d__Bacteria	p__Proteobacteria	c__Alphaproteobacteria	o__Rhizobiales	f__Rhizobiaceae	NA	NA
b955789faa5279add541edb0b2e455e4	255-PARA10	20.9398	255-PARA10	33-PARA10	$PWD/255-PARA10_C2_W1_220805_L001_R1.fastq.gz	$PWD/255-PARA10_C2_W1_220805_L001_R2.fastq.gz	NA0261	PARA10 C2 W1	PARA010	PARA010 C2	Paraparatrechina	sp. 10	Formicinae	Worker		4.19	4	Own measures from Papua New Guinea, Wanang, Madang province	Trophobiont	Mutualist	Klimes pers. obs. in the sampled site	Omnivore	Arboreal	Klimes et al. 2015 PlosOne 10(2): e0117853	Papua New Guinea	Omnivore (arboreal/leaf-litter)	NS4A0257/1, in rotton branch at 3 m	P. Klimes et al.	P. Klimes	secondary	2013-11-21	Numba	900	-5.7222	145.2714¬†¬†		d__Bacteria	p__Bacteroidota	c__Bacteroidia	o__Flavobacteriales	f__Blattabacteriaceae	g__Candidatus_Uzinura	NA
7ff8f33a8fec3ed2339cffa49dd6899b	308-PACH6	20.9186	308-PACH6	37-PACH6	$PWD/308-PACH6_C1_W4_220805_L001_R1.fastq.gz	$PWD/308-PACH6_C1_W4_220805_L001_R2.fastq.gz	HP0751	PACH6 C1 W4	PACH006	PACH006 C1	Brachyponera	croceicornis	Ponerinae	Worker		7.356	1	Own measures from Papua New Guinea, Wanang, Madang province	None	Non_mutualist	no ref.; https://www.antwiki.org/wiki/Trophobiosis	Predator	Ground	Blanchard and Moreau 2017, Evolution 71: 315-328.	Papua New Guinea	Predator (ground-dwelling)	WS-1 Winkler 5	P. Klimes et al.	P.Klimes	secondary	2007-04-07	Wanang	100	-5.2296	145.178	gr.dwelling litter sp. in Wanang / predator	d__Bacteria	p__Proteobacteria	c__Gammaproteobacteria	o__Pseudomonadales	f__Moraxellaceae	g__Acinetobacter	NA
d7de015d8de90e90cca2a126daa46afb	89-PARA5	20.9062	89-PARA5	11-PARA5	$PWD/89-PARA5_C2_W1_220805_L001_R1.fastq.gz	$PWD/89-PARA5_C2_W1_220805_L001_R2.fastq.gz	NA0248	PARA5 C2 W1	PARA005	PARA005 C2	Nylanderia	aff. vaga	Formicinae	Worker		3.93	3	Own measures from Papua New Guinea, Wanang, Madang province	None	Non_mutualist	Klimes pers. obs. in the sampled site	Omnivore	Ground	Blanchard and Moreau 2017, Evolution 71: 315-328.	Papua New Guinea	Omnivore (arboreal/leaf-litter)	WP-4D-0763/1, under bark at 6 m	P. Klimes et al.	P. Klimes	primary	2007-03-20	Wanang	100	-5.2317	145.179	also some larva and pupae avail.	d__Bacteria	p__Proteobacteria	c__Alphaproteobacteria	o__Acetobacterales	f__Acetobacteraceae	g__uncultured	s__uncultured_Acetobacteraceae
cd1d29821dc62f09ba158477b1d89557	80-PSEU2	20.7061	80-PSEU2	10-PSEU2	$PWD/80-PSEU2_C1_W1_220805_L001_R1.fastq.gz	$PWD/80-PSEU2_C1_W1_220805_L001_R2.fastq.gz	HP0711	PSEU2 C1 W1	PSEU002	PSEU002 C1	Pseudolasius	karawajewi	Formicinae	Worker		5.665	2	Own measures from Papua New Guinea, Wanang, Madang province (another species)	Trophobiont	Mutualist	Klimes et al. 2018, Myrmecological News 26:31-45	Omnivore	Ground	Klimes et al. 2018, Myrmecological News 26:31-45	Papua New Guinea	Herbivore (subterranean/arboreal)	soil structure on trunkof Pimelodendron amboinicum	P. Klimes et al.	P. Klimes	primary	2007-06-26	Wanang	100	-5.2317	145.179	1 hopper nymph Flatidae included, see also Klimes et al., 2018, Myrm. News / stable isotopes estimated from another related species PSEU001 at the site	d__Bacteria	p__Proteobacteria	c__Alphaproteobacteria	o__Acetobacterales	f__Acetobacteraceae	NA	NA
fceaab840c53a185678b43d55226a999	242-TURN1	20.3647	242-TURN1	4-TURN1	$PWD/242-TURN1_C1_L1_220805_L001_R1.fastq.gz	$PWD/242-TURN1_C1_L1_220805_L001_R2.fastq.gz	HP0099	TURN1 C1 L1	TURN001	TURN001 C1	Turneria	dahlii	Dolichoderinae	Larvae		3.98	1	Own measures from Papua New Guinea, Wanang, Madang province	None	Non_mutualist	Klimes pers. obs. in the sampled site; no ref.; https://www.antwiki.org/wiki/Trophobiosis	Omnivore	Arboreal	Klimes et al. 2015 PlosOne 10(2): e0117853	Papua New Guinea	Omnivore (arboreal)	WS-1E-0964 / dead twig in canopy	P. Klimes et al.	P. Klimes	secondary	2007-07-25	Wanang	100	-5.2296	145.178	also brood available	d__Bacteria	p__Proteobacteria	c__Alphaproteobacteria	o__Rickettsiales	f__Anaplasmataceae	g__Wolbachia	NA
aada4e256ca0aff5386c56293ec7f7b8	258-PARA10	20.0503	258-PARA10	33-PARA10	$PWD/258-PARA10_C2_W4_220805_L001_R1.fastq.gz	$PWD/258-PARA10_C2_W4_220805_L001_R2.fastq.gz	NA0261	PARA10 C2 W4	PARA010	PARA010 C2	Paraparatrechina	sp. 10	Formicinae	Worker		4.19	4	Own measures from Papua New Guinea, Wanang, Madang province	Trophobiont	Mutualist	Klimes pers. obs. in the sampled site	Omnivore	Arboreal	Klimes et al. 2015 PlosOne 10(2): e0117853	Papua New Guinea	Omnivore (arboreal/leaf-litter)	NS4A0257/1, in rotton branch at 3 m	P. Klimes et al.	P. Klimes	secondary	2013-11-21	Numba	900	-5.7222	145.2714¬†¬†		d__Bacteria	p__Proteobacteria	c__Alphaproteobacteria	o__Acetobacterales	f__Acetobacteraceae	NA	NA
14e6103a0be4e5326512128e754ef8d7	223-STRU2	19.9233	223-STRU2	X-STRU2	$PWD/223-STRU2_C1_W2_220805_L001_R1.fastq.gz	$PWD/223-STRU2_C1_W2_220805_L001_R2.fastq.gz	HP0065	STRU2 C1 W2	STRU002	STRU002 C1	Strumigenys	szalayi	Myrmicinae	Worker		6.145	2	Own measures from Papua New Guinea, Wanang, Madang province	None	Non_mutualist	Klimes pers. obs. in the sampled site	Predator	Ground	Blanchard and Moreau 2017, Evolution 71: 315-329	Papua New Guinea	Predator (arboreal/leaf-litter)	NP1A0016/1,under epiph.roots on trunk	P. Klimes et al.	P. Klimes	primary	2007-05-16	Wanang	100	-5.2317	145.179	not many w top spare but also some brood	d__Bacteria	p__Proteobacteria	c__Alphaproteobacteria	o__Rhizobiales	f__Rhizobiaceae	NA	NA
14e6103a0be4e5326512128e754ef8d7	218-STRU1	19.5407	218-STRU1	31-STRU1	$PWD/218-STRU1_C1_W2_220805_L001_R1.fastq.gz	$PWD/218-STRU1_C1_W2_220805_L001_R2.fastq.gz	NA0245	STRU1 C1 W2	STRU001	STRU001 C1	Strumigenys	cf. loriae	Myrmicinae	Worker		6.616	3	Own measures from Papua New Guinea, Wanang, Madang province	None	Non_mutualist	Klimes pers. obs. in the sampled site	Predator	Ground	Blanchard and Moreau 2017, Evolution 71: 315-328	Papua New Guinea	Predator (arboreal/leaf-litter)	NP1A0016/1,under epiph.roots on trunk	P. Klimes et al.	P. Klimes	primary	2013-10-05	Numba	900	-5.7222	145.2714¬†¬†	difficult to find more samples of the genus/spp in enough worker numbers / stable isotopes measured across anbother 2 Strumigenys species at the same site	d__Bacteria	p__Proteobacteria	c__Alphaproteobacteria	o__Rhizobiales	f__Rhizobiaceae	NA	NA
73e91a7bb8785b8c28ce8b935d2cd64c	188-TECH1	19.536	188-TECH1	6-TECH1	$PWD/188-TECH1_C1_L1_220805_L001_R1.fastq.gz	$PWD/188-TECH1_C1_L1_220805_L001_R2.fastq.gz	HP0033	TECH1 C1 L1	TECH001	TECH001 C1	Technomyrmex	brunneus	Dolichoderinae	Larvae		3.614	5	Own measures from Papua New Guinea, Wanang, Madang province	Trophobiont	Mutualist	Klimes pers. obs. in the sampled site	Omnivore	Arboreal	Klimes et al. 2015 PlosOne 10(2): e0117853	Papua New Guinea	Omnivore (arboreal)	tree WS-1D-0954/4, nest in hollow twig	P. Klimes et al.	P. Klimes	secondary	2007-06-09	Wanang	100	-5.2296	145.178		d__Bacteria	p__Proteobacteria	c__Gammaproteobacteria	o__Enterobacterales	f__Morganellaceae	g__Arsenophonus	NA
fceaab840c53a185678b43d55226a999	210-VOMB3	19.0934	210-VOMB3	36-VOMB3	$PWD/210-VOMB3_C1_L2_220805_L001_R1.fastq.gz	$PWD/210-VOMB3_C1_L2_220805_L001_R2.fastq.gz	PKEE123	VOMB3 C1 L2	VOMB003	VOMB003 C1	Vombisidris	sp. 4	Myrmicinae	Larvae		1.38	1	Own measures from Papua New Guinea, Wanang, Madang province (another species)	None	Non_mutualist	Klimes pers. obs. in the sampled site	Herbivore	Arboreal	Blanchard and Moreau 2017, Evolution 71: 315-328	Papua New Guinea	Herbivore/omnivore(arboreal)	WP-1Z-3096, carton nest on leaves	P. Klimes et al.	P. Klimes	primary	2008-04-03	Wanang	100	-5.2317	145.179	difficult to find more sampoles of the genus in enough worker numbers / stable isotopes measured from another Vombisidris species at the same site	d__Bacteria	p__Proteobacteria	c__Alphaproteobacteria	o__Rickettsiales	f__Anaplasmataceae	g__Wolbachia	NA
026755ebd66a717be6ed3817de1f8761	222-STRU2	18.897	222-STRU2	X-STRU2	$PWD/222-STRU2_C1_W1_220805_L001_R1.fastq.gz	$PWD/222-STRU2_C1_W1_220805_L001_R2.fastq.gz	HP0065	STRU2 C1 W1	STRU002	STRU002 C1	Strumigenys	szalayi	Myrmicinae	Worker		6.145	2	Own measures from Papua New Guinea, Wanang, Madang province	None	Non_mutualist	Klimes pers. obs. in the sampled site	Predator	Ground	Blanchard and Moreau 2017, Evolution 71: 315-329	Papua New Guinea	Predator (arboreal/leaf-litter)	NP1A0016/1,under epiph.roots on trunk	P. Klimes et al.	P. Klimes	primary	2007-05-16	Wanang	100	-5.2317	145.179	not many w top spare but also some brood	d__Bacteria	p__Proteobacteria	c__Alphaproteobacteria	o__Rhodobacterales	f__Rhodobacteraceae	g__Paracoccus	NA
14e6103a0be4e5326512128e754ef8d7	224-STRU2	18.2572	224-STRU2	X-STRU2	$PWD/224-STRU2_C1_W3_220805_L001_R1.fastq.gz	$PWD/224-STRU2_C1_W3_220805_L001_R2.fastq.gz	HP0065	STRU2 C1 W3	STRU002	STRU002 C1	Strumigenys	szalayi	Myrmicinae	Worker		6.145	2	Own measures from Papua New Guinea, Wanang, Madang province	None	Non_mutualist	Klimes pers. obs. in the sampled site	Predator	Ground	Blanchard and Moreau 2017, Evolution 71: 315-329	Papua New Guinea	Predator (arboreal/leaf-litter)	NP1A0016/1,under epiph.roots on trunk	P. Klimes et al.	P. Klimes	primary	2007-05-16	Wanang	100	-5.2317	145.179	not many w top spare but also some brood	d__Bacteria	p__Proteobacteria	c__Alphaproteobacteria	o__Rhizobiales	f__Rhizobiaceae	NA	NA
fceaab840c53a185678b43d55226a999	243-TURN1	18.1364	243-TURN1	4-TURN1	$PWD/243-TURN1_C1_L3_220805_L001_R1.fastq.gz	$PWD/243-TURN1_C1_L3_220805_L001_R2.fastq.gz	HP0099	TURN1 C1 L3	TURN001	TURN001 C1	Turneria	dahlii	Dolichoderinae	Larvae		3.98	1	Own measures from Papua New Guinea, Wanang, Madang province	None	Non_mutualist	Klimes pers. obs. in the sampled site; no ref.; https://www.antwiki.org/wiki/Trophobiosis	Omnivore	Arboreal	Klimes et al. 2015 PlosOne 10(2): e0117853	Papua New Guinea	Omnivore (arboreal)	WS-1E-0964 / dead twig in canopy	P. Klimes et al.	P. Klimes	secondary	2007-07-25	Wanang	100	-5.2296	145.178	also brood available	d__Bacteria	p__Proteobacteria	c__Alphaproteobacteria	o__Rickettsiales	f__Anaplasmataceae	g__Wolbachia	NA
9fde2b036d14b98e4273e8f462649fbb	222-STRU2	18.0513	222-STRU2	X-STRU2	$PWD/222-STRU2_C1_W1_220805_L001_R1.fastq.gz	$PWD/222-STRU2_C1_W1_220805_L001_R2.fastq.gz	HP0065	STRU2 C1 W1	STRU002	STRU002 C1	Strumigenys	szalayi	Myrmicinae	Worker		6.145	2	Own measures from Papua New Guinea, Wanang, Madang province	None	Non_mutualist	Klimes pers. obs. in the sampled site	Predator	Ground	Blanchard and Moreau 2017, Evolution 71: 315-329	Papua New Guinea	Predator (arboreal/leaf-litter)	NP1A0016/1,under epiph.roots on trunk	P. Klimes et al.	P. Klimes	primary	2007-05-16	Wanang	100	-5.2317	145.179	not many w top spare but also some brood	d__Bacteria	p__Proteobacteria	c__Alphaproteobacteria	o__Rickettsiales	f__Anaplasmataceae	g__Wolbachia	s__alpha_proteobacterium
f2ff32e685279cfd9feef8f9a414432d	121-DIAC1	17.8134	121-DIAC1	35-DIAC1	$PWD/121-DIAC1_C1_W2_220805_L001_R1.fastq.gz	$PWD/121-DIAC1_C1_W2_220805_L001_R2.fastq.gz	HP0053	DIAC1 C1 W2	DIAC001	DIAC001 C1	Diacamma	rugosum	Ponerinae	Worker		3.95	3	Own measures from Papua New Guinea, Wanang, Madang province	None	Non_mutualist	no ref.; https://www.antwiki.org/wiki/Trophobiosis	Omnivore	Arboreal	Klimes et al. 2015 PlosOne 10(2): e0117853	Papua New Guinea	Predator (arboreal/leaf-litter)	WP-5D-1229/2, in epiphytic roots &soil at M25 m high at 9 m height	P. Klimes et al.	P. Klimes	primary	2007-05-10	Wanang	100	-5.2317	145.179	very large ants, also a few larvae available	d__Bacteria	p__Firmicutes	c__Bacilli	o__Lactobacillales	f__Streptococcaceae	g__Floricoccus	NA
cd1d29821dc62f09ba158477b1d89557	164-PSEU1	17.806	164-PSEU1	9-PSEU1	$PWD/164-PSEU1_C1_W4_220805_L001_R1.fastq.gz	$PWD/164-PSEU1_C1_W4_220805_L001_R2.fastq.gz	10477	PSEU1 C1 W4	PSEU001	PSEU001 C1	Pseudolasius	breviceps	Formicinae	Worker		5.665	2	Own measures from Papua New Guinea, Wanang, Madang province	Trophobiont	Mutualist	Klimes et al. 2018, Myrmecological News 26:31-48	Omnivore	Ground	Klimes et al. 2018, Myrmecological News 26:31-48	Papua New Guinea	Herbivore (subterranean/arboreal)	soil structure on trunk of Icacinaceae tree	M. Leponce	P. Klimes	primary	2012-10-31	Numba	700	-5.7592	145.236	see also Klimes et al., 2018, Myrm. News	d__Bacteria	p__Proteobacteria	c__Alphaproteobacteria	o__Acetobacterales	f__Acetobacteraceae	NA	NA
14e6103a0be4e5326512128e754ef8d7	225-STRU2	17.5905	225-STRU2	X-STRU2	$PWD/225-STRU2_C1_W4_220805_L001_R1.fastq.gz	$PWD/225-STRU2_C1_W4_220805_L001_R2.fastq.gz	HP0065	STRU2 C1 W4	STRU002	STRU002 C1	Strumigenys	szalayi	Myrmicinae	Worker		6.145	2	Own measures from Papua New Guinea, Wanang, Madang province	None	Non_mutualist	Klimes pers. obs. in the sampled site	Predator	Ground	Blanchard and Moreau 2017, Evolution 71: 315-329	Papua New Guinea	Predator (arboreal/leaf-litter)	NP1A0016/1,under epiph.roots on trunk	P. Klimes et al.	P. Klimes	primary	2007-05-16	Wanang	100	-5.2317	145.179	not many w top spare but also some brood	d__Bacteria	p__Proteobacteria	c__Alphaproteobacteria	o__Rhizobiales	f__Rhizobiaceae	NA	NA
fceaab840c53a185678b43d55226a999	295-SOLE2	17.4299	295-SOLE2	28-SOLE2	$PWD/295-SOLE2_C1_W1_220805_L001_R1.fastq.gz	$PWD/295-SOLE2_C1_W1_220805_L001_R2.fastq.gz	WP3B1309/2	SOLE2 C1 W1	SOLE002	SOLE002 C1	Solenopsis	papuana	Myrmicinae	Worker		7.19	4	Own measures from Papua New Guinea, Wanang, Madang province	None	Non_mutualist	Klimes pers. obs. in the sampled site	Predator	Arboreal	Klimes et al. 2015 PlosOne 10(2): e0117853	Papua New Guinea	Omnivore/predator (arboreal)	nest under epiphyte roots on trunk	P. Klimes et al.	P. Klimes	primary	2007-06-28	Wanang	100	-5.2317	145.179	same tree as HP0535	d__Bacteria	p__Proteobacteria	c__Alphaproteobacteria	o__Rickettsiales	f__Anaplasmataceae	g__Wolbachia	NA
6b064c6ac63c8e839c42c57da1fc99e9	47-DL0435	17.0392	47-DL0435	19-DL0435	$PWD/47-DL0435_5_220805_L001_R1.fastq.gz	$PWD/47-DL0435_5_220805_L001_R2.fastq.gz	DL0435	DL0435 5	BOR001	BOR001 C4	Crematogaster	borneensis sp. gr.	Myrmicinae	Worker	Macaranga hypoleuca	0.25	9	Houadria et al., 2023, Ecol. Evol., DOI: 10.1002/ece3.9760 (Fig. 3A)	Ant_plant	Mutualist	Lestina pers. obs. in the sampled site; Feldhaar, H., Maschwitz, U., Fiala, B. 2016, Sociobiology. 63: 651-681.	Herbivore	Arboreal	Houadria et al. 2020, Symbiosis 81:79‚Äì91	Malaysian Borneo	Arboreal	Macaranga pearsonii and M. hypoleuca host plants	Dan Le≈°tina	Dan Le≈°tina	Forest Fragment	2021	Reka Halus Oil Plantation	NA	5.79737	117.502	stable isotopes approximate mean value corrected for food bodies of plants from Houadria et al. 2023, Ecology and Evolution 13:e9760.	d__Bacteria	p__Proteobacteria	c__Gammaproteobacteria	o__Enterobacterales	f__Enterobacteriaceae	NA	NA
9fde2b036d14b98e4273e8f462649fbb	104-VOMB3	16.9574	104-VOMB3	36-VOMB3	$PWD/104-VOMB3_C1_L1_220805_L001_R1.fastq.gz	$PWD/104-VOMB3_C1_L1_220805_L001_R2.fastq.gz	PKEE123	VOMB3 C1 L1	VOMB003	VOMB003 C1	Vombisidris	sp. 4	Myrmicinae	Larvae		1.38	1	Own measures from Papua New Guinea, Wanang, Madang province (another species)	None	Non_mutualist	Klimes pers. obs. in the sampled site	Herbivore	Arboreal	Blanchard and Moreau 2017, Evolution 71: 315-328	Papua New Guinea	Herbivore/omnivore(arboreal)	WP-1Z-3096, carton nest on leaves	P. Klimes et al.	P. Klimes	primary	2008-04-03	Wanang	100	-5.2317	145.179	difficult to find more sampoles of the genus in enough worker numbers / stable isotopes measured from another Vombisidris species at the same site	d__Bacteria	p__Proteobacteria	c__Alphaproteobacteria	o__Rickettsiales	f__Anaplasmataceae	g__Wolbachia	s__alpha_proteobacterium
7ff8f33a8fec3ed2339cffa49dd6899b	136-RHYT2	16.6119	136-RHYT2	16-RHYT2	$PWD/136-RHYT2_C2_L1_220805_L001_R1.fastq.gz	$PWD/136-RHYT2_C2_L1_220805_L001_R2.fastq.gz	WP5E1195/1	RHYT2 C2 L1	RHYT002	RHYT002 C2	Rhytidoponera	cf. strigosa	Ectatominnae	Larvae		7.23	1	Own measures from Papua New Guinea, Wanang, Madang province	None	Non_mutualist	no ref.; https://www.antwiki.org/wiki/Trophobiosis	Predator	Ground	Blanchard and Moreau 2017, Evolution 71: 315-328.	Papua New Guinea	Predator	trunk base nest	P. Klimes et al.	P. Klimes	primary	2007-04-26	Wanang	100	-5.2317	145.179	another sample of the species from Exxon but from Wanang	d__Bacteria	p__Proteobacteria	c__Gammaproteobacteria	o__Pseudomonadales	f__Moraxellaceae	g__Acinetobacter	NA
cd1d29821dc62f09ba158477b1d89557	83-PSEU2	15.7931	83-PSEU2	10-PSEU2	$PWD/83-PSEU2_C1_W4_220805_L001_R1.fastq.gz	$PWD/83-PSEU2_C1_W4_220805_L001_R2.fastq.gz	HP0711	PSEU2 C1 W4	PSEU002	PSEU002 C1	Pseudolasius	karawajewi	Formicinae	Worker		5.665	2	Own measures from Papua New Guinea, Wanang, Madang province (another species)	Trophobiont	Mutualist	Klimes et al. 2018, Myrmecological News 26:31-45	Omnivore	Ground	Klimes et al. 2018, Myrmecological News 26:31-45	Papua New Guinea	Herbivore (subterranean/arboreal)	soil structure on trunkof Pimelodendron amboinicum	P. Klimes et al.	P. Klimes	primary	2007-06-26	Wanang	100	-5.2317	145.179	1 hopper nymph Flatidae included, see also Klimes et al., 2018, Myrm. News / stable isotopes estimated from another related species PSEU001 at the site	d__Bacteria	p__Proteobacteria	c__Alphaproteobacteria	o__Acetobacterales	f__Acetobacteraceae	NA	NA
fceaab840c53a185678b43d55226a999	245-TURN1	15.764	245-TURN1	4-TURN1	$PWD/245-TURN1_C2_P1_220805_L001_R1.fastq.gz	$PWD/245-TURN1_C2_P1_220805_L001_R2.fastq.gz	HP0641	TURN1 C2 P1	TURN001	TURN001 C2	Turneria	dahlii	Dolichoderinae	Pupae		3.98	1	Own measures from Papua New Guinea, Wanang, Madang province	None	Non_mutualist	Klimes pers. obs. in the sampled site; no ref.; https://www.antwiki.org/wiki/Trophobiosis	Omnivore	Arboreal	Klimes et al. 2015 PlosOne 10(2): e0117853	Papua New Guinea	Omnivore (arboreal)	WS-1E-0964 / dead twig in canopy	P. Klimes et al.	P. Klimes	secondary	2007-07-25	Wanang	100	-5.2296	145.178	also brood available	d__Bacteria	p__Proteobacteria	c__Alphaproteobacteria	o__Rickettsiales	f__Anaplasmataceae	g__Wolbachia	NA
e3a98ac357e7fe62d916bd0f848325af	247-AENI1	15.4798	247-AENI1	34-AENI1	$PWD/247-AENI1_C1_W1_220805_L001_R1.fastq.gz	$PWD/247-AENI1_C1_W1_220805_L001_R2.fastq.gz	WP3A0513/6	AENI1 C1 W1	AENI001	AENI001 C1	Aenictus	huonicus	Dorylinae	Worker		4.665	9	Per genus soil-corr. mean value from same region / Pfeifer et al. 2014, Myrmecological News 19: 31-41 (Appendix S4 table).	None	Non_mutualist	no ref.; https://www.antwiki.org/wiki/Trophobiosis	Omnivore	Ground	Blanchard and Moreau 2017, Evolution 71: 315-328	Papua New Guinea	Predator	foraging on trunk	P. Klimes et al.	P. Klimes	primary	2007-07-11	Wanang	100	-5.2317	145.179	foraging but 1 larva present	d__Bacteria	p__Firmicutes	c__Bacilli	o__Entomoplasmatales	f__Entomoplasmataceae	g__Mesoplasma	s__uncultured_Entomoplasmataceae
fceaab840c53a185678b43d55226a999	298-SOLE2	15.4137	298-SOLE2	28-SOLE2	$PWD/298-SOLE2_C1_W4_220805_L001_R1.fastq.gz	$PWD/298-SOLE2_C1_W4_220805_L001_R2.fastq.gz	WP3B1309/2	SOLE2 C1 W4	SOLE002	SOLE002 C1	Solenopsis	papuana	Myrmicinae	Worker		7.19	4	Own measures from Papua New Guinea, Wanang, Madang province	None	Non_mutualist	Klimes pers. obs. in the sampled site	Predator	Arboreal	Klimes et al. 2015 PlosOne 10(2): e0117853	Papua New Guinea	Omnivore/predator (arboreal)	nest under epiphyte roots on trunk	P. Klimes et al.	P. Klimes	primary	2007-06-28	Wanang	100	-5.2317	145.179	same tree as HP0535	d__Bacteria	p__Proteobacteria	c__Alphaproteobacteria	o__Rickettsiales	f__Anaplasmataceae	g__Wolbachia	NA
14e6103a0be4e5326512128e754ef8d7	221-STRU1	15.3256	221-STRU1	31-STRU1	$PWD/221-STRU1_C1_W5_220805_L001_R1.fastq.gz	$PWD/221-STRU1_C1_W5_220805_L001_R2.fastq.gz	NA0245	STRU1 C1 W5	STRU001	STRU001 C1	Strumigenys	cf. loriae	Myrmicinae	Worker		6.616	3	Own measures from Papua New Guinea, Wanang, Madang province	None	Non_mutualist	Klimes pers. obs. in the sampled site	Predator	Ground	Blanchard and Moreau 2017, Evolution 71: 315-328	Papua New Guinea	Predator (arboreal/leaf-litter)	NP1A0016/1,under epiph.roots on trunk	P. Klimes et al.	P. Klimes	primary	2013-10-05	Numba	900	-5.7222	145.2714¬†¬†	difficult to find more samples of the genus/spp in enough worker numbers / stable isotopes measured across anbother 2 Strumigenys species at the same site	d__Bacteria	p__Proteobacteria	c__Alphaproteobacteria	o__Rhizobiales	f__Rhizobiaceae	NA	NA
fceaab840c53a185678b43d55226a999	88-PARA5	15.1534	88-PARA5	11-PARA5	$PWD/88-PARA5_C1_W4_220805_L001_R1.fastq.gz	$PWD/88-PARA5_C1_W4_220805_L001_R2.fastq.gz	HP0189	PARA5 C1 W4	PARA005	PARA005 C1	Nylanderia	aff. vaga	Formicinae	Worker		3.93	3	Own measures from Papua New Guinea, Wanang, Madang province	None	Non_mutualist	Klimes pers. obs. in the sampled site	Omnivore	Ground	Blanchard and Moreau 2017, Evolution 71: 315-328.	Papua New Guinea	Omnivore (arboreal/leaf-litter)	WP-4D-0763/1, under bark at 6 m	P. Klimes et al.	P. Klimes	primary	2007-03-20	Wanang	100	-5.2317	145.179	also some larva and pupae avail.	d__Bacteria	p__Proteobacteria	c__Alphaproteobacteria	o__Rickettsiales	f__Anaplasmataceae	g__Wolbachia	NA
8247ebf67a183663fd8cc71b7704fa61	220-STRU1	15.1163	220-STRU1	31-STRU1	$PWD/220-STRU1_C1_W4_220805_L001_R1.fastq.gz	$PWD/220-STRU1_C1_W4_220805_L001_R2.fastq.gz	NA0245	STRU1 C1 W4	STRU001	STRU001 C1	Strumigenys	cf. loriae	Myrmicinae	Worker		6.616	3	Own measures from Papua New Guinea, Wanang, Madang province	None	Non_mutualist	Klimes pers. obs. in the sampled site	Predator	Ground	Blanchard and Moreau 2017, Evolution 71: 315-328	Papua New Guinea	Predator (arboreal/leaf-litter)	NP1A0016/1,under epiph.roots on trunk	P. Klimes et al.	P. Klimes	primary	2013-10-05	Numba	900	-5.7222	145.2714¬†¬†	difficult to find more samples of the genus/spp in enough worker numbers / stable isotopes measured across anbother 2 Strumigenys species at the same site	d__Bacteria	p__Bacteroidota	c__Bacteroidia	o__Sphingobacteriales	f__Sphingobacteriaceae	g__Sphingobacterium	NA
a0e0cf0c83979b2b3d02c94963e58653	109-PHEI4	14.9459	109-PHEI4	26-PHEI4	$PWD/109-PHEI4_C2_W2_220805_L001_R1.fastq.gz	$PWD/109-PHEI4_C2_W2_220805_L001_R2.fastq.gz	NS1A0002/1	PHEI4 C2 W2	PHEI004	PHEI004 C2	Pheidole	hospes	Myrmicinae	Worker		5.1	3	Own measures from Papua New Guinea, Wanang, Madang province	None	Non_mutualist	Klimes pers. obs. in the sampled site	Omnivore	Arboreal	Klimes et al. 2015 PlosOne 10(2): e0117858	Papua New Guinea	Omnivor/predator	inside epiphytic roots at 17 m height of WP-5A-1056	P. Klimes et al.	P. Klimes	primary	2007-10-08	Wanang	100	-5.2317	145.179	also 2 Q pupae,2 larvae and 1 alate Q incl.	d__Bacteria	p__Bacteroidota	c__Bacteroidia	o__Flavobacteriales	f__Blattabacteriaceae	g__Candidatus_Brownia	s__Coleomegilla_maculata
9fde2b036d14b98e4273e8f462649fbb	105-VOMB3	14.7307	105-VOMB3	36-VOMB3	$PWD/105-VOMB3_C1_L3_220805_L001_R1.fastq.gz	$PWD/105-VOMB3_C1_L3_220805_L001_R2.fastq.gz	PKEE123	VOMB3 C1 L3	VOMB003	VOMB003 C1	Vombisidris	sp. 4	Myrmicinae	Larvae		1.38	1	Own measures from Papua New Guinea, Wanang, Madang province (another species)	None	Non_mutualist	Klimes pers. obs. in the sampled site	Herbivore	Arboreal	Blanchard and Moreau 2017, Evolution 71: 315-328	Papua New Guinea	Herbivore/omnivore(arboreal)	WP-1Z-3096, carton nest on leaves	P. Klimes et al.	P. Klimes	primary	2008-04-03	Wanang	100	-5.2317	145.179	difficult to find more sampoles of the genus in enough worker numbers / stable isotopes measured from another Vombisidris species at the same site	d__Bacteria	p__Proteobacteria	c__Alphaproteobacteria	o__Rickettsiales	f__Anaplasmataceae	g__Wolbachia	s__alpha_proteobacterium
f1bb0fefc3d114a956b984f231d69c45	308-PACH6	14.6319	308-PACH6	37-PACH6	$PWD/308-PACH6_C1_W4_220805_L001_R1.fastq.gz	$PWD/308-PACH6_C1_W4_220805_L001_R2.fastq.gz	HP0751	PACH6 C1 W4	PACH006	PACH006 C1	Brachyponera	croceicornis	Ponerinae	Worker		7.356	1	Own measures from Papua New Guinea, Wanang, Madang province	None	Non_mutualist	no ref.; https://www.antwiki.org/wiki/Trophobiosis	Predator	Ground	Blanchard and Moreau 2017, Evolution 71: 315-328.	Papua New Guinea	Predator (ground-dwelling)	WS-1 Winkler 5	P. Klimes et al.	P.Klimes	secondary	2007-04-07	Wanang	100	-5.2296	145.178	gr.dwelling litter sp. in Wanang / predator	d__Bacteria	p__Actinobacteriota	c__Actinobacteria	o__Micrococcales	f__Micrococcaceae	g__Arthrobacter	NA
9fde2b036d14b98e4273e8f462649fbb	102-VOMB3	14.5832	102-VOMB3	36-VOMB3	$PWD/102-VOMB3_C1_W2_220805_L001_R1.fastq.gz	$PWD/102-VOMB3_C1_W2_220805_L001_R2.fastq.gz	PKEE123	VOMB3 C1 W2	VOMB003	VOMB003 C1	Vombisidris	sp. 4	Myrmicinae	Worker		1.38	1	Own measures from Papua New Guinea, Wanang, Madang province (another species)	None	Non_mutualist	Klimes pers. obs. in the sampled site	Herbivore	Arboreal	Blanchard and Moreau 2017, Evolution 71: 315-328	Papua New Guinea	Herbivore/omnivore(arboreal)	WP-1Z-3096, carton nest on leaves	P. Klimes et al.	P. Klimes	primary	2008-04-03	Wanang	100	-5.2317	145.179	difficult to find more sampoles of the genus in enough worker numbers / stable isotopes measured from another Vombisidris species at the same site	d__Bacteria	p__Proteobacteria	c__Alphaproteobacteria	o__Rickettsiales	f__Anaplasmataceae	g__Wolbachia	s__alpha_proteobacterium
eb639389024f418cdcfec7941615ae8a	286-CREM3	14.5428	286-CREM3	25-CREM3	$PWD/286-CREM3_C2_W4_220805_L001_R1.fastq.gz	$PWD/286-CREM3_C2_W4_220805_L001_R2.fastq.gz	HP0535-h	CREM3 C2 W4	CREM003	CREM003 C2	Crematogaster	polita	Myrmicinae	Worker		3.464	5	Own measures from Papua New Guinea, Wanang, Madang province	Trophobiont	Mutualist	Klimes pers. obs. in the sampled site	Omnivore	Arboreal	Klimes et al. 2015 PlosOne 10(2): e0117853	Papua New Guinea	Omnivore (arboreal)	carton nest #5 from WP-5E-1209 tree	P. Klimes et al.	P. Klimes	primary	2007-04-28	Wanang	100	-5.2317	145.179	(ants from same tree but not from the same original vial as coccids HP0431)	d__Bacteria	p__Proteobacteria	c__Alphaproteobacteria	o__Rhodobacterales	f__Rhodobacteraceae	g__Paracoccus	NA
a0e0cf0c83979b2b3d02c94963e58653	213-PHEI4	14.495	213-PHEI4	26-PHEI4	$PWD/213-PHEI4_C1_W3_220805_L001_R1.fastq.gz	$PWD/213-PHEI4_C1_W3_220805_L001_R2.fastq.gz	HP0206	PHEI4 C1 W3	PHEI004	PHEI004 C1	Pheidole	hospes	Myrmicinae	Worker		5.1	3	Own measures from Papua New Guinea, Wanang, Madang province	None	Non_mutualist	Klimes pers. obs. in the sampled site	Omnivore	Arboreal	Klimes et al. 2015 PlosOne 10(2): e0117855	Papua New Guinea	Omnivor/predator	inside epiphytic roots at 17 m height of WP-5A-1053	P. Klimes et al.	P. Klimes	primary	2007-10-05	Wanang	100	-5.2317	145.179	also 2 Q pupae,2 larvae and 1 alate Q incl.	d__Bacteria	p__Bacteroidota	c__Bacteroidia	o__Flavobacteriales	f__Blattabacteriaceae	g__Candidatus_Brownia	s__Coleomegilla_maculata
e9de5d97660349e2f019fb87e475dc01	7-Pn1	14.417	7-Pn1	1-Pn1	$PWD/7-Pn1_1_220805_L001_R1.fastq.gz	$PWD/7-Pn1_1_220805_L001_R2.fastq.gz	Pn1	Pn1 1	PNAG001	PNAG001 C1	Philidris	nagasau	Dolichoderinae	Worker	Squamellaria	1.85	2	Chomicki et al. 2019 (Fig. S7, corr. value for plant tissue_ mean for the species)	Ant_plant	Mutualist	Chomicki, G., Renner, S.S. 2019, New Phytologist 223: 2011-2023	Herbivore	Arboreal	Chomicki, G., Renner, S.S. 2019, New Phytologist 223: 2011-2023	Fiji	Arboreal		Guillaume Chomicki	Guillaume Chomicki	unknown	Unknown	Vanua Levu	NA	NA		Stable isotopes approximate mean value taken as mean per species from Fig. S7 in Chomicky et al. 2019 study	d__Bacteria	p__Proteobacteria	c__Gammaproteobacteria	o__Enterobacterales	NA	NA	NA
f3dd31058c77dbf90a9df18854225c24	187-TECH1	14.1214	187-TECH1	6-TECH1	$PWD/187-TECH1_C1_W4_220805_L001_R1.fastq.gz	$PWD/187-TECH1_C1_W4_220805_L001_R2.fastq.gz	HP0033	TECH1 C1 W4	TECH001	TECH001 C1	Technomyrmex	brunneus	Dolichoderinae	Worker		3.614	5	Own measures from Papua New Guinea, Wanang, Madang province	Trophobiont	Mutualist	Klimes pers. obs. in the sampled site	Omnivore	Arboreal	Klimes et al. 2015 PlosOne 10(2): e0117853	Papua New Guinea	Omnivore (arboreal)	tree WS-1D-0954/4, nest in hollow twig	P. Klimes et al.	P. Klimes	secondary	2007-06-09	Wanang	100	-5.2296	145.178		Unassigned	NA	NA	NA	NA	NA	NA
316d1c3fbf126932e8e62b52650e99a4	221-STRU1	13.5864	221-STRU1	31-STRU1	$PWD/221-STRU1_C1_W5_220805_L001_R1.fastq.gz	$PWD/221-STRU1_C1_W5_220805_L001_R2.fastq.gz	NA0245	STRU1 C1 W5	STRU001	STRU001 C1	Strumigenys	cf. loriae	Myrmicinae	Worker		6.616	3	Own measures from Papua New Guinea, Wanang, Madang province	None	Non_mutualist	Klimes pers. obs. in the sampled site	Predator	Ground	Blanchard and Moreau 2017, Evolution 71: 315-328	Papua New Guinea	Predator (arboreal/leaf-litter)	NP1A0016/1,under epiph.roots on trunk	P. Klimes et al.	P. Klimes	primary	2013-10-05	Numba	900	-5.7222	145.2714¬†¬†	difficult to find more samples of the genus/spp in enough worker numbers / stable isotopes measured across anbother 2 Strumigenys species at the same site	d__Bacteria	p__Actinobacteriota	c__Actinobacteria	o__Pseudonocardiales	f__Pseudonocardiaceae	g__Pseudonocardia	NA
316d1c3fbf126932e8e62b52650e99a4	217-STRU1	12.8556	217-STRU1	31-STRU1	$PWD/217-STRU1_C1_W1_220805_L001_R1.fastq.gz	$PWD/217-STRU1_C1_W1_220805_L001_R2.fastq.gz	NA0245	STRU1 C1 W1	STRU001	STRU001 C1	Strumigenys	cf. loriae	Myrmicinae	Worker		6.616	3	Own measures from Papua New Guinea, Wanang, Madang province	None	Non_mutualist	Klimes pers. obs. in the sampled site	Predator	Ground	Blanchard and Moreau 2017, Evolution 71: 315-328	Papua New Guinea	Predator (arboreal/leaf-litter)	NP1A0016/1,under epiph.roots on trunk	P. Klimes et al.	P. Klimes	primary	2013-10-05	Numba	900	-5.7222	145.2714¬†¬†	difficult to find more samples of the genus/spp in enough worker numbers / stable isotopes measured across anbother 2 Strumigenys species at the same site	d__Bacteria	p__Actinobacteriota	c__Actinobacteria	o__Pseudonocardiales	f__Pseudonocardiaceae	g__Pseudonocardia	NA
321655c42dccf64233c5ae2797bd5504	222-STRU2	12.739	222-STRU2	X-STRU2	$PWD/222-STRU2_C1_W1_220805_L001_R1.fastq.gz	$PWD/222-STRU2_C1_W1_220805_L001_R2.fastq.gz	HP0065	STRU2 C1 W1	STRU002	STRU002 C1	Strumigenys	szalayi	Myrmicinae	Worker		6.145	2	Own measures from Papua New Guinea, Wanang, Madang province	None	Non_mutualist	Klimes pers. obs. in the sampled site	Predator	Ground	Blanchard and Moreau 2017, Evolution 71: 315-329	Papua New Guinea	Predator (arboreal/leaf-litter)	NP1A0016/1,under epiph.roots on trunk	P. Klimes et al.	P. Klimes	primary	2007-05-16	Wanang	100	-5.2317	145.179	not many w top spare but also some brood	d__Bacteria	p__Proteobacteria	c__Alphaproteobacteria	o__Rhizobiales	f__Rhizobiaceae	NA	NA
316d1c3fbf126932e8e62b52650e99a4	218-STRU1	12.5272	218-STRU1	31-STRU1	$PWD/218-STRU1_C1_W2_220805_L001_R1.fastq.gz	$PWD/218-STRU1_C1_W2_220805_L001_R2.fastq.gz	NA0245	STRU1 C1 W2	STRU001	STRU001 C1	Strumigenys	cf. loriae	Myrmicinae	Worker		6.616	3	Own measures from Papua New Guinea, Wanang, Madang province	None	Non_mutualist	Klimes pers. obs. in the sampled site	Predator	Ground	Blanchard and Moreau 2017, Evolution 71: 315-328	Papua New Guinea	Predator (arboreal/leaf-litter)	NP1A0016/1,under epiph.roots on trunk	P. Klimes et al.	P. Klimes	primary	2013-10-05	Numba	900	-5.7222	145.2714¬†¬†	difficult to find more samples of the genus/spp in enough worker numbers / stable isotopes measured across anbother 2 Strumigenys species at the same site	d__Bacteria	p__Actinobacteriota	c__Actinobacteria	o__Pseudonocardiales	f__Pseudonocardiaceae	g__Pseudonocardia	NA
8247ebf67a183663fd8cc71b7704fa61	223-STRU2	12.5192	223-STRU2	X-STRU2	$PWD/223-STRU2_C1_W2_220805_L001_R1.fastq.gz	$PWD/223-STRU2_C1_W2_220805_L001_R2.fastq.gz	HP0065	STRU2 C1 W2	STRU002	STRU002 C1	Strumigenys	szalayi	Myrmicinae	Worker		6.145	2	Own measures from Papua New Guinea, Wanang, Madang province	None	Non_mutualist	Klimes pers. obs. in the sampled site	Predator	Ground	Blanchard and Moreau 2017, Evolution 71: 315-329	Papua New Guinea	Predator (arboreal/leaf-litter)	NP1A0016/1,under epiph.roots on trunk	P. Klimes et al.	P. Klimes	primary	2007-05-16	Wanang	100	-5.2317	145.179	not many w top spare but also some brood	d__Bacteria	p__Bacteroidota	c__Bacteroidia	o__Sphingobacteriales	f__Sphingobacteriaceae	g__Sphingobacterium	NA
671ec3d5b1336ee1a856c83b767b4fce	307-PACH6	12.276	307-PACH6	37-PACH6	$PWD/307-PACH6_C1_W3_220805_L001_R1.fastq.gz	$PWD/307-PACH6_C1_W3_220805_L001_R2.fastq.gz	HP0751	PACH6 C1 W3	PACH006	PACH006 C1	Brachyponera	croceicornis	Ponerinae	Worker		7.356	1	Own measures from Papua New Guinea, Wanang, Madang province	None	Non_mutualist	no ref.; https://www.antwiki.org/wiki/Trophobiosis	Predator	Ground	Blanchard and Moreau 2017, Evolution 71: 315-328.	Papua New Guinea	Predator (ground-dwelling)	WS-1 Winkler 5	P. Klimes et al.	P.Klimes	secondary	2007-04-07	Wanang	100	-5.2296	145.178	gr.dwelling litter sp. in Wanang / predator	d__Bacteria	p__Proteobacteria	c__Gammaproteobacteria	o__Pseudomonadales	f__Moraxellaceae	g__Acinetobacter	NA
cd1d29821dc62f09ba158477b1d89557	162-PSEU1	12.2615	162-PSEU1	9-PSEU1	$PWD/162-PSEU1_C1_W2_220805_L001_R1.fastq.gz	$PWD/162-PSEU1_C1_W2_220805_L001_R2.fastq.gz	10477	PSEU1 C1 W2	PSEU001	PSEU001 C1	Pseudolasius	breviceps	Formicinae	Worker		5.665	2	Own measures from Papua New Guinea, Wanang, Madang province	Trophobiont	Mutualist	Klimes et al. 2018, Myrmecological News 26:31-46	Omnivore	Ground	Klimes et al. 2018, Myrmecological News 26:31-46	Papua New Guinea	Herbivore (subterranean/arboreal)	soil structure on trunk of Icacinaceae tree	M. Leponce	P. Klimes	primary	2012-10-29	Numba	700	-5.7592	145.236	see also Klimes et al., 2018, Myrm. News	d__Bacteria	p__Proteobacteria	c__Alphaproteobacteria	o__Acetobacterales	f__Acetobacteraceae	NA	NA
316d1c3fbf126932e8e62b52650e99a4	224-STRU2	12.1672	224-STRU2	X-STRU2	$PWD/224-STRU2_C1_W3_220805_L001_R1.fastq.gz	$PWD/224-STRU2_C1_W3_220805_L001_R2.fastq.gz	HP0065	STRU2 C1 W3	STRU002	STRU002 C1	Strumigenys	szalayi	Myrmicinae	Worker		6.145	2	Own measures from Papua New Guinea, Wanang, Madang province	None	Non_mutualist	Klimes pers. obs. in the sampled site	Predator	Ground	Blanchard and Moreau 2017, Evolution 71: 315-329	Papua New Guinea	Predator (arboreal/leaf-litter)	NP1A0016/1,under epiph.roots on trunk	P. Klimes et al.	P. Klimes	primary	2007-05-16	Wanang	100	-5.2317	145.179	not many w top spare but also some brood	d__Bacteria	p__Actinobacteriota	c__Actinobacteria	o__Pseudonocardiales	f__Pseudonocardiaceae	g__Pseudonocardia	NA
9fde2b036d14b98e4273e8f462649fbb	71-TAPI1	12.0828	71-TAPI1	8-TAPI1	$PWD/71-TAPI1_C1_L2_220805_L001_R1.fastq.gz	$PWD/71-TAPI1_C1_L2_220805_L001_R2.fastq.gz	HP0036	TAPI1 C1 L2	TAPI001	TAPI001 C1	Tapinoma	melanocephalum	Dolichoderinae	Larvae		4.74	7	Own measures from Papua New Guinea, Wanang, Madang province	Trophobiont	Mutualist	ref. at https://www.antwiki.org/wiki/Trophobiosis	Omnivore	Arboreal	Klimes et al. 2015 PlosOne 10(2): e0117853	Papua New Guinea	Omnivore (arboreal)	tree WS-1D-0951 / dead twig in canopy	P. Klimes et al.	P. Klimes	secondary	2007-06-09	Wanang	100	-5.2296	145.178	also queens available	d__Bacteria	p__Proteobacteria	c__Alphaproteobacteria	o__Rickettsiales	f__Anaplasmataceae	g__Wolbachia	s__alpha_proteobacterium
f208136f6f688949fdd7bc9986da5d9d	308-PACH6	12.0793	308-PACH6	37-PACH6	$PWD/308-PACH6_C1_W4_220805_L001_R1.fastq.gz	$PWD/308-PACH6_C1_W4_220805_L001_R2.fastq.gz	HP0751	PACH6 C1 W4	PACH006	PACH006 C1	Brachyponera	croceicornis	Ponerinae	Worker		7.356	1	Own measures from Papua New Guinea, Wanang, Madang province	None	Non_mutualist	no ref.; https://www.antwiki.org/wiki/Trophobiosis	Predator	Ground	Blanchard and Moreau 2017, Evolution 71: 315-328.	Papua New Guinea	Predator (ground-dwelling)	WS-1 Winkler 5	P. Klimes et al.	P.Klimes	secondary	2007-04-07	Wanang	100	-5.2296	145.178	gr.dwelling litter sp. in Wanang / predator	d__Bacteria	p__Proteobacteria	c__Gammaproteobacteria	o__Pseudomonadales	f__Moraxellaceae	g__Acinetobacter	NA
a0e0cf0c83979b2b3d02c94963e58653	212-PHEI4	12.0604	212-PHEI4	26-PHEI4	$PWD/212-PHEI4_C1_W2_220805_L001_R1.fastq.gz	$PWD/212-PHEI4_C1_W2_220805_L001_R2.fastq.gz	HP0206	PHEI4 C1 W2	PHEI004	PHEI004 C1	Pheidole	hospes	Myrmicinae	Worker		5.1	3	Own measures from Papua New Guinea, Wanang, Madang province	None	Non_mutualist	Klimes pers. obs. in the sampled site	Omnivore	Arboreal	Klimes et al. 2015 PlosOne 10(2): e0117854	Papua New Guinea	Omnivor/predator	inside epiphytic roots at 17 m height of WP-5A-1052	P. Klimes et al.	P. Klimes	primary	2007-10-04	Wanang	100	-5.2317	145.179	also 2 Q pupae,2 larvae and 1 alate Q incl.	d__Bacteria	p__Bacteroidota	c__Bacteroidia	o__Flavobacteriales	f__Blattabacteriaceae	g__Candidatus_Brownia	s__Coleomegilla_maculata
39f94112a9ce2832a82c207ffd7a748d	289-CREM3	11.9663	289-CREM3	25-CREM3	$PWD/289-CREM3_C2_P1_220805_L001_R1.fastq.gz	$PWD/289-CREM3_C2_P1_220805_L001_R2.fastq.gz	HP0535-h	CREM3 C2 P1	CREM003	CREM003 C2	Crematogaster	polita	Myrmicinae	Pupae		3.464	5	Own measures from Papua New Guinea, Wanang, Madang province	Trophobiont	Mutualist	Klimes pers. obs. in the sampled site	Omnivore	Arboreal	Klimes et al. 2015 PlosOne 10(2): e0117853	Papua New Guinea	Omnivore (arboreal)	carton nest #5 from WP-5E-1209 tree	P. Klimes et al.	P. Klimes	primary	2007-04-28	Wanang	100	-5.2317	145.179	(ants from same tree but not from the same original vial as coccids HP0431)	d__Bacteria	p__Bacteroidota	c__Bacteroidia	o__Flavobacteriales	f__Flavobacteriaceae	g__Flavobacterium	NA
9fde2b036d14b98e4273e8f462649fbb	95-ANOP1	11.682	95-ANOP1	15-ANOP1	$PWD/95-ANOP1_C1_W1_220805_L001_R1.fastq.gz	$PWD/95-ANOP1_C1_W1_220805_L001_R2.fastq.gz	EXX008	ANOP1 C1 W1	ANOP001	ANOP001 C1	Anoplolepis	gracilipes	Formicinae	Worker		4.905	4	Own measures from Papua New Guinea, Wanang, Madang province	Trophobiont	Mutualist	Klimes pers. obs. in the sampled site	Omnivore	Ground	Blanchard and Moreau 2017, Evolution 71: 315-328. Klimes et al. 2015 PlosOne 10(2): e0117853	Papua New Guinea	Omnivore (ground-dwelling/Arboreal)	EX-0469-R-2015-01-08	J. Moses et al.	P. Klimes	secondary	2015-12-02	Exxon pipeline corridor	469	-6.67997	143.438	only w available,gr.nesting invasive sp.	d__Bacteria	p__Proteobacteria	c__Alphaproteobacteria	o__Rickettsiales	f__Anaplasmataceae	g__Wolbachia	s__alpha_proteobacterium
9fde2b036d14b98e4273e8f462649fbb	106-VOMB3	11.6315	106-VOMB3	36-VOMB3	$PWD/106-VOMB3_C1_Q1_220805_L001_R1.fastq.gz	$PWD/106-VOMB3_C1_Q1_220805_L001_R2.fastq.gz	PKEE123	VOMB3 C1 Q1	VOMB003	VOMB003 C1	Vombisidris	sp. 4	Myrmicinae	Queen		1.38	1	Own measures from Papua New Guinea, Wanang, Madang province (another species)	None	Non_mutualist	Klimes pers. obs. in the sampled site	Herbivore	Arboreal	Blanchard and Moreau 2017, Evolution 71: 315-328	Papua New Guinea	Herbivore/omnivore(arboreal)	WP-1Z-3096, carton nest on leaves	P. Klimes et al.	P. Klimes	primary	2008-04-03	Wanang	100	-5.2317	145.179	difficult to find more sampoles of the genus in enough worker numbers / stable isotopes measured from another Vombisidris species at the same site	d__Bacteria	p__Proteobacteria	c__Alphaproteobacteria	o__Rickettsiales	f__Anaplasmataceae	g__Wolbachia	s__alpha_proteobacterium
671ec3d5b1336ee1a856c83b767b4fce	308-PACH6	11.5907	308-PACH6	37-PACH6	$PWD/308-PACH6_C1_W4_220805_L001_R1.fastq.gz	$PWD/308-PACH6_C1_W4_220805_L001_R2.fastq.gz	HP0751	PACH6 C1 W4	PACH006	PACH006 C1	Brachyponera	croceicornis	Ponerinae	Worker		7.356	1	Own measures from Papua New Guinea, Wanang, Madang province	None	Non_mutualist	no ref.; https://www.antwiki.org/wiki/Trophobiosis	Predator	Ground	Blanchard and Moreau 2017, Evolution 71: 315-328.	Papua New Guinea	Predator (ground-dwelling)	WS-1 Winkler 5	P. Klimes et al.	P.Klimes	secondary	2007-04-07	Wanang	100	-5.2296	145.178	gr.dwelling litter sp. in Wanang / predator	d__Bacteria	p__Proteobacteria	c__Gammaproteobacteria	o__Pseudomonadales	f__Moraxellaceae	g__Acinetobacter	NA
fceaab840c53a185678b43d55226a999	104-VOMB3	11.4931	104-VOMB3	36-VOMB3	$PWD/104-VOMB3_C1_L1_220805_L001_R1.fastq.gz	$PWD/104-VOMB3_C1_L1_220805_L001_R2.fastq.gz	PKEE123	VOMB3 C1 L1	VOMB003	VOMB003 C1	Vombisidris	sp. 4	Myrmicinae	Larvae		1.38	1	Own measures from Papua New Guinea, Wanang, Madang province (another species)	None	Non_mutualist	Klimes pers. obs. in the sampled site	Herbivore	Arboreal	Blanchard and Moreau 2017, Evolution 71: 315-328	Papua New Guinea	Herbivore/omnivore(arboreal)	WP-1Z-3096, carton nest on leaves	P. Klimes et al.	P. Klimes	primary	2008-04-03	Wanang	100	-5.2317	145.179	difficult to find more sampoles of the genus in enough worker numbers / stable isotopes measured from another Vombisidris species at the same site	d__Bacteria	p__Proteobacteria	c__Alphaproteobacteria	o__Rickettsiales	f__Anaplasmataceae	g__Wolbachia	NA
f208136f6f688949fdd7bc9986da5d9d	21-Pn3	11.3009	21-Pn3	1-Pn3	$PWD/21-Pn3_3_220805_L001_R1.fastq.gz	$PWD/21-Pn3_3_220805_L001_R2.fastq.gz	Pn3	Pn3 3	PNAG001	PNAG001 C2	Philidris	nagasau	Dolichoderinae	Worker	Squamellaria	1.85	2	Chomicki et al. 2019 (Fig. S7, corr. value for plant tissue_ mean for the species)	Ant_plant	Mutualist	Chomicki, G., Renner, S.S. 2019, New Phytologist 223: 2011-2023	Herbivore	Arboreal	Chomicki, G., Renner, S.S. 2019, New Phytologist 223: 2011-2023	Fiji	Arboreal		Guillaume Chomicki	Guillaume Chomicki	unknown	Unknown	Vanua Levu	NA	NA		Stable isotopes approximate mean value taken as mean per species from Fig. S7 in Chomicky et al. 2019 study	d__Bacteria	p__Proteobacteria	c__Gammaproteobacteria	o__Pseudomonadales	f__Moraxellaceae	g__Acinetobacter	NA
20a34cceb15387a9937b146cd4b658fc	47-DL0435	11.1935	47-DL0435	19-DL0435	$PWD/47-DL0435_5_220805_L001_R1.fastq.gz	$PWD/47-DL0435_5_220805_L001_R2.fastq.gz	DL0435	DL0435 5	BOR001	BOR001 C4	Crematogaster	borneensis sp. gr.	Myrmicinae	Worker	Macaranga hypoleuca	0.25	9	Houadria et al., 2023, Ecol. Evol., DOI: 10.1002/ece3.9760 (Fig. 3A)	Ant_plant	Mutualist	Lestina pers. obs. in the sampled site; Feldhaar, H., Maschwitz, U., Fiala, B. 2016, Sociobiology. 63: 651-681.	Herbivore	Arboreal	Houadria et al. 2020, Symbiosis 81:79‚Äì91	Malaysian Borneo	Arboreal	Macaranga pearsonii and M. hypoleuca host plants	Dan Le≈°tina	Dan Le≈°tina	Forest Fragment	2021	Reka Halus Oil Plantation	NA	5.79737	117.502	stable isotopes approximate mean value corrected for food bodies of plants from Houadria et al. 2023, Ecology and Evolution 13:e9760.	d__Bacteria	p__Proteobacteria	c__Gammaproteobacteria	o__Enterobacterales	NA	NA	NA
2d126f2a44de9bd2bcc3efa3734f8029	263-TETR3	11.0757	263-TETR3	30-TETR3	$PWD/263-TETR3_C1_W3_220805_L001_R1.fastq.gz	$PWD/263-TETR3_C1_W3_220805_L001_R2.fastq.gz	NP4A2097/5	TETR3 C1 W3	TETR003	TETR003 C1	Tetramorium	sp. 3 cf. validiusculum	Myrmicinae	Worker		3.6	1	Own measures from Papua New Guinea, Wanang, Madang province	None	Non_mutualist	Klimes pers. obs. in the sampled site	Omnivore	Arboreal	Klimes et al. 2015 PlosOne 10(2): e0117853	Papua New Guinea	Herbivore/omnivore (arboreal)	inside epiphytic roots at 14 m height	P. Klimes et al.	P. Klimes	primary	2013-07-23	Numba	900	-5.7222	145.2714¬†¬†	also few larvae available	d__Bacteria	p__Proteobacteria	c__Gammaproteobacteria	o__Enterobacterales	NA	NA	NA
a0e0cf0c83979b2b3d02c94963e58653	211-PHEI4	10.9653	211-PHEI4	26-PHEI4	$PWD/211-PHEI4_C1_W1_220805_L001_R1.fastq.gz	$PWD/211-PHEI4_C1_W1_220805_L001_R2.fastq.gz	HP0206	PHEI4 C1 W1	PHEI004	PHEI004 C1	Pheidole	hospes	Myrmicinae	Worker		5.1	3	Own measures from Papua New Guinea, Wanang, Madang province	None	Non_mutualist	Klimes pers. obs. in the sampled site	Omnivore	Arboreal	Klimes et al. 2015 PlosOne 10(2): e0117853	Papua New Guinea	Omnivor/predator	inside epiphytic roots at 17 m height of WP-5A-1051	P. Klimes et al.	P. Klimes	primary	2007-10-03	Wanang	100	-5.2317	145.179	also 2 Q pupae,2 larvae and 1 alate Q incl.	d__Bacteria	p__Bacteroidota	c__Bacteroidia	o__Flavobacteriales	f__Blattabacteriaceae	g__Candidatus_Brownia	s__Coleomegilla_maculata
0e18abb0c79b03e44270d0a46d03c0ac	225-STRU2	10.7707	225-STRU2	X-STRU2	$PWD/225-STRU2_C1_W4_220805_L001_R1.fastq.gz	$PWD/225-STRU2_C1_W4_220805_L001_R2.fastq.gz	HP0065	STRU2 C1 W4	STRU002	STRU002 C1	Strumigenys	szalayi	Myrmicinae	Worker		6.145	2	Own measures from Papua New Guinea, Wanang, Madang province	None	Non_mutualist	Klimes pers. obs. in the sampled site	Predator	Ground	Blanchard and Moreau 2017, Evolution 71: 315-329	Papua New Guinea	Predator (arboreal/leaf-litter)	NP1A0016/1,under epiph.roots on trunk	P. Klimes et al.	P. Klimes	primary	2007-05-16	Wanang	100	-5.2317	145.179	not many w top spare but also some brood	d__Bacteria	p__Proteobacteria	c__Alphaproteobacteria	o__Sphingomonadales	f__Sphingomonadaceae	g__Sphingopyxis	NA
7492bf0151e6df37c565a07fb0e0aeb5	288-CREM3	10.751	288-CREM3	25-CREM3	$PWD/288-CREM3_C2_L2_220805_L001_R1.fastq.gz	$PWD/288-CREM3_C2_L2_220805_L001_R2.fastq.gz	HP0535-h	CREM3 C2 L2	CREM003	CREM003 C2	Crematogaster	polita	Myrmicinae	Larvae		3.464	5	Own measures from Papua New Guinea, Wanang, Madang province	Trophobiont	Mutualist	Klimes pers. obs. in the sampled site	Omnivore	Arboreal	Klimes et al. 2015 PlosOne 10(2): e0117853	Papua New Guinea	Omnivore (arboreal)	carton nest #5 from WP-5E-1209 tree	P. Klimes et al.	P. Klimes	primary	2007-04-28	Wanang	100	-5.2317	145.179	(ants from same tree but not from the same original vial as coccids HP0431)	d__Bacteria	p__Actinobacteriota	c__Actinobacteria	o__Propionibacteriales	f__Propionibacteriaceae	g__Cutibacterium	NA
9fde2b036d14b98e4273e8f462649fbb	98-ANOP1	10.7033	98-ANOP1	15-ANOP1	$PWD/98-ANOP1_C1_W4_220805_L001_R1.fastq.gz	$PWD/98-ANOP1_C1_W4_220805_L001_R2.fastq.gz	EXX008	ANOP1 C1 W4	ANOP001	ANOP001 C1	Anoplolepis	gracilipes	Formicinae	Worker		4.905	4	Own measures from Papua New Guinea, Wanang, Madang province	Trophobiont	Mutualist	Klimes pers. obs. in the sampled site	Omnivore	Ground	Blanchard and Moreau 2017, Evolution 71: 315-328. Klimes et al. 2015 PlosOne 10(2): e0117853	Papua New Guinea	Omnivore (ground-dwelling/Arboreal)	EX-0469-R-2015-01-08	J. Moses et al.	P. Klimes	secondary	2015-12-02	Exxon pipeline corridor	469	-6.67997	143.438	only w available,gr.nesting invasive sp.	d__Bacteria	p__Proteobacteria	c__Alphaproteobacteria	o__Rickettsiales	f__Anaplasmataceae	g__Wolbachia	s__alpha_proteobacterium
9fde2b036d14b98e4273e8f462649fbb	220-STRU1	10.6877	220-STRU1	31-STRU1	$PWD/220-STRU1_C1_W4_220805_L001_R1.fastq.gz	$PWD/220-STRU1_C1_W4_220805_L001_R2.fastq.gz	NA0245	STRU1 C1 W4	STRU001	STRU001 C1	Strumigenys	cf. loriae	Myrmicinae	Worker		6.616	3	Own measures from Papua New Guinea, Wanang, Madang province	None	Non_mutualist	Klimes pers. obs. in the sampled site	Predator	Ground	Blanchard and Moreau 2017, Evolution 71: 315-328	Papua New Guinea	Predator (arboreal/leaf-litter)	NP1A0016/1,under epiph.roots on trunk	P. Klimes et al.	P. Klimes	primary	2013-10-05	Numba	900	-5.7222	145.2714¬†¬†	difficult to find more samples of the genus/spp in enough worker numbers / stable isotopes measured across anbother 2 Strumigenys species at the same site	d__Bacteria	p__Proteobacteria	c__Alphaproteobacteria	o__Rickettsiales	f__Anaplasmataceae	g__Wolbachia	s__alpha_proteobacterium
7492bf0151e6df37c565a07fb0e0aeb5	283-CREM3	10.5744	283-CREM3	25-CREM3	$PWD/283-CREM3_C1_P1_220805_L001_R1.fastq.gz	$PWD/283-CREM3_C1_P1_220805_L001_R2.fastq.gz	HP0431-h2	CREM3 C1 P1	CREM003	CREM003 C1	Crematogaster	polita	Myrmicinae	Pupae		3.464	5	Own measures from Papua New Guinea, Wanang, Madang province	Trophobiont	Mutualist	Klimes pers. obs. in the sampled site	Omnivore	Arboreal	Klimes et al. 2015 PlosOne 10(2): e0117853	Papua New Guinea	Omnivore (arboreal)	carton nest #5 from WP-5E-1209 tree	P. Klimes et al.	P. Klimes	primary	2007-04-28	Wanang	100	-5.2317	145.179	(ants from same tree but not from the same original vial as coccids HP0431)	d__Bacteria	p__Actinobacteriota	c__Actinobacteria	o__Propionibacteriales	f__Propionibacteriaceae	g__Cutibacterium	NA
671ec3d5b1336ee1a856c83b767b4fce	306-PACH6	10.5547	306-PACH6	37-PACH6	$PWD/306-PACH6_C1_W2_220805_L001_R1.fastq.gz	$PWD/306-PACH6_C1_W2_220805_L001_R2.fastq.gz	HP0751	PACH6 C1 W2	PACH006	PACH006 C1	Brachyponera	croceicornis	Ponerinae	Worker		7.356	1	Own measures from Papua New Guinea, Wanang, Madang province	None	Non_mutualist	no ref.; https://www.antwiki.org/wiki/Trophobiosis	Predator	Ground	Blanchard and Moreau 2017, Evolution 71: 315-328.	Papua New Guinea	Predator (ground-dwelling)	WS-1 Winkler 5	P. Klimes et al.	P.Klimes	secondary	2007-04-07	Wanang	100	-5.2296	145.178	gr.dwelling litter sp. in Wanang / predator	d__Bacteria	p__Proteobacteria	c__Gammaproteobacteria	o__Pseudomonadales	f__Moraxellaceae	g__Acinetobacter	NA
316d1c3fbf126932e8e62b52650e99a4	220-STRU1	10.5029	220-STRU1	31-STRU1	$PWD/220-STRU1_C1_W4_220805_L001_R1.fastq.gz	$PWD/220-STRU1_C1_W4_220805_L001_R2.fastq.gz	NA0245	STRU1 C1 W4	STRU001	STRU001 C1	Strumigenys	cf. loriae	Myrmicinae	Worker		6.616	3	Own measures from Papua New Guinea, Wanang, Madang province	None	Non_mutualist	Klimes pers. obs. in the sampled site	Predator	Ground	Blanchard and Moreau 2017, Evolution 71: 315-328	Papua New Guinea	Predator (arboreal/leaf-litter)	NP1A0016/1,under epiph.roots on trunk	P. Klimes et al.	P. Klimes	primary	2013-10-05	Numba	900	-5.7222	145.2714¬†¬†	difficult to find more samples of the genus/spp in enough worker numbers / stable isotopes measured across anbother 2 Strumigenys species at the same site	d__Bacteria	p__Actinobacteriota	c__Actinobacteria	o__Pseudonocardiales	f__Pseudonocardiaceae	g__Pseudonocardia	NA
9fde2b036d14b98e4273e8f462649fbb	96-ANOP1	10.4067	96-ANOP1	15-ANOP1	$PWD/96-ANOP1_C1_W2_220805_L001_R1.fastq.gz	$PWD/96-ANOP1_C1_W2_220805_L001_R2.fastq.gz	EXX008	ANOP1 C1 W2	ANOP001	ANOP001 C1	Anoplolepis	gracilipes	Formicinae	Worker		4.905	4	Own measures from Papua New Guinea, Wanang, Madang province	Trophobiont	Mutualist	Klimes pers. obs. in the sampled site	Omnivore	Ground	Blanchard and Moreau 2017, Evolution 71: 315-328. Klimes et al. 2015 PlosOne 10(2): e0117853	Papua New Guinea	Omnivore (ground-dwelling/Arboreal)	EX-0469-R-2015-01-08	J. Moses et al.	P. Klimes	secondary	2015-12-02	Exxon pipeline corridor	469	-6.67997	143.438	only w available,gr.nesting invasive sp.	d__Bacteria	p__Proteobacteria	c__Alphaproteobacteria	o__Rickettsiales	f__Anaplasmataceae	g__Wolbachia	s__alpha_proteobacterium
8247ebf67a183663fd8cc71b7704fa61	221-STRU1	10.295	221-STRU1	31-STRU1	$PWD/221-STRU1_C1_W5_220805_L001_R1.fastq.gz	$PWD/221-STRU1_C1_W5_220805_L001_R2.fastq.gz	NA0245	STRU1 C1 W5	STRU001	STRU001 C1	Strumigenys	cf. loriae	Myrmicinae	Worker		6.616	3	Own measures from Papua New Guinea, Wanang, Madang province	None	Non_mutualist	Klimes pers. obs. in the sampled site	Predator	Ground	Blanchard and Moreau 2017, Evolution 71: 315-328	Papua New Guinea	Predator (arboreal/leaf-litter)	NP1A0016/1,under epiph.roots on trunk	P. Klimes et al.	P. Klimes	primary	2013-10-05	Numba	900	-5.7222	145.2714¬†¬†	difficult to find more samples of the genus/spp in enough worker numbers / stable isotopes measured across anbother 2 Strumigenys species at the same site	d__Bacteria	p__Bacteroidota	c__Bacteroidia	o__Sphingobacteriales	f__Sphingobacteriaceae	g__Sphingobacterium	NA
39f94112a9ce2832a82c207ffd7a748d	280-CREM3	10.1916	280-CREM3	25-CREM3	$PWD/280-CREM3_C1_W4_220805_L001_R1.fastq.gz	$PWD/280-CREM3_C1_W4_220805_L001_R2.fastq.gz	HP0431-h2	CREM3 C1 W4	CREM003	CREM003 C1	Crematogaster	polita	Myrmicinae	Worker		3.464	5	Own measures from Papua New Guinea, Wanang, Madang province	Trophobiont	Mutualist	Klimes pers. obs. in the sampled site	Omnivore	Arboreal	Klimes et al. 2015 PlosOne 10(2): e0117853	Papua New Guinea	Omnivore (arboreal)	carton nest #5 from WP-5E-1209 tree	P. Klimes et al.	P. Klimes	primary	2007-04-28	Wanang	100	-5.2317	145.179	(ants from same tree but not from the same original vial as coccids HP0431)	d__Bacteria	p__Bacteroidota	c__Bacteroidia	o__Flavobacteriales	f__Flavobacteriaceae	g__Flavobacterium	NA
0e18abb0c79b03e44270d0a46d03c0ac	220-STRU1	10.1161	220-STRU1	31-STRU1	$PWD/220-STRU1_C1_W4_220805_L001_R1.fastq.gz	$PWD/220-STRU1_C1_W4_220805_L001_R2.fastq.gz	NA0245	STRU1 C1 W4	STRU001	STRU001 C1	Strumigenys	cf. loriae	Myrmicinae	Worker		6.616	3	Own measures from Papua New Guinea, Wanang, Madang province	None	Non_mutualist	Klimes pers. obs. in the sampled site	Predator	Ground	Blanchard and Moreau 2017, Evolution 71: 315-328	Papua New Guinea	Predator (arboreal/leaf-litter)	NP1A0016/1,under epiph.roots on trunk	P. Klimes et al.	P. Klimes	primary	2013-10-05	Numba	900	-5.7222	145.2714¬†¬†	difficult to find more samples of the genus/spp in enough worker numbers / stable isotopes measured across anbother 2 Strumigenys species at the same site	d__Bacteria	p__Proteobacteria	c__Alphaproteobacteria	o__Sphingomonadales	f__Sphingomonadaceae	g__Sphingopyxis	NA
316d1c3fbf126932e8e62b52650e99a4	219-STRU1	10.1049	219-STRU1	31-STRU1	$PWD/219-STRU1_C1_W3_220805_L001_R1.fastq.gz	$PWD/219-STRU1_C1_W3_220805_L001_R2.fastq.gz	NA0245	STRU1 C1 W3	STRU001	STRU001 C1	Strumigenys	cf. loriae	Myrmicinae	Worker		6.616	3	Own measures from Papua New Guinea, Wanang, Madang province	None	Non_mutualist	Klimes pers. obs. in the sampled site	Predator	Ground	Blanchard and Moreau 2017, Evolution 71: 315-328	Papua New Guinea	Predator (arboreal/leaf-litter)	NP1A0016/1,under epiph.roots on trunk	P. Klimes et al.	P. Klimes	primary	2013-10-05	Numba	900	-5.7222	145.2714¬†¬†	difficult to find more samples of the genus/spp in enough worker numbers / stable isotopes measured across anbother 2 Strumigenys species at the same site	d__Bacteria	p__Actinobacteriota	c__Actinobacteria	o__Pseudonocardiales	f__Pseudonocardiaceae	g__Pseudonocardia	NA
1e5a86a4121e2588a13421f38a82910e	201-ACRO1	9.96513	201-ACRO1	13-ACRO1	$PWD/201-ACRO1_C1_W1_220805_L001_R1.fastq.gz	$PWD/201-ACRO1_C1_W1_220805_L001_R2.fastq.gz	NA0189	ACRO1 C1 W1	ACRO001	ACRO001 C1	Acropyga	ambigua	Formicinae	Worker		7.141	2	Per genus soil-corr. mean value from same region / Pfeifer et al. 2014, Myrmecological News 19: 31-41 (Appendix S4 table).	Trophobiont	Mutualist	Williams, D J . 1998, Bulletin of the British Museum (Natural History)(Entomology) 67: 1 -64; Klimes pers. obs. - the colony sample sampled with a scale insect	Predator	Ground	Blanchard and Moreau 2017, Evolution 71: 315-328	Papua New Guinea	Herbivore (subteranean/Arboreal)	NP2A0108,canopy	P. Klimes et al.	P. Klimes	primary	2013-06-26	Numba	900	-5.7222	145.2714¬†¬†	only sample available to share for the genus	d__Bacteria	p__Proteobacteria	c__Alphaproteobacteria	o__Rhizobiales	f__Rhizobiaceae	g__uncultured	s__uncultured_Rhizobiales
fceaab840c53a185678b43d55226a999	246-TURN1	9.94652	246-TURN1	4-TURN1	$PWD/246-TURN1_C2_P3_220805_L001_R1.fastq.gz	$PWD/246-TURN1_C2_P3_220805_L001_R2.fastq.gz	HP0641	TURN1 C2 P3	TURN001	TURN001 C2	Turneria	dahlii	Dolichoderinae	Pupae		3.98	1	Own measures from Papua New Guinea, Wanang, Madang province	None	Non_mutualist	Klimes pers. obs. in the sampled site; no ref.; https://www.antwiki.org/wiki/Trophobiosis	Omnivore	Arboreal	Klimes et al. 2015 PlosOne 10(2): e0117853	Papua New Guinea	Omnivore (arboreal)	WS-1E-0964 / dead twig in canopy	P. Klimes et al.	P. Klimes	secondary	2007-07-25	Wanang	100	-5.2296	145.178	also brood available	d__Bacteria	p__Proteobacteria	c__Alphaproteobacteria	o__Rickettsiales	f__Anaplasmataceae	g__Wolbachia	NA
0e18abb0c79b03e44270d0a46d03c0ac	218-STRU1	9.56741	218-STRU1	31-STRU1	$PWD/218-STRU1_C1_W2_220805_L001_R1.fastq.gz	$PWD/218-STRU1_C1_W2_220805_L001_R2.fastq.gz	NA0245	STRU1 C1 W2	STRU001	STRU001 C1	Strumigenys	cf. loriae	Myrmicinae	Worker		6.616	3	Own measures from Papua New Guinea, Wanang, Madang province	None	Non_mutualist	Klimes pers. obs. in the sampled site	Predator	Ground	Blanchard and Moreau 2017, Evolution 71: 315-328	Papua New Guinea	Predator (arboreal/leaf-litter)	NP1A0016/1,under epiph.roots on trunk	P. Klimes et al.	P. Klimes	primary	2013-10-05	Numba	900	-5.7222	145.2714¬†¬†	difficult to find more samples of the genus/spp in enough worker numbers / stable isotopes measured across anbother 2 Strumigenys species at the same site	d__Bacteria	p__Proteobacteria	c__Alphaproteobacteria	o__Sphingomonadales	f__Sphingomonadaceae	g__Sphingopyxis	NA
7492bf0151e6df37c565a07fb0e0aeb5	285-CREM3	9.41403	285-CREM3	25-CREM3	$PWD/285-CREM3_C2_W2_220805_L001_R1.fastq.gz	$PWD/285-CREM3_C2_W2_220805_L001_R2.fastq.gz	HP0535-h	CREM3 C2 W2	CREM003	CREM003 C2	Crematogaster	polita	Myrmicinae	Worker		3.464	5	Own measures from Papua New Guinea, Wanang, Madang province	Trophobiont	Mutualist	Klimes pers. obs. in the sampled site	Omnivore	Arboreal	Klimes et al. 2015 PlosOne 10(2): e0117853	Papua New Guinea	Omnivore (arboreal)	carton nest #5 from WP-5E-1209 tree	P. Klimes et al.	P. Klimes	primary	2007-04-28	Wanang	100	-5.2317	145.179	(ants from same tree but not from the same original vial as coccids HP0431)	d__Bacteria	p__Actinobacteriota	c__Actinobacteria	o__Propionibacteriales	f__Propionibacteriaceae	g__Cutibacterium	NA
81bfddc28cfd632ba3a84d99da248e02	113-PHEI4	9.41272	113-PHEI4	26-PHEI4	$PWD/113-PHEI4_C2_L1_220805_L001_R1.fastq.gz	$PWD/113-PHEI4_C2_L1_220805_L001_R2.fastq.gz	NS1A0002/1	PHEI4 C2 L1	PHEI004	PHEI004 C2	Pheidole	hospes	Myrmicinae	Larvae		5.1	3	Own measures from Papua New Guinea, Wanang, Madang province	None	Non_mutualist	Klimes pers. obs. in the sampled site	Omnivore	Arboreal	Klimes et al. 2015 PlosOne 10(2): e0117854	Papua New Guinea	Omnivor/predator	inside epiphytic roots at 17 m height of WP-5A-1052	P. Klimes et al.	P. Klimes	primary	2007-10-04	Wanang	100	-5.2317	145.179	also 2 Q pupae,2 larvae and 1 alate Q incl.	d__Bacteria	p__Firmicutes	c__Bacilli	o__RsaHf231	f__RsaHf231	g__RsaHf231	s__uncultured_bacterium
0e18abb0c79b03e44270d0a46d03c0ac	223-STRU2	9.26616	223-STRU2	X-STRU2	$PWD/223-STRU2_C1_W2_220805_L001_R1.fastq.gz	$PWD/223-STRU2_C1_W2_220805_L001_R2.fastq.gz	HP0065	STRU2 C1 W2	STRU002	STRU002 C1	Strumigenys	szalayi	Myrmicinae	Worker		6.145	2	Own measures from Papua New Guinea, Wanang, Madang province	None	Non_mutualist	Klimes pers. obs. in the sampled site	Predator	Ground	Blanchard and Moreau 2017, Evolution 71: 315-329	Papua New Guinea	Predator (arboreal/leaf-litter)	NP1A0016/1,under epiph.roots on trunk	P. Klimes et al.	P. Klimes	primary	2007-05-16	Wanang	100	-5.2317	145.179	not many w top spare but also some brood	d__Bacteria	p__Proteobacteria	c__Alphaproteobacteria	o__Sphingomonadales	f__Sphingomonadaceae	g__Sphingopyxis	NA
2d126f2a44de9bd2bcc3efa3734f8029	100-TETR6	9.25684	100-TETR6	29-TETR6	$PWD/100-TETR6_C1_W4_220805_L001_R1.fastq.gz	$PWD/100-TETR6_C1_W4_220805_L001_R2.fastq.gz	HP0110	TETR6 C1 W4	TETR006	TETR006 C1	Tetramorium	sp. 6 cf. validiusculum	Myrmicinae	Worker		3.2	2	Own measures from Papua New Guinea, Wanang, Madang province	None	Non_mutualist	Klimes pers. obs. in the sampled site	Omnivore	Arboreal	Klimes et al. 2015 PlosOne 10(2): e0117853	Papua New Guinea	Herbivore/omnivore (arboreal)	WP-4D-0769/1 sample, in hollowbranhc at 5 m height	P. Klimes et al.	P. Klimes	primary	2007-03-15	Wanang	100	-5.2317	145.179	also nw Q available and 1 alate Q available / might be same sp.as TETR003 but due ecol.and color diff.we kept them sep. (sp.complex)	d__Bacteria	p__Proteobacteria	c__Gammaproteobacteria	o__Enterobacterales	NA	NA	NA
f208136f6f688949fdd7bc9986da5d9d	7-Pn1	9.20498	7-Pn1	1-Pn1	$PWD/7-Pn1_1_220805_L001_R1.fastq.gz	$PWD/7-Pn1_1_220805_L001_R2.fastq.gz	Pn1	Pn1 1	PNAG001	PNAG001 C1	Philidris	nagasau	Dolichoderinae	Worker	Squamellaria	1.85	2	Chomicki et al. 2019 (Fig. S7, corr. value for plant tissue_ mean for the species)	Ant_plant	Mutualist	Chomicki, G., Renner, S.S. 2019, New Phytologist 223: 2011-2023	Herbivore	Arboreal	Chomicki, G., Renner, S.S. 2019, New Phytologist 223: 2011-2023	Fiji	Arboreal		Guillaume Chomicki	Guillaume Chomicki	unknown	Unknown	Vanua Levu	NA	NA		Stable isotopes approximate mean value taken as mean per species from Fig. S7 in Chomicky et al. 2019 study	d__Bacteria	p__Proteobacteria	c__Gammaproteobacteria	o__Pseudomonadales	f__Moraxellaceae	g__Acinetobacter	NA
478ae76b19790fb3af163e33c97b5593	218-STRU1	9.04276	218-STRU1	31-STRU1	$PWD/218-STRU1_C1_W2_220805_L001_R1.fastq.gz	$PWD/218-STRU1_C1_W2_220805_L001_R2.fastq.gz	NA0245	STRU1 C1 W2	STRU001	STRU001 C1	Strumigenys	cf. loriae	Myrmicinae	Worker		6.616	3	Own measures from Papua New Guinea, Wanang, Madang province	None	Non_mutualist	Klimes pers. obs. in the sampled site	Predator	Ground	Blanchard and Moreau 2017, Evolution 71: 315-328	Papua New Guinea	Predator (arboreal/leaf-litter)	NP1A0016/1,under epiph.roots on trunk	P. Klimes et al.	P. Klimes	primary	2013-10-05	Numba	900	-5.7222	145.2714¬†¬†	difficult to find more samples of the genus/spp in enough worker numbers / stable isotopes measured across anbother 2 Strumigenys species at the same site	d__Bacteria	p__Proteobacteria	c__Alphaproteobacteria	o__Rhizobiales	f__Labraceae	g__Labrys	NA
2f2fc0a01005a3c7c3ce3df1e9385d00	53-ANON2	8.86898	53-ANON2	3-ANON2	$PWD/53-ANON2_C1_W2_220805_L001_R1.fastq.gz	$PWD/53-ANON2_C1_W2_220805_L001_R2.fastq.gz	HP0670-h	ANON2 C1 W2	ANON002	ANON002 C1	Anonychomyrma	minuta	Dolichoderinae	Worker		4.925	2	Own measures from Papua New Guinea, Wanang, Madang province	Ant_plant	Mutualist	Plowman et al., Proc. R. Soc. B 284: 20162564; Klimes pers. obs. in the sampled site	Omnivore	Arboreal	Bluthgen et al. Oecologia (2003) 137:426‚Äì435., Blanchard and Moreau 2017, Evolution 71: 315-328.	Papua New Guinea	Omnivore (arboreal)	holow twig in canopy WP-4A-1024/5	P. Klimes et al.	P. Klimes	primary	2007-08-25	Wanang	100	-5.2317	145.179	nest on that tree, also 3 queens + trophobionts available from the nest coll. sep.	d__Bacteria	p__Proteobacteria	c__Gammaproteobacteria	o__Enterobacterales	NA	NA	NA
9fde2b036d14b98e4273e8f462649fbb	70-TAPI1	8.73133	70-TAPI1	8-TAPI1	$PWD/70-TAPI1_C1_L1_220805_L001_R1.fastq.gz	$PWD/70-TAPI1_C1_L1_220805_L001_R2.fastq.gz	HP0036	TAPI1 C1 L1	TAPI001	TAPI001 C1	Tapinoma	melanocephalum	Dolichoderinae	Larvae		4.74	7	Own measures from Papua New Guinea, Wanang, Madang province	Trophobiont	Mutualist	ref. at https://www.antwiki.org/wiki/Trophobiosis	Omnivore	Arboreal	Klimes et al. 2015 PlosOne 10(2): e0117853	Papua New Guinea	Omnivore (arboreal)	tree WS-1D-0951 / dead twig in canopy	P. Klimes et al.	P. Klimes	secondary	2007-06-09	Wanang	100	-5.2296	145.178	also queens available	d__Bacteria	p__Proteobacteria	c__Alphaproteobacteria	o__Rickettsiales	f__Anaplasmataceae	g__Wolbachia	s__alpha_proteobacterium
5ca4a74f051e469d9270a16ced822087	285-CREM3	8.65844	285-CREM3	25-CREM3	$PWD/285-CREM3_C2_W2_220805_L001_R1.fastq.gz	$PWD/285-CREM3_C2_W2_220805_L001_R2.fastq.gz	HP0535-h	CREM3 C2 W2	CREM003	CREM003 C2	Crematogaster	polita	Myrmicinae	Worker		3.464	5	Own measures from Papua New Guinea, Wanang, Madang province	Trophobiont	Mutualist	Klimes pers. obs. in the sampled site	Omnivore	Arboreal	Klimes et al. 2015 PlosOne 10(2): e0117853	Papua New Guinea	Omnivore (arboreal)	carton nest #5 from WP-5E-1209 tree	P. Klimes et al.	P. Klimes	primary	2007-04-28	Wanang	100	-5.2317	145.179	(ants from same tree but not from the same original vial as coccids HP0431)	d__Bacteria	p__Firmicutes	c__Bacilli	o__Staphylococcales	f__Staphylococcaceae	g__Staphylococcus	NA
316d1c3fbf126932e8e62b52650e99a4	225-STRU2	8.5937	225-STRU2	X-STRU2	$PWD/225-STRU2_C1_W4_220805_L001_R1.fastq.gz	$PWD/225-STRU2_C1_W4_220805_L001_R2.fastq.gz	HP0065	STRU2 C1 W4	STRU002	STRU002 C1	Strumigenys	szalayi	Myrmicinae	Worker		6.145	2	Own measures from Papua New Guinea, Wanang, Madang province	None	Non_mutualist	Klimes pers. obs. in the sampled site	Predator	Ground	Blanchard and Moreau 2017, Evolution 71: 315-329	Papua New Guinea	Predator (arboreal/leaf-litter)	NP1A0016/1,under epiph.roots on trunk	P. Klimes et al.	P. Klimes	primary	2007-05-16	Wanang	100	-5.2317	145.179	not many w top spare but also some brood	d__Bacteria	p__Actinobacteriota	c__Actinobacteria	o__Pseudonocardiales	f__Pseudonocardiaceae	g__Pseudonocardia	NA
73e91a7bb8785b8c28ce8b935d2cd64c	187-TECH1	8.57143	187-TECH1	6-TECH1	$PWD/187-TECH1_C1_W4_220805_L001_R1.fastq.gz	$PWD/187-TECH1_C1_W4_220805_L001_R2.fastq.gz	HP0033	TECH1 C1 W4	TECH001	TECH001 C1	Technomyrmex	brunneus	Dolichoderinae	Worker		3.614	5	Own measures from Papua New Guinea, Wanang, Madang province	Trophobiont	Mutualist	Klimes pers. obs. in the sampled site	Omnivore	Arboreal	Klimes et al. 2015 PlosOne 10(2): e0117853	Papua New Guinea	Omnivore (arboreal)	tree WS-1D-0954/4, nest in hollow twig	P. Klimes et al.	P. Klimes	secondary	2007-06-09	Wanang	100	-5.2296	145.178		d__Bacteria	p__Proteobacteria	c__Gammaproteobacteria	o__Enterobacterales	f__Morganellaceae	g__Arsenophonus	NA
fceaab840c53a185678b43d55226a999	102-VOMB3	8.56965	102-VOMB3	36-VOMB3	$PWD/102-VOMB3_C1_W2_220805_L001_R1.fastq.gz	$PWD/102-VOMB3_C1_W2_220805_L001_R2.fastq.gz	PKEE123	VOMB3 C1 W2	VOMB003	VOMB003 C1	Vombisidris	sp. 4	Myrmicinae	Worker		1.38	1	Own measures from Papua New Guinea, Wanang, Madang province (another species)	None	Non_mutualist	Klimes pers. obs. in the sampled site	Herbivore	Arboreal	Blanchard and Moreau 2017, Evolution 71: 315-328	Papua New Guinea	Herbivore/omnivore(arboreal)	WP-1Z-3096, carton nest on leaves	P. Klimes et al.	P. Klimes	primary	2008-04-03	Wanang	100	-5.2317	145.179	difficult to find more sampoles of the genus in enough worker numbers / stable isotopes measured from another Vombisidris species at the same site	d__Bacteria	p__Proteobacteria	c__Alphaproteobacteria	o__Rickettsiales	f__Anaplasmataceae	g__Wolbachia	NA
478ae76b19790fb3af163e33c97b5593	220-STRU1	8.56862	220-STRU1	31-STRU1	$PWD/220-STRU1_C1_W4_220805_L001_R1.fastq.gz	$PWD/220-STRU1_C1_W4_220805_L001_R2.fastq.gz	NA0245	STRU1 C1 W4	STRU001	STRU001 C1	Strumigenys	cf. loriae	Myrmicinae	Worker		6.616	3	Own measures from Papua New Guinea, Wanang, Madang province	None	Non_mutualist	Klimes pers. obs. in the sampled site	Predator	Ground	Blanchard and Moreau 2017, Evolution 71: 315-328	Papua New Guinea	Predator (arboreal/leaf-litter)	NP1A0016/1,under epiph.roots on trunk	P. Klimes et al.	P. Klimes	primary	2013-10-05	Numba	900	-5.7222	145.2714¬†¬†	difficult to find more samples of the genus/spp in enough worker numbers / stable isotopes measured across anbother 2 Strumigenys species at the same site	d__Bacteria	p__Proteobacteria	c__Alphaproteobacteria	o__Rhizobiales	f__Labraceae	g__Labrys	NA
f3dd31058c77dbf90a9df18854225c24	159-TECH1	8.53447	159-TECH1	6-TECH1	$PWD/159-TECH1_C1_W1_220805_L001_R1.fastq.gz	$PWD/159-TECH1_C1_W1_220805_L001_R2.fastq.gz	HP0033	TECH1 C1 W1	TECH001	TECH001 C1	Technomyrmex	brunneus	Dolichoderinae	Worker		3.614	5	Own measures from Papua New Guinea, Wanang, Madang province	Trophobiont	Mutualist	Klimes pers. obs. in the sampled site	Omnivore	Arboreal	Klimes et al. 2015 PlosOne 10(2): e0117853	Papua New Guinea	Omnivore (arboreal)	tree WS-1D-0954/4, nest in hollow twig	P. Klimes et al.	P. Klimes	secondary	2007-06-09	Wanang	100	-5.2296	145.178		Unassigned	NA	NA	NA	NA	NA	NA
f3dd31058c77dbf90a9df18854225c24	175-TECH2	8.31136	175-TECH2	5-TECH2	$PWD/175-TECH2_L1_220805_L001_R1.fastq.gz	$PWD/175-TECH2_L1_220805_L001_R2.fastq.gz	WP-IC-165-11	TECH2 L1	TECH002	TECH002 C1	Technomyrmex	albipes	Dolichoderinae	Larvae		3.946	5	Own measures from Papua New Guinea, Wanang, Madang province	Trophobiont	Mutualist	Klimes pers. obs. in the sampled site	Omnivore	Arboreal	Klimes et al. 2015 PlosOne 10(2): e0117853	Papua New Guinea	Omnivore (arboreal)	tree WP-1C-0165/1, nest in dead climber	P. Klimes et al.	P. Klimes	primary	2006-05-25	Wanang	100	-5.2317	145.179		Unassigned	NA	NA	NA	NA	NA	NA
39f94112a9ce2832a82c207ffd7a748d	283-CREM3	8.30413	283-CREM3	25-CREM3	$PWD/283-CREM3_C1_P1_220805_L001_R1.fastq.gz	$PWD/283-CREM3_C1_P1_220805_L001_R2.fastq.gz	HP0431-h2	CREM3 C1 P1	CREM003	CREM003 C1	Crematogaster	polita	Myrmicinae	Pupae		3.464	5	Own measures from Papua New Guinea, Wanang, Madang province	Trophobiont	Mutualist	Klimes pers. obs. in the sampled site	Omnivore	Arboreal	Klimes et al. 2015 PlosOne 10(2): e0117853	Papua New Guinea	Omnivore (arboreal)	carton nest #5 from WP-5E-1209 tree	P. Klimes et al.	P. Klimes	primary	2007-04-28	Wanang	100	-5.2317	145.179	(ants from same tree but not from the same original vial as coccids HP0431)	d__Bacteria	p__Bacteroidota	c__Bacteroidia	o__Flavobacteriales	f__Flavobacteriaceae	g__Flavobacterium	NA
eb639389024f418cdcfec7941615ae8a	288-CREM3	8.23849	288-CREM3	25-CREM3	$PWD/288-CREM3_C2_L2_220805_L001_R1.fastq.gz	$PWD/288-CREM3_C2_L2_220805_L001_R2.fastq.gz	HP0535-h	CREM3 C2 L2	CREM003	CREM003 C2	Crematogaster	polita	Myrmicinae	Larvae		3.464	5	Own measures from Papua New Guinea, Wanang, Madang province	Trophobiont	Mutualist	Klimes pers. obs. in the sampled site	Omnivore	Arboreal	Klimes et al. 2015 PlosOne 10(2): e0117853	Papua New Guinea	Omnivore (arboreal)	carton nest #5 from WP-5E-1209 tree	P. Klimes et al.	P. Klimes	primary	2007-04-28	Wanang	100	-5.2317	145.179	(ants from same tree but not from the same original vial as coccids HP0431)	d__Bacteria	p__Proteobacteria	c__Alphaproteobacteria	o__Rhodobacterales	f__Rhodobacteraceae	g__Paracoccus	NA
39f94112a9ce2832a82c207ffd7a748d	288-CREM3	8.13418	288-CREM3	25-CREM3	$PWD/288-CREM3_C2_L2_220805_L001_R1.fastq.gz	$PWD/288-CREM3_C2_L2_220805_L001_R2.fastq.gz	HP0535-h	CREM3 C2 L2	CREM003	CREM003 C2	Crematogaster	polita	Myrmicinae	Larvae		3.464	5	Own measures from Papua New Guinea, Wanang, Madang province	Trophobiont	Mutualist	Klimes pers. obs. in the sampled site	Omnivore	Arboreal	Klimes et al. 2015 PlosOne 10(2): e0117853	Papua New Guinea	Omnivore (arboreal)	carton nest #5 from WP-5E-1209 tree	P. Klimes et al.	P. Klimes	primary	2007-04-28	Wanang	100	-5.2317	145.179	(ants from same tree but not from the same original vial as coccids HP0431)	d__Bacteria	p__Bacteroidota	c__Bacteroidia	o__Flavobacteriales	f__Flavobacteriaceae	g__Flavobacterium	NA
316d1c3fbf126932e8e62b52650e99a4	223-STRU2	8.13253	223-STRU2	X-STRU2	$PWD/223-STRU2_C1_W2_220805_L001_R1.fastq.gz	$PWD/223-STRU2_C1_W2_220805_L001_R2.fastq.gz	HP0065	STRU2 C1 W2	STRU002	STRU002 C1	Strumigenys	szalayi	Myrmicinae	Worker		6.145	2	Own measures from Papua New Guinea, Wanang, Madang province	None	Non_mutualist	Klimes pers. obs. in the sampled site	Predator	Ground	Blanchard and Moreau 2017, Evolution 71: 315-329	Papua New Guinea	Predator (arboreal/leaf-litter)	NP1A0016/1,under epiph.roots on trunk	P. Klimes et al.	P. Klimes	primary	2007-05-16	Wanang	100	-5.2317	145.179	not many w top spare but also some brood	d__Bacteria	p__Actinobacteriota	c__Actinobacteria	o__Pseudonocardiales	f__Pseudonocardiaceae	g__Pseudonocardia	NA
9fde2b036d14b98e4273e8f462649fbb	99-ANOP1	8.09201	99-ANOP1	15-ANOP1	$PWD/99-ANOP1_C1_W5_220805_L001_R1.fastq.gz	$PWD/99-ANOP1_C1_W5_220805_L001_R2.fastq.gz	EXX008	ANOP1 C1 W5	ANOP001	ANOP001 C1	Anoplolepis	gracilipes	Formicinae	Worker		4.905	4	Own measures from Papua New Guinea, Wanang, Madang province	Trophobiont	Mutualist	Klimes pers. obs. in the sampled site	Omnivore	Ground	Blanchard and Moreau 2017, Evolution 71: 315-328. Klimes et al. 2015 PlosOne 10(2): e0117853	Papua New Guinea	Omnivore (ground-dwelling/Arboreal)	EX-0469-R-2015-01-08	J. Moses et al.	P. Klimes	secondary	2015-12-02	Exxon pipeline corridor	469	-6.67997	143.438	only w available,gr.nesting invasive sp.	d__Bacteria	p__Proteobacteria	c__Alphaproteobacteria	o__Rickettsiales	f__Anaplasmataceae	g__Wolbachia	s__alpha_proteobacterium
cd1d29821dc62f09ba158477b1d89557	81-PSEU2	8.05795	81-PSEU2	10-PSEU2	$PWD/81-PSEU2_C1_W2_220805_L001_R1.fastq.gz	$PWD/81-PSEU2_C1_W2_220805_L001_R2.fastq.gz	HP0711	PSEU2 C1 W2	PSEU002	PSEU002 C1	Pseudolasius	karawajewi	Formicinae	Worker		5.665	2	Own measures from Papua New Guinea, Wanang, Madang province (another species)	Trophobiont	Mutualist	Klimes et al. 2018, Myrmecological News 26:31-45	Omnivore	Ground	Klimes et al. 2018, Myrmecological News 26:31-45	Papua New Guinea	Herbivore (subterranean/arboreal)	soil structure on trunkof Pimelodendron amboinicum	P. Klimes et al.	P. Klimes	primary	2007-06-26	Wanang	100	-5.2317	145.179	1 hopper nymph Flatidae included, see also Klimes et al., 2018, Myrm. News / stable isotopes estimated from another related species PSEU001 at the site	d__Bacteria	p__Proteobacteria	c__Alphaproteobacteria	o__Acetobacterales	f__Acetobacteraceae	NA	NA
478ae76b19790fb3af163e33c97b5593	219-STRU1	7.76963	219-STRU1	31-STRU1	$PWD/219-STRU1_C1_W3_220805_L001_R1.fastq.gz	$PWD/219-STRU1_C1_W3_220805_L001_R2.fastq.gz	NA0245	STRU1 C1 W3	STRU001	STRU001 C1	Strumigenys	cf. loriae	Myrmicinae	Worker		6.616	3	Own measures from Papua New Guinea, Wanang, Madang province	None	Non_mutualist	Klimes pers. obs. in the sampled site	Predator	Ground	Blanchard and Moreau 2017, Evolution 71: 315-328	Papua New Guinea	Predator (arboreal/leaf-litter)	NP1A0016/1,under epiph.roots on trunk	P. Klimes et al.	P. Klimes	primary	2013-10-05	Numba	900	-5.7222	145.2714¬†¬†	difficult to find more samples of the genus/spp in enough worker numbers / stable isotopes measured across anbother 2 Strumigenys species at the same site	d__Bacteria	p__Proteobacteria	c__Alphaproteobacteria	o__Rhizobiales	f__Labraceae	g__Labrys	NA
39f94112a9ce2832a82c207ffd7a748d	286-CREM3	7.69453	286-CREM3	25-CREM3	$PWD/286-CREM3_C2_W4_220805_L001_R1.fastq.gz	$PWD/286-CREM3_C2_W4_220805_L001_R2.fastq.gz	HP0535-h	CREM3 C2 W4	CREM003	CREM003 C2	Crematogaster	polita	Myrmicinae	Worker		3.464	5	Own measures from Papua New Guinea, Wanang, Madang province	Trophobiont	Mutualist	Klimes pers. obs. in the sampled site	Omnivore	Arboreal	Klimes et al. 2015 PlosOne 10(2): e0117853	Papua New Guinea	Omnivore (arboreal)	carton nest #5 from WP-5E-1209 tree	P. Klimes et al.	P. Klimes	primary	2007-04-28	Wanang	100	-5.2317	145.179	(ants from same tree but not from the same original vial as coccids HP0431)	d__Bacteria	p__Bacteroidota	c__Bacteroidia	o__Flavobacteriales	f__Flavobacteriaceae	g__Flavobacterium	NA
cf09ec96ebc544f49cce7c4d4ca3cd73	223-STRU2	7.63417	223-STRU2	X-STRU2	$PWD/223-STRU2_C1_W2_220805_L001_R1.fastq.gz	$PWD/223-STRU2_C1_W2_220805_L001_R2.fastq.gz	HP0065	STRU2 C1 W2	STRU002	STRU002 C1	Strumigenys	szalayi	Myrmicinae	Worker		6.145	2	Own measures from Papua New Guinea, Wanang, Madang province	None	Non_mutualist	Klimes pers. obs. in the sampled site	Predator	Ground	Blanchard and Moreau 2017, Evolution 71: 315-329	Papua New Guinea	Predator (arboreal/leaf-litter)	NP1A0016/1,under epiph.roots on trunk	P. Klimes et al.	P. Klimes	primary	2007-05-16	Wanang	100	-5.2317	145.179	not many w top spare but also some brood	d__Bacteria	p__Actinobacteriota	c__Actinobacteria	o__Propionibacteriales	f__Nocardioidaceae	g__Nocardioides	NA
478ae76b19790fb3af163e33c97b5593	225-STRU2	7.56568	225-STRU2	X-STRU2	$PWD/225-STRU2_C1_W4_220805_L001_R1.fastq.gz	$PWD/225-STRU2_C1_W4_220805_L001_R2.fastq.gz	HP0065	STRU2 C1 W4	STRU002	STRU002 C1	Strumigenys	szalayi	Myrmicinae	Worker		6.145	2	Own measures from Papua New Guinea, Wanang, Madang province	None	Non_mutualist	Klimes pers. obs. in the sampled site	Predator	Ground	Blanchard and Moreau 2017, Evolution 71: 315-329	Papua New Guinea	Predator (arboreal/leaf-litter)	NP1A0016/1,under epiph.roots on trunk	P. Klimes et al.	P. Klimes	primary	2007-05-16	Wanang	100	-5.2317	145.179	not many w top spare but also some brood	d__Bacteria	p__Proteobacteria	c__Alphaproteobacteria	o__Rhizobiales	f__Labraceae	g__Labrys	NA
9fde2b036d14b98e4273e8f462649fbb	69-TAPI1	7.55199	69-TAPI1	8-TAPI1	$PWD/69-TAPI1_C1_W4_220805_L001_R1.fastq.gz	$PWD/69-TAPI1_C1_W4_220805_L001_R2.fastq.gz	HP0036	TAPI1 C1 W4	TAPI001	TAPI001 C1	Tapinoma	melanocephalum	Dolichoderinae	Worker		4.74	7	Own measures from Papua New Guinea, Wanang, Madang province	Trophobiont	Mutualist	ref. at https://www.antwiki.org/wiki/Trophobiosis	Omnivore	Arboreal	Klimes et al. 2015 PlosOne 10(2): e0117853	Papua New Guinea	Omnivore (arboreal)	tree WS-1D-0951 / dead twig in canopy	P. Klimes et al.	P. Klimes	secondary	2007-06-09	Wanang	100	-5.2296	145.178	also queens available	d__Bacteria	p__Proteobacteria	c__Alphaproteobacteria	o__Rickettsiales	f__Anaplasmataceae	g__Wolbachia	s__alpha_proteobacterium
011c4613181ff63bb26d6042b653e3e9	287-CREM3	7.42493	287-CREM3	25-CREM3	$PWD/287-CREM3_C2_L1_220805_L001_R1.fastq.gz	$PWD/287-CREM3_C2_L1_220805_L001_R2.fastq.gz	HP0535-h	CREM3 C2 L1	CREM003	CREM003 C2	Crematogaster	polita	Myrmicinae	Larvae		3.464	5	Own measures from Papua New Guinea, Wanang, Madang province	Trophobiont	Mutualist	Klimes pers. obs. in the sampled site	Omnivore	Arboreal	Klimes et al. 2015 PlosOne 10(2): e0117853	Papua New Guinea	Omnivore (arboreal)	carton nest #5 from WP-5E-1209 tree	P. Klimes et al.	P. Klimes	primary	2007-04-28	Wanang	100	-5.2317	145.179	(ants from same tree but not from the same original vial as coccids HP0431)	d__Bacteria	p__Proteobacteria	c__Gammaproteobacteria	o__Alteromonadales	f__Alteromonadaceae	g__Rheinheimera	NA
39f94112a9ce2832a82c207ffd7a748d	277-CREM3	7.35046	277-CREM3	25-CREM3	$PWD/277-CREM3_C1_W1_220805_L001_R1.fastq.gz	$PWD/277-CREM3_C1_W1_220805_L001_R2.fastq.gz	HP0431-h2	CREM3 C1 W1	CREM003	CREM003 C1	Crematogaster	polita	Myrmicinae	Worker		3.464	5	Own measures from Papua New Guinea, Wanang, Madang province	Trophobiont	Mutualist	Klimes pers. obs. in the sampled site	Omnivore	Arboreal	Klimes et al. 2015 PlosOne 10(2): e0117853	Papua New Guinea	Omnivore (arboreal)	carton nest #5 from WP-5E-1209 tree	P. Klimes et al.	P. Klimes	primary	2007-04-28	Wanang	100	-5.2317	145.179	(ants from same tree but not from the same original vial as coccids HP0431)	d__Bacteria	p__Bacteroidota	c__Bacteroidia	o__Flavobacteriales	f__Flavobacteriaceae	g__Flavobacterium	NA
6fdcd3f61129dcf1b72340c83f53511c	85-PARA5	7.28911	85-PARA5	11-PARA5	$PWD/85-PARA5_C1_W1_220805_L001_R1.fastq.gz	$PWD/85-PARA5_C1_W1_220805_L001_R2.fastq.gz	HP0189	PARA5 C1 W1	PARA005	PARA005 C1	Nylanderia	aff. vaga	Formicinae	Worker		3.93	3	Own measures from Papua New Guinea, Wanang, Madang province	None	Non_mutualist	Klimes pers. obs. in the sampled site	Omnivore	Ground	Blanchard and Moreau 2017, Evolution 71: 315-328.	Papua New Guinea	Omnivore (arboreal/leaf-litter)	WP-4D-0763/1, under bark at 6 m	P. Klimes et al.	P. Klimes	primary	2007-03-20	Wanang	100	-5.2317	145.179	also some larva and pupae avail.	d__Bacteria	p__Firmicutes	c__Bacilli	o__Entomoplasmatales	f__Entomoplasmataceae	g__Mesoplasma	s__uncultured_Entomoplasmataceae
011c4613181ff63bb26d6042b653e3e9	280-CREM3	7.20185	280-CREM3	25-CREM3	$PWD/280-CREM3_C1_W4_220805_L001_R1.fastq.gz	$PWD/280-CREM3_C1_W4_220805_L001_R2.fastq.gz	HP0431-h2	CREM3 C1 W4	CREM003	CREM003 C1	Crematogaster	polita	Myrmicinae	Worker		3.464	5	Own measures from Papua New Guinea, Wanang, Madang province	Trophobiont	Mutualist	Klimes pers. obs. in the sampled site	Omnivore	Arboreal	Klimes et al. 2015 PlosOne 10(2): e0117853	Papua New Guinea	Omnivore (arboreal)	carton nest #5 from WP-5E-1209 tree	P. Klimes et al.	P. Klimes	primary	2007-04-28	Wanang	100	-5.2317	145.179	(ants from same tree but not from the same original vial as coccids HP0431)	d__Bacteria	p__Proteobacteria	c__Gammaproteobacteria	o__Alteromonadales	f__Alteromonadaceae	g__Rheinheimera	NA
9fde2b036d14b98e4273e8f462649fbb	103-VOMB3	7.06689	103-VOMB3	36-VOMB3	$PWD/103-VOMB3_C1_W3_220805_L001_R1.fastq.gz	$PWD/103-VOMB3_C1_W3_220805_L001_R2.fastq.gz	PKEE123	VOMB3 C1 W3	VOMB003	VOMB003 C1	Vombisidris	sp. 4	Myrmicinae	Worker		1.38	1	Own measures from Papua New Guinea, Wanang, Madang province (another species)	None	Non_mutualist	Klimes pers. obs. in the sampled site	Herbivore	Arboreal	Blanchard and Moreau 2017, Evolution 71: 315-328	Papua New Guinea	Herbivore/omnivore(arboreal)	WP-1Z-3096, carton nest on leaves	P. Klimes et al.	P. Klimes	primary	2008-04-03	Wanang	100	-5.2317	145.179	difficult to find more sampoles of the genus in enough worker numbers / stable isotopes measured from another Vombisidris species at the same site	d__Bacteria	p__Proteobacteria	c__Alphaproteobacteria	o__Rickettsiales	f__Anaplasmataceae	g__Wolbachia	s__alpha_proteobacterium
478ae76b19790fb3af163e33c97b5593	217-STRU1	7.0407	217-STRU1	31-STRU1	$PWD/217-STRU1_C1_W1_220805_L001_R1.fastq.gz	$PWD/217-STRU1_C1_W1_220805_L001_R2.fastq.gz	NA0245	STRU1 C1 W1	STRU001	STRU001 C1	Strumigenys	cf. loriae	Myrmicinae	Worker		6.616	3	Own measures from Papua New Guinea, Wanang, Madang province	None	Non_mutualist	Klimes pers. obs. in the sampled site	Predator	Ground	Blanchard and Moreau 2017, Evolution 71: 315-328	Papua New Guinea	Predator (arboreal/leaf-litter)	NP1A0016/1,under epiph.roots on trunk	P. Klimes et al.	P. Klimes	primary	2013-10-05	Numba	900	-5.7222	145.2714¬†¬†	difficult to find more samples of the genus/spp in enough worker numbers / stable isotopes measured across anbother 2 Strumigenys species at the same site	d__Bacteria	p__Proteobacteria	c__Alphaproteobacteria	o__Rhizobiales	f__Labraceae	g__Labrys	NA
7492bf0151e6df37c565a07fb0e0aeb5	287-CREM3	6.97943	287-CREM3	25-CREM3	$PWD/287-CREM3_C2_L1_220805_L001_R1.fastq.gz	$PWD/287-CREM3_C2_L1_220805_L001_R2.fastq.gz	HP0535-h	CREM3 C2 L1	CREM003	CREM003 C2	Crematogaster	polita	Myrmicinae	Larvae		3.464	5	Own measures from Papua New Guinea, Wanang, Madang province	Trophobiont	Mutualist	Klimes pers. obs. in the sampled site	Omnivore	Arboreal	Klimes et al. 2015 PlosOne 10(2): e0117853	Papua New Guinea	Omnivore (arboreal)	carton nest #5 from WP-5E-1209 tree	P. Klimes et al.	P. Klimes	primary	2007-04-28	Wanang	100	-5.2317	145.179	(ants from same tree but not from the same original vial as coccids HP0431)	d__Bacteria	p__Actinobacteriota	c__Actinobacteria	o__Propionibacteriales	f__Propionibacteriaceae	g__Cutibacterium	NA
9fde2b036d14b98e4273e8f462649fbb	170-TAPI1	6.95036	170-TAPI1	8-TAPI1	$PWD/170-TAPI1_C1_Q1_220805_L001_R1.fastq.gz	$PWD/170-TAPI1_C1_Q1_220805_L001_R2.fastq.gz	HP0036	TAPI1 C1 Q1	TAPI001	TAPI001 C1	Tapinoma	melanocephalum	Dolichoderinae	Queen		4.74	7	Own measures from Papua New Guinea, Wanang, Madang province	Trophobiont	Mutualist	ref. at https://www.antwiki.org/wiki/Trophobiosis	Omnivore	Arboreal	Klimes et al. 2015 PlosOne 10(2): e0117853	Papua New Guinea	Omnivore (arboreal)	tree WS-1D-0951 / dead twig in canopy	P. Klimes et al.	P. Klimes	secondary	2007-06-09	Wanang	100	-5.2296	145.178	also queens available	d__Bacteria	p__Proteobacteria	c__Alphaproteobacteria	o__Rickettsiales	f__Anaplasmataceae	g__Wolbachia	s__alpha_proteobacterium
fceaab840c53a185678b43d55226a999	106-VOMB3	6.89392	106-VOMB3	36-VOMB3	$PWD/106-VOMB3_C1_Q1_220805_L001_R1.fastq.gz	$PWD/106-VOMB3_C1_Q1_220805_L001_R2.fastq.gz	PKEE123	VOMB3 C1 Q1	VOMB003	VOMB003 C1	Vombisidris	sp. 4	Myrmicinae	Queen		1.38	1	Own measures from Papua New Guinea, Wanang, Madang province (another species)	None	Non_mutualist	Klimes pers. obs. in the sampled site	Herbivore	Arboreal	Blanchard and Moreau 2017, Evolution 71: 315-328	Papua New Guinea	Herbivore/omnivore(arboreal)	WP-1Z-3096, carton nest on leaves	P. Klimes et al.	P. Klimes	primary	2008-04-03	Wanang	100	-5.2317	145.179	difficult to find more sampoles of the genus in enough worker numbers / stable isotopes measured from another Vombisidris species at the same site	d__Bacteria	p__Proteobacteria	c__Alphaproteobacteria	o__Rickettsiales	f__Anaplasmataceae	g__Wolbachia	NA
0e18abb0c79b03e44270d0a46d03c0ac	221-STRU1	6.88672	221-STRU1	31-STRU1	$PWD/221-STRU1_C1_W5_220805_L001_R1.fastq.gz	$PWD/221-STRU1_C1_W5_220805_L001_R2.fastq.gz	NA0245	STRU1 C1 W5	STRU001	STRU001 C1	Strumigenys	cf. loriae	Myrmicinae	Worker		6.616	3	Own measures from Papua New Guinea, Wanang, Madang province	None	Non_mutualist	Klimes pers. obs. in the sampled site	Predator	Ground	Blanchard and Moreau 2017, Evolution 71: 315-328	Papua New Guinea	Predator (arboreal/leaf-litter)	NP1A0016/1,under epiph.roots on trunk	P. Klimes et al.	P. Klimes	primary	2013-10-05	Numba	900	-5.7222	145.2714¬†¬†	difficult to find more samples of the genus/spp in enough worker numbers / stable isotopes measured across anbother 2 Strumigenys species at the same site	d__Bacteria	p__Proteobacteria	c__Alphaproteobacteria	o__Sphingomonadales	f__Sphingomonadaceae	g__Sphingopyxis	NA
0e18abb0c79b03e44270d0a46d03c0ac	219-STRU1	6.86836	219-STRU1	31-STRU1	$PWD/219-STRU1_C1_W3_220805_L001_R1.fastq.gz	$PWD/219-STRU1_C1_W3_220805_L001_R2.fastq.gz	NA0245	STRU1 C1 W3	STRU001	STRU001 C1	Strumigenys	cf. loriae	Myrmicinae	Worker		6.616	3	Own measures from Papua New Guinea, Wanang, Madang province	None	Non_mutualist	Klimes pers. obs. in the sampled site	Predator	Ground	Blanchard and Moreau 2017, Evolution 71: 315-328	Papua New Guinea	Predator (arboreal/leaf-litter)	NP1A0016/1,under epiph.roots on trunk	P. Klimes et al.	P. Klimes	primary	2013-10-05	Numba	900	-5.7222	145.2714¬†¬†	difficult to find more samples of the genus/spp in enough worker numbers / stable isotopes measured across anbother 2 Strumigenys species at the same site	d__Bacteria	p__Proteobacteria	c__Alphaproteobacteria	o__Sphingomonadales	f__Sphingomonadaceae	g__Sphingopyxis	NA
39f94112a9ce2832a82c207ffd7a748d	287-CREM3	6.82543	287-CREM3	25-CREM3	$PWD/287-CREM3_C2_L1_220805_L001_R1.fastq.gz	$PWD/287-CREM3_C2_L1_220805_L001_R2.fastq.gz	HP0535-h	CREM3 C2 L1	CREM003	CREM003 C2	Crematogaster	polita	Myrmicinae	Larvae		3.464	5	Own measures from Papua New Guinea, Wanang, Madang province	Trophobiont	Mutualist	Klimes pers. obs. in the sampled site	Omnivore	Arboreal	Klimes et al. 2015 PlosOne 10(2): e0117853	Papua New Guinea	Omnivore (arboreal)	carton nest #5 from WP-5E-1209 tree	P. Klimes et al.	P. Klimes	primary	2007-04-28	Wanang	100	-5.2317	145.179	(ants from same tree but not from the same original vial as coccids HP0431)	d__Bacteria	p__Bacteroidota	c__Bacteroidia	o__Flavobacteriales	f__Flavobacteriaceae	g__Flavobacterium	NA
0e18abb0c79b03e44270d0a46d03c0ac	217-STRU1	6.77353	217-STRU1	31-STRU1	$PWD/217-STRU1_C1_W1_220805_L001_R1.fastq.gz	$PWD/217-STRU1_C1_W1_220805_L001_R2.fastq.gz	NA0245	STRU1 C1 W1	STRU001	STRU001 C1	Strumigenys	cf. loriae	Myrmicinae	Worker		6.616	3	Own measures from Papua New Guinea, Wanang, Madang province	None	Non_mutualist	Klimes pers. obs. in the sampled site	Predator	Ground	Blanchard and Moreau 2017, Evolution 71: 315-328	Papua New Guinea	Predator (arboreal/leaf-litter)	NP1A0016/1,under epiph.roots on trunk	P. Klimes et al.	P. Klimes	primary	2013-10-05	Numba	900	-5.7222	145.2714¬†¬†	difficult to find more samples of the genus/spp in enough worker numbers / stable isotopes measured across anbother 2 Strumigenys species at the same site	d__Bacteria	p__Proteobacteria	c__Alphaproteobacteria	o__Sphingomonadales	f__Sphingomonadaceae	g__Sphingopyxis	NA
011c4613181ff63bb26d6042b653e3e9	289-CREM3	6.74214	289-CREM3	25-CREM3	$PWD/289-CREM3_C2_P1_220805_L001_R1.fastq.gz	$PWD/289-CREM3_C2_P1_220805_L001_R2.fastq.gz	HP0535-h	CREM3 C2 P1	CREM003	CREM003 C2	Crematogaster	polita	Myrmicinae	Pupae		3.464	5	Own measures from Papua New Guinea, Wanang, Madang province	Trophobiont	Mutualist	Klimes pers. obs. in the sampled site	Omnivore	Arboreal	Klimes et al. 2015 PlosOne 10(2): e0117853	Papua New Guinea	Omnivore (arboreal)	carton nest #5 from WP-5E-1209 tree	P. Klimes et al.	P. Klimes	primary	2007-04-28	Wanang	100	-5.2317	145.179	(ants from same tree but not from the same original vial as coccids HP0431)	d__Bacteria	p__Proteobacteria	c__Gammaproteobacteria	o__Alteromonadales	f__Alteromonadaceae	g__Rheinheimera	NA
e5d7878b92bfd08e15485592e3f6b270	247-AENI1	6.72154	247-AENI1	34-AENI1	$PWD/247-AENI1_C1_W1_220805_L001_R1.fastq.gz	$PWD/247-AENI1_C1_W1_220805_L001_R2.fastq.gz	WP3A0513/6	AENI1 C1 W1	AENI001	AENI001 C1	Aenictus	huonicus	Dorylinae	Worker		4.665	9	Per genus soil-corr. mean value from same region / Pfeifer et al. 2014, Myrmecological News 19: 31-41 (Appendix S4 table).	None	Non_mutualist	no ref.; https://www.antwiki.org/wiki/Trophobiosis	Omnivore	Ground	Blanchard and Moreau 2017, Evolution 71: 315-328	Papua New Guinea	Predator	foraging on trunk	P. Klimes et al.	P. Klimes	primary	2007-07-11	Wanang	100	-5.2317	145.179	foraging but 1 larva present	d__Bacteria	p__Proteobacteria	c__Gammaproteobacteria	o__Pseudomonadales	f__Moraxellaceae	g__Acinetobacter	NA
cf09ec96ebc544f49cce7c4d4ca3cd73	224-STRU2	6.6861	224-STRU2	X-STRU2	$PWD/224-STRU2_C1_W3_220805_L001_R1.fastq.gz	$PWD/224-STRU2_C1_W3_220805_L001_R2.fastq.gz	HP0065	STRU2 C1 W3	STRU002	STRU002 C1	Strumigenys	szalayi	Myrmicinae	Worker		6.145	2	Own measures from Papua New Guinea, Wanang, Madang province	None	Non_mutualist	Klimes pers. obs. in the sampled site	Predator	Ground	Blanchard and Moreau 2017, Evolution 71: 315-329	Papua New Guinea	Predator (arboreal/leaf-litter)	NP1A0016/1,under epiph.roots on trunk	P. Klimes et al.	P. Klimes	primary	2007-05-16	Wanang	100	-5.2317	145.179	not many w top spare but also some brood	d__Bacteria	p__Actinobacteriota	c__Actinobacteria	o__Propionibacteriales	f__Nocardioidaceae	g__Nocardioides	NA
011c4613181ff63bb26d6042b653e3e9	288-CREM3	6.68006	288-CREM3	25-CREM3	$PWD/288-CREM3_C2_L2_220805_L001_R1.fastq.gz	$PWD/288-CREM3_C2_L2_220805_L001_R2.fastq.gz	HP0535-h	CREM3 C2 L2	CREM003	CREM003 C2	Crematogaster	polita	Myrmicinae	Larvae		3.464	5	Own measures from Papua New Guinea, Wanang, Madang province	Trophobiont	Mutualist	Klimes pers. obs. in the sampled site	Omnivore	Arboreal	Klimes et al. 2015 PlosOne 10(2): e0117853	Papua New Guinea	Omnivore (arboreal)	carton nest #5 from WP-5E-1209 tree	P. Klimes et al.	P. Klimes	primary	2007-04-28	Wanang	100	-5.2317	145.179	(ants from same tree but not from the same original vial as coccids HP0431)	d__Bacteria	p__Proteobacteria	c__Gammaproteobacteria	o__Alteromonadales	f__Alteromonadaceae	g__Rheinheimera	NA
39f94112a9ce2832a82c207ffd7a748d	240-PHIL1	6.5318	240-PHIL1	2-PHIL1	$PWD/240-PHIL1_C2_W4_220805_L001_R1.fastq.gz	$PWD/240-PHIL1_C2_W4_220805_L001_R2.fastq.gz	NA0164	PHIL1 C2 W4	PHIL001	PHIL001 C2	Philidris	cordata	Dolichoderinae	Worker		5.658	5	Own measures from Papua New Guinea, Wanang, Madang province	Trophobiont	Mutualist	Klimes pers. obs. in the sampled site	Omnivore	Arboreal	Klimes et al. 2015 PlosOne 10(2): e0117853	Papua New Guinea	Omnivore (arboreal)	WP-4B-0851,carton tunnel over tree	P. Klimes et al.	P. Klimes	primary	2007-08-16	Wanang	100	-5.2317	145.179	also 1 queen pupa available	d__Bacteria	p__Bacteroidota	c__Bacteroidia	o__Flavobacteriales	f__Flavobacteriaceae	g__Flavobacterium	NA
59f58141c7ffaa8a9da00180f83ffff4	257-PARA10	6.27545	257-PARA10	33-PARA10	$PWD/257-PARA10_C2_W3_220805_L001_R1.fastq.gz	$PWD/257-PARA10_C2_W3_220805_L001_R2.fastq.gz	NA0261	PARA10 C2 W3	PARA010	PARA010 C2	Paraparatrechina	sp. 10	Formicinae	Worker		4.19	4	Own measures from Papua New Guinea, Wanang, Madang province	Trophobiont	Mutualist	Klimes pers. obs. in the sampled site	Omnivore	Arboreal	Klimes et al. 2015 PlosOne 10(2): e0117853	Papua New Guinea	Omnivore (arboreal/leaf-litter)	NS4A0257/1, in rotton branch at 3 m	P. Klimes et al.	P. Klimes	secondary	2013-11-21	Numba	900	-5.7222	145.2714¬†¬†		d__Bacteria	p__Proteobacteria	c__Gammaproteobacteria	o__Pseudomonadales	f__Moraxellaceae	g__Moraxella	NA
0e18abb0c79b03e44270d0a46d03c0ac	224-STRU2	6.25202	224-STRU2	X-STRU2	$PWD/224-STRU2_C1_W3_220805_L001_R1.fastq.gz	$PWD/224-STRU2_C1_W3_220805_L001_R2.fastq.gz	HP0065	STRU2 C1 W3	STRU002	STRU002 C1	Strumigenys	szalayi	Myrmicinae	Worker		6.145	2	Own measures from Papua New Guinea, Wanang, Madang province	None	Non_mutualist	Klimes pers. obs. in the sampled site	Predator	Ground	Blanchard and Moreau 2017, Evolution 71: 315-329	Papua New Guinea	Predator (arboreal/leaf-litter)	NP1A0016/1,under epiph.roots on trunk	P. Klimes et al.	P. Klimes	primary	2007-05-16	Wanang	100	-5.2317	145.179	not many w top spare but also some brood	d__Bacteria	p__Proteobacteria	c__Alphaproteobacteria	o__Sphingomonadales	f__Sphingomonadaceae	g__Sphingopyxis	NA
2f2fc0a01005a3c7c3ce3df1e9385d00	58-ANON2	6.23813	58-ANON2	3-ANON2	$PWD/58-ANON2_C1_P1_220805_L001_R1.fastq.gz	$PWD/58-ANON2_C1_P1_220805_L001_R2.fastq.gz	HP0670-h	ANON2 C1 P1	ANON002	ANON002 C1	Anonychomyrma	minuta	Dolichoderinae	Pupae		4.925	2	Own measures from Papua New Guinea, Wanang, Madang province	Ant_plant	Mutualist	Plowman et al., Proc. R. Soc. B 284: 20162564; Klimes pers. obs. in the sampled site	Omnivore	Arboreal	Bluthgen et al. Oecologia (2003) 137:426‚Äì435., Blanchard and Moreau 2017, Evolution 71: 315-328.	Papua New Guinea	Omnivore (arboreal)	holow twig in canopy WP-4A-1024/6	P. Klimes et al.	P. Klimes	primary	2007-08-26	Wanang	100	-5.2317	145.179	nest on that tree, also 3 queens + trophobionts available from the nest coll. sep.	d__Bacteria	p__Proteobacteria	c__Gammaproteobacteria	o__Enterobacterales	NA	NA	NA
f208136f6f688949fdd7bc9986da5d9d	11-Pn1	6.20547	11-Pn1	1-Pn1	$PWD/11-Pn1_5_220805_L001_R1.fastq.gz	$PWD/11-Pn1_5_220805_L001_R2.fastq.gz	Pn1	Pn1 5	PNAG001	PNAG001 C1	Philidris	nagasau	Dolichoderinae	Worker	Squamellaria	1.85	2	Chomicki et al. 2019 (Fig. S7, corr. value for plant tissue_ mean for the species)	Ant_plant	Mutualist	Chomicki, G., Renner, S.S. 2019, New Phytologist 223: 2011-2023	Herbivore	Arboreal	Chomicki, G., Renner, S.S. 2019, New Phytologist 223: 2011-2023	Fiji	Arboreal		Guillaume Chomicki	Guillaume Chomicki	unknown	Unknown	Vanua Levu	NA	NA		Stable isotopes approximate mean value taken as mean per species from Fig. S7 in Chomicky et al. 2019 study	d__Bacteria	p__Proteobacteria	c__Gammaproteobacteria	o__Pseudomonadales	f__Moraxellaceae	g__Acinetobacter	NA
425195f348ad4153b11b93374cd94b8d	224-STRU2	6.12893	224-STRU2	X-STRU2	$PWD/224-STRU2_C1_W3_220805_L001_R1.fastq.gz	$PWD/224-STRU2_C1_W3_220805_L001_R2.fastq.gz	HP0065	STRU2 C1 W3	STRU002	STRU002 C1	Strumigenys	szalayi	Myrmicinae	Worker		6.145	2	Own measures from Papua New Guinea, Wanang, Madang province	None	Non_mutualist	Klimes pers. obs. in the sampled site	Predator	Ground	Blanchard and Moreau 2017, Evolution 71: 315-329	Papua New Guinea	Predator (arboreal/leaf-litter)	NP1A0016/1,under epiph.roots on trunk	P. Klimes et al.	P. Klimes	primary	2007-05-16	Wanang	100	-5.2317	145.179	not many w top spare but also some brood	d__Bacteria	p__Actinobacteriota	c__Actinobacteria	o__Propionibacteriales	f__Propionibacteriaceae	NA	NA
011c4613181ff63bb26d6042b653e3e9	283-CREM3	6.09858	283-CREM3	25-CREM3	$PWD/283-CREM3_C1_P1_220805_L001_R1.fastq.gz	$PWD/283-CREM3_C1_P1_220805_L001_R2.fastq.gz	HP0431-h2	CREM3 C1 P1	CREM003	CREM003 C1	Crematogaster	polita	Myrmicinae	Pupae		3.464	5	Own measures from Papua New Guinea, Wanang, Madang province	Trophobiont	Mutualist	Klimes pers. obs. in the sampled site	Omnivore	Arboreal	Klimes et al. 2015 PlosOne 10(2): e0117853	Papua New Guinea	Omnivore (arboreal)	carton nest #5 from WP-5E-1209 tree	P. Klimes et al.	P. Klimes	primary	2007-04-28	Wanang	100	-5.2317	145.179	(ants from same tree but not from the same original vial as coccids HP0431)	d__Bacteria	p__Proteobacteria	c__Gammaproteobacteria	o__Alteromonadales	f__Alteromonadaceae	g__Rheinheimera	NA
39f94112a9ce2832a82c207ffd7a748d	28-C8	6.06241	28-C8	22-C8	$PWD/28-C8_I_1_220805_L001_R1.fastq.gz	$PWD/28-C8_I_1_220805_L001_R2.fastq.gz	C8 I	C8 I 1	MOD001	MOD001 C1	Crematogaster	modigliani	Myrmicinae	Worker	NA	2.72	NA	Woodcock Pet al. 2013, PLoS ONE 8(4): e60756. (Appendix online; ).	Trophobiont	Mutualist	Bluthgen et al. 2006, Insect. Soc. 53: 194–203	Omnivore	Ground	Blanchard and Moreau 2017, Evolution 71: 315-328.	Malaysian Borneo	Soil	Soil samples	Jiri Tuma	Jiri Tuma	Logged forest	2021	Maliau Basin Conservation	NA	4.69856	117.545		d__Bacteria	p__Bacteroidota	c__Bacteroidia	o__Flavobacteriales	f__Flavobacteriaceae	g__Flavobacterium	NA
5ca4a74f051e469d9270a16ced822087	283-CREM3	5.97669	283-CREM3	25-CREM3	$PWD/283-CREM3_C1_P1_220805_L001_R1.fastq.gz	$PWD/283-CREM3_C1_P1_220805_L001_R2.fastq.gz	HP0431-h2	CREM3 C1 P1	CREM003	CREM003 C1	Crematogaster	polita	Myrmicinae	Pupae		3.464	5	Own measures from Papua New Guinea, Wanang, Madang province	Trophobiont	Mutualist	Klimes pers. obs. in the sampled site	Omnivore	Arboreal	Klimes et al. 2015 PlosOne 10(2): e0117853	Papua New Guinea	Omnivore (arboreal)	carton nest #5 from WP-5E-1209 tree	P. Klimes et al.	P. Klimes	primary	2007-04-28	Wanang	100	-5.2317	145.179	(ants from same tree but not from the same original vial as coccids HP0431)	d__Bacteria	p__Firmicutes	c__Bacilli	o__Staphylococcales	f__Staphylococcaceae	g__Staphylococcus	NA
7902ca8c40015f1548b0e63199f475bb	79-CAMP21	5.93652	79-CAMP21	14-CAMP21	$PWD/79-CAMP21_C1_L4_220805_L001_R1.fastq.gz	$PWD/79-CAMP21_C1_L4_220805_L001_R2.fastq.gz	HP0177	CAMP21 C1 L4	CAMP021	CAMP021 C1	Overbeckia	papuana sp.nov.	Formicinae	Larvae		1.77	19	Own measures from Papua New Guinea, Wanang, Madang province (used mean accross 4 Camponotini other species)	None	Non_mutualist	Klimes pers. obs. in the sampled site	Herbivore	Arboreal	Klimes et al. 2022 Invertebrate Systematics	Papua New Guinea	Herbivore (arboreal)	nest in a liana,WS-4D-0868	P. Klimes et al.	P. Klimes	secondary	2007-03-08	Wanang	100	-5.2296	145.178	unique sample for the genus - none did bacteria before	d__Bacteria	p__Firmicutes	c__Bacilli	o__Lactobacillales	f__Streptococcaceae	g__Lactococcus	NA
9fde2b036d14b98e4273e8f462649fbb	224-STRU2	5.85682	224-STRU2	X-STRU2	$PWD/224-STRU2_C1_W3_220805_L001_R1.fastq.gz	$PWD/224-STRU2_C1_W3_220805_L001_R2.fastq.gz	HP0065	STRU2 C1 W3	STRU002	STRU002 C1	Strumigenys	szalayi	Myrmicinae	Worker		6.145	2	Own measures from Papua New Guinea, Wanang, Madang province	None	Non_mutualist	Klimes pers. obs. in the sampled site	Predator	Ground	Blanchard and Moreau 2017, Evolution 71: 315-329	Papua New Guinea	Predator (arboreal/leaf-litter)	NP1A0016/1,under epiph.roots on trunk	P. Klimes et al.	P. Klimes	primary	2007-05-16	Wanang	100	-5.2317	145.179	not many w top spare but also some brood	d__Bacteria	p__Proteobacteria	c__Alphaproteobacteria	o__Rickettsiales	f__Anaplasmataceae	g__Wolbachia	s__alpha_proteobacterium
a92163f208951605180a60929ccf63c2	139-TETP1	5.85472	139-TETP1	X-TETP1	$PWD/139-TETP1_C1_W3_220805_L001_R1.fastq.gz	$PWD/139-TETP1_C1_W3_220805_L001_R2.fastq.gz	WP5D1238/3	TETP1 C1 W3	TETP001	TETP001 C1	Tetraponera	laeviceps	Pseudomyrmecinae	Worker		2.818	7	Own measures from Papua New Guinea, Wanang, Madang province	Trophobiont	Mutualist	Klimes pers. obs. in the sampled site	Omnivore	Arboreal	Klimes et al. 2015 PlosOne 10(2): e0117853	Papua New Guinea	Herbivore/omnivore (Arboreal)		P. Klimes et al.	P. Klimes	primary	2007-05-15	Wanang	100	-5.2317	145.179		d__Bacteria	p__Proteobacteria	c__Alphaproteobacteria	NA	NA	NA	NA
8247ebf67a183663fd8cc71b7704fa61	224-STRU2	5.83738	224-STRU2	X-STRU2	$PWD/224-STRU2_C1_W3_220805_L001_R1.fastq.gz	$PWD/224-STRU2_C1_W3_220805_L001_R2.fastq.gz	HP0065	STRU2 C1 W3	STRU002	STRU002 C1	Strumigenys	szalayi	Myrmicinae	Worker		6.145	2	Own measures from Papua New Guinea, Wanang, Madang province	None	Non_mutualist	Klimes pers. obs. in the sampled site	Predator	Ground	Blanchard and Moreau 2017, Evolution 71: 315-329	Papua New Guinea	Predator (arboreal/leaf-litter)	NP1A0016/1,under epiph.roots on trunk	P. Klimes et al.	P. Klimes	primary	2007-05-16	Wanang	100	-5.2317	145.179	not many w top spare but also some brood	d__Bacteria	p__Bacteroidota	c__Bacteroidia	o__Sphingobacteriales	f__Sphingobacteriaceae	g__Sphingobacterium	NA
7ff8f33a8fec3ed2339cffa49dd6899b	305-PACH6	5.73836	305-PACH6	37-PACH6	$PWD/305-PACH6_C1_W1_220805_L001_R1.fastq.gz	$PWD/305-PACH6_C1_W1_220805_L001_R2.fastq.gz	HP0751	PACH6 C1 W1	PACH006	PACH006 C1	Brachyponera	croceicornis	Ponerinae	Worker		7.356	1	Own measures from Papua New Guinea, Wanang, Madang province	None	Non_mutualist	no ref.; https://www.antwiki.org/wiki/Trophobiosis	Predator	Ground	Blanchard and Moreau 2017, Evolution 71: 315-328.	Papua New Guinea	Predator (ground-dwelling)	WS-1 Winkler 5	P. Klimes et al.	P.Klimes	secondary	2007-04-07	Wanang	100	-5.2296	145.178	gr.dwelling litter sp. in Wanang / predator	d__Bacteria	p__Proteobacteria	c__Gammaproteobacteria	o__Pseudomonadales	f__Moraxellaceae	g__Acinetobacter	NA
af251092249949b47b1ed4451ca719d2	304-STRU2	5.69341	304-STRU2	X-STRU2	$PWD/304-STRU2_C1_L3_220805_L001_R1.fastq.gz	$PWD/304-STRU2_C1_L3_220805_L001_R2.fastq.gz	HP0065	STRU2 C1 L3	STRU002	STRU002 C1	Strumigenys	szalayi	Myrmicinae	Larvae		6.145	2	Own measures from Papua New Guinea, Wanang, Madang province	None	Non_mutualist	Klimes pers. obs. in the sampled site	Predator	Ground	Blanchard and Moreau 2017, Evolution 71: 315-329	Papua New Guinea	Predator (arboreal/leaf-litter)	NP1A0016/1,under epiph.roots on trunk	P. Klimes et al.	P. Klimes	primary	2007-05-16	Wanang	100	-5.2317	145.179	not many w top spare but also some brood	d__Bacteria	p__Proteobacteria	c__Alphaproteobacteria	o__Rhizobiales	f__Rhizobiaceae	g__uncultured	s__uncultured_Bartonella
57b30720f7d37af497ebf3f10c314e08	267-TETR6	5.5986	267-TETR6	29-TETR6	$PWD/267-TETR6_C1_P2_220805_L001_R1.fastq.gz	$PWD/267-TETR6_C1_P2_220805_L001_R2.fastq.gz	HP0110	TETR6 C1 P2	TETR006	TETR006 C1	Tetramorium	sp. 6 cf. validiusculum	Myrmicinae	Pupae		3.2	2	Own measures from Papua New Guinea, Wanang, Madang province	None	Non_mutualist	Klimes pers. obs. in the sampled site	Omnivore	Arboreal	Klimes et al. 2015 PlosOne 10(2): e0117853	Papua New Guinea	Herbivore/omnivore (arboreal)	WP-4D-0769/1 sample, in hollowbranhc at 5 m height	P. Klimes et al.	P. Klimes	primary	2007-03-15	Wanang	100	-5.2317	145.179	also nw Q available and 1 alate Q available / might be same sp.as TETR003 but due ecol.and color diff.we kept them sep. (sp.complex)	d__Eukaryota	NA	NA	NA	NA	NA	NA
011c4613181ff63bb26d6042b653e3e9	286-CREM3	5.56037	286-CREM3	25-CREM3	$PWD/286-CREM3_C2_W4_220805_L001_R1.fastq.gz	$PWD/286-CREM3_C2_W4_220805_L001_R2.fastq.gz	HP0535-h	CREM3 C2 W4	CREM003	CREM003 C2	Crematogaster	polita	Myrmicinae	Worker		3.464	5	Own measures from Papua New Guinea, Wanang, Madang province	Trophobiont	Mutualist	Klimes pers. obs. in the sampled site	Omnivore	Arboreal	Klimes et al. 2015 PlosOne 10(2): e0117853	Papua New Guinea	Omnivore (arboreal)	carton nest #5 from WP-5E-1209 tree	P. Klimes et al.	P. Klimes	primary	2007-04-28	Wanang	100	-5.2317	145.179	(ants from same tree but not from the same original vial as coccids HP0431)	d__Bacteria	p__Proteobacteria	c__Gammaproteobacteria	o__Alteromonadales	f__Alteromonadaceae	g__Rheinheimera	NA
2cb0353b495b0c369599c0a7d8e052d8	304-STRU2	5.5428	304-STRU2	X-STRU2	$PWD/304-STRU2_C1_L3_220805_L001_R1.fastq.gz	$PWD/304-STRU2_C1_L3_220805_L001_R2.fastq.gz	HP0065	STRU2 C1 L3	STRU002	STRU002 C1	Strumigenys	szalayi	Myrmicinae	Larvae		6.145	2	Own measures from Papua New Guinea, Wanang, Madang province	None	Non_mutualist	Klimes pers. obs. in the sampled site	Predator	Ground	Blanchard and Moreau 2017, Evolution 71: 315-329	Papua New Guinea	Predator (arboreal/leaf-litter)	NP1A0016/1,under epiph.roots on trunk	P. Klimes et al.	P. Klimes	primary	2007-05-16	Wanang	100	-5.2317	145.179	not many w top spare but also some brood	d__Bacteria	p__Proteobacteria	c__Alphaproteobacteria	o__Rickettsiales	f__Anaplasmataceae	g__Wolbachia	s__uncultured_Wolbachia
fceaab840c53a185678b43d55226a999	222-STRU2	5.50612	222-STRU2	X-STRU2	$PWD/222-STRU2_C1_W1_220805_L001_R1.fastq.gz	$PWD/222-STRU2_C1_W1_220805_L001_R2.fastq.gz	HP0065	STRU2 C1 W1	STRU002	STRU002 C1	Strumigenys	szalayi	Myrmicinae	Worker		6.145	2	Own measures from Papua New Guinea, Wanang, Madang province	None	Non_mutualist	Klimes pers. obs. in the sampled site	Predator	Ground	Blanchard and Moreau 2017, Evolution 71: 315-329	Papua New Guinea	Predator (arboreal/leaf-litter)	NP1A0016/1,under epiph.roots on trunk	P. Klimes et al.	P. Klimes	primary	2007-05-16	Wanang	100	-5.2317	145.179	not many w top spare but also some brood	d__Bacteria	p__Proteobacteria	c__Alphaproteobacteria	o__Rickettsiales	f__Anaplasmataceae	g__Wolbachia	NA
0daeabb21104e1f6c9007a2159aecb9a	285-CREM3	5.42791	285-CREM3	25-CREM3	$PWD/285-CREM3_C2_W2_220805_L001_R1.fastq.gz	$PWD/285-CREM3_C2_W2_220805_L001_R2.fastq.gz	HP0535-h	CREM3 C2 W2	CREM003	CREM003 C2	Crematogaster	polita	Myrmicinae	Worker		3.464	5	Own measures from Papua New Guinea, Wanang, Madang province	Trophobiont	Mutualist	Klimes pers. obs. in the sampled site	Omnivore	Arboreal	Klimes et al. 2015 PlosOne 10(2): e0117853	Papua New Guinea	Omnivore (arboreal)	carton nest #5 from WP-5E-1209 tree	P. Klimes et al.	P. Klimes	primary	2007-04-28	Wanang	100	-5.2317	145.179	(ants from same tree but not from the same original vial as coccids HP0431)	d__Bacteria	p__Proteobacteria	c__Gammaproteobacteria	o__Pseudomonadales	f__Moraxellaceae	g__Enhydrobacter	NA
478ae76b19790fb3af163e33c97b5593	223-STRU2	5.42169	223-STRU2	X-STRU2	$PWD/223-STRU2_C1_W2_220805_L001_R1.fastq.gz	$PWD/223-STRU2_C1_W2_220805_L001_R2.fastq.gz	HP0065	STRU2 C1 W2	STRU002	STRU002 C1	Strumigenys	szalayi	Myrmicinae	Worker		6.145	2	Own measures from Papua New Guinea, Wanang, Madang province	None	Non_mutualist	Klimes pers. obs. in the sampled site	Predator	Ground	Blanchard and Moreau 2017, Evolution 71: 315-329	Papua New Guinea	Predator (arboreal/leaf-litter)	NP1A0016/1,under epiph.roots on trunk	P. Klimes et al.	P. Klimes	primary	2007-05-16	Wanang	100	-5.2317	145.179	not many w top spare but also some brood	d__Bacteria	p__Proteobacteria	c__Alphaproteobacteria	o__Rhizobiales	f__Labraceae	g__Labrys	NA
425195f348ad4153b11b93374cd94b8d	221-STRU1	5.40465	221-STRU1	31-STRU1	$PWD/221-STRU1_C1_W5_220805_L001_R1.fastq.gz	$PWD/221-STRU1_C1_W5_220805_L001_R2.fastq.gz	NA0245	STRU1 C1 W5	STRU001	STRU001 C1	Strumigenys	cf. loriae	Myrmicinae	Worker		6.616	3	Own measures from Papua New Guinea, Wanang, Madang province	None	Non_mutualist	Klimes pers. obs. in the sampled site	Predator	Ground	Blanchard and Moreau 2017, Evolution 71: 315-328	Papua New Guinea	Predator (arboreal/leaf-litter)	NP1A0016/1,under epiph.roots on trunk	P. Klimes et al.	P. Klimes	primary	2013-10-05	Numba	900	-5.7222	145.2714¬†¬†	difficult to find more samples of the genus/spp in enough worker numbers / stable isotopes measured across anbother 2 Strumigenys species at the same site	d__Bacteria	p__Actinobacteriota	c__Actinobacteria	o__Propionibacteriales	f__Propionibacteriaceae	NA	NA
9fde2b036d14b98e4273e8f462649fbb	68-TAPI1	5.39743	68-TAPI1	8-TAPI1	$PWD/68-TAPI1_C1_W3_220805_L001_R1.fastq.gz	$PWD/68-TAPI1_C1_W3_220805_L001_R2.fastq.gz	HP0036	TAPI1 C1 W3	TAPI001	TAPI001 C1	Tapinoma	melanocephalum	Dolichoderinae	Worker		4.74	7	Own measures from Papua New Guinea, Wanang, Madang province	Trophobiont	Mutualist	ref. at https://www.antwiki.org/wiki/Trophobiosis	Omnivore	Arboreal	Klimes et al. 2015 PlosOne 10(2): e0117853	Papua New Guinea	Omnivore (arboreal)	tree WS-1D-0951 / dead twig in canopy	P. Klimes et al.	P. Klimes	secondary	2007-06-09	Wanang	100	-5.2296	145.178	also queens available	d__Bacteria	p__Proteobacteria	c__Alphaproteobacteria	o__Rickettsiales	f__Anaplasmataceae	g__Wolbachia	s__alpha_proteobacterium
5ca4a74f051e469d9270a16ced822087	259-PARA10	5.38917	259-PARA10	33-PARA10	$PWD/259-PARA10_C2_W5_220805_L001_R1.fastq.gz	$PWD/259-PARA10_C2_W5_220805_L001_R2.fastq.gz	NA0261	PARA10 C2 W5	PARA010	PARA010 C2	Paraparatrechina	sp. 10	Formicinae	Worker		4.19	4	Own measures from Papua New Guinea, Wanang, Madang province	Trophobiont	Mutualist	Klimes pers. obs. in the sampled site	Omnivore	Arboreal	Klimes et al. 2015 PlosOne 10(2): e0117853	Papua New Guinea	Omnivore (arboreal/leaf-litter)	NS4A0257/1, in rotton branch at 3 m	P. Klimes et al.	P. Klimes	secondary	2013-11-21	Numba	900	-5.7222	145.2714¬†¬†		d__Bacteria	p__Firmicutes	c__Bacilli	o__Staphylococcales	f__Staphylococcaceae	g__Staphylococcus	NA
af251092249949b47b1ed4451ca719d2	283-CREM3	5.38245	283-CREM3	25-CREM3	$PWD/283-CREM3_C1_P1_220805_L001_R1.fastq.gz	$PWD/283-CREM3_C1_P1_220805_L001_R2.fastq.gz	HP0431-h2	CREM3 C1 P1	CREM003	CREM003 C1	Crematogaster	polita	Myrmicinae	Pupae		3.464	5	Own measures from Papua New Guinea, Wanang, Madang province	Trophobiont	Mutualist	Klimes pers. obs. in the sampled site	Omnivore	Arboreal	Klimes et al. 2015 PlosOne 10(2): e0117853	Papua New Guinea	Omnivore (arboreal)	carton nest #5 from WP-5E-1209 tree	P. Klimes et al.	P. Klimes	primary	2007-04-28	Wanang	100	-5.2317	145.179	(ants from same tree but not from the same original vial as coccids HP0431)	d__Bacteria	p__Proteobacteria	c__Alphaproteobacteria	o__Rhizobiales	f__Rhizobiaceae	g__uncultured	s__uncultured_Bartonella
af251092249949b47b1ed4451ca719d2	233-PHIL1	5.35546	233-PHIL1	2-PHIL1	$PWD/233-PHIL1_C1_L1_220805_L001_R1.fastq.gz	$PWD/233-PHIL1_C1_L1_220805_L001_R2.fastq.gz	HP0141	PHIL1 C1 L1	PHIL001	PHIL001 C1	Philidris	cordata	Dolichoderinae	Larvae		5.658	5	Own measures from Papua New Guinea, Wanang, Madang province	Trophobiont	Mutualist	Klimes pers. obs. in the sampled site	Omnivore	Arboreal	Klimes et al. 2015 PlosOne 10(2): e0117853	Papua New Guinea	Omnivore (arboreal)	WP-4B-0851,carton tunnel over tree	P. Klimes et al.	P. Klimes	primary	2007-08-16	Wanang	100	-5.2317	145.179	also 1 queen pupa available	d__Bacteria	p__Proteobacteria	c__Alphaproteobacteria	o__Rhizobiales	f__Rhizobiaceae	g__uncultured	s__uncultured_Bartonella
a92163f208951605180a60929ccf63c2	137-TETP1	5.35112	137-TETP1	X-TETP1	$PWD/137-TETP1_C1_W1_220805_L001_R1.fastq.gz	$PWD/137-TETP1_C1_W1_220805_L001_R2.fastq.gz	WP5D1238/3	TETP1 C1 W1	TETP001	TETP001 C1	Tetraponera	laeviceps	Pseudomyrmecinae	Worker		2.818	7	Own measures from Papua New Guinea, Wanang, Madang province	Trophobiont	Mutualist	Klimes pers. obs. in the sampled site	Omnivore	Arboreal	Klimes et al. 2015 PlosOne 10(2): e0117853	Papua New Guinea	Herbivore/omnivore (Arboreal)		P. Klimes et al.	P. Klimes	primary	2007-05-15	Wanang	100	-5.2317	145.179		d__Bacteria	p__Proteobacteria	c__Alphaproteobacteria	NA	NA	NA	NA
011c4613181ff63bb26d6042b653e3e9	277-CREM3	5.33382	277-CREM3	25-CREM3	$PWD/277-CREM3_C1_W1_220805_L001_R1.fastq.gz	$PWD/277-CREM3_C1_W1_220805_L001_R2.fastq.gz	HP0431-h2	CREM3 C1 W1	CREM003	CREM003 C1	Crematogaster	polita	Myrmicinae	Worker		3.464	5	Own measures from Papua New Guinea, Wanang, Madang province	Trophobiont	Mutualist	Klimes pers. obs. in the sampled site	Omnivore	Arboreal	Klimes et al. 2015 PlosOne 10(2): e0117853	Papua New Guinea	Omnivore (arboreal)	carton nest #5 from WP-5E-1209 tree	P. Klimes et al.	P. Klimes	primary	2007-04-28	Wanang	100	-5.2317	145.179	(ants from same tree but not from the same original vial as coccids HP0431)	d__Bacteria	p__Proteobacteria	c__Gammaproteobacteria	o__Alteromonadales	f__Alteromonadaceae	g__Rheinheimera	NA
c4ce854efbcdc8eb7305e3ea2c8e2251	90-PARA5	5.32137	90-PARA5	11-PARA5	$PWD/90-PARA5_C2_W2_220805_L001_R1.fastq.gz	$PWD/90-PARA5_C2_W2_220805_L001_R2.fastq.gz	NA0248	PARA5 C2 W2	PARA005	PARA005 C2	Nylanderia	aff. vaga	Formicinae	Worker		3.93	3	Own measures from Papua New Guinea, Wanang, Madang province	None	Non_mutualist	Klimes pers. obs. in the sampled site	Omnivore	Ground	Blanchard and Moreau 2017, Evolution 71: 315-328.	Papua New Guinea	Omnivore (arboreal/leaf-litter)	WP-4D-0763/1, under bark at 6 m	P. Klimes et al.	P. Klimes	primary	2007-03-20	Wanang	100	-5.2317	145.179	also some larva and pupae avail.	d__Bacteria	p__Proteobacteria	c__Alphaproteobacteria	o__Rhizobiales	f__Xanthobacteraceae	g__Bradyrhizobium	NA
39f94112a9ce2832a82c207ffd7a748d	238-PHIL1	5.29723	238-PHIL1	2-PHIL1	$PWD/238-PHIL1_C2_W2_220805_L001_R1.fastq.gz	$PWD/238-PHIL1_C2_W2_220805_L001_R2.fastq.gz	NA0164	PHIL1 C2 W2	PHIL001	PHIL001 C2	Philidris	cordata	Dolichoderinae	Worker		5.658	5	Own measures from Papua New Guinea, Wanang, Madang province	Trophobiont	Mutualist	Klimes pers. obs. in the sampled site	Omnivore	Arboreal	Klimes et al. 2015 PlosOne 10(2): e0117853	Papua New Guinea	Omnivore (arboreal)	WP-4B-0851,carton tunnel over tree	P. Klimes et al.	P. Klimes	primary	2007-08-16	Wanang	100	-5.2317	145.179	also 1 queen pupa available	d__Bacteria	p__Bacteroidota	c__Bacteroidia	o__Flavobacteriales	f__Flavobacteriaceae	g__Flavobacterium	NA
39f94112a9ce2832a82c207ffd7a748d	241-PHIL1	5.25527	241-PHIL1	2-PHIL1	$PWD/241-PHIL1_C2_W5_220805_L001_R1.fastq.gz	$PWD/241-PHIL1_C2_W5_220805_L001_R2.fastq.gz	NA0164	PHIL1 C2 W5	PHIL001	PHIL001 C2	Philidris	cordata	Dolichoderinae	Worker		5.658	5	Own measures from Papua New Guinea, Wanang, Madang province	Trophobiont	Mutualist	Klimes pers. obs. in the sampled site	Omnivore	Arboreal	Klimes et al. 2015 PlosOne 10(2): e0117853	Papua New Guinea	Omnivore (arboreal)	WP-4B-0851,carton tunnel over tree	P. Klimes et al.	P. Klimes	primary	2007-08-16	Wanang	100	-5.2317	145.179	also 1 queen pupa available	d__Bacteria	p__Bacteroidota	c__Bacteroidia	o__Flavobacteriales	f__Flavobacteriaceae	g__Flavobacterium	NA
709aea63294ac84d265dfd8dcf22936f	284-CREM3	5.20492	284-CREM3	25-CREM3	$PWD/284-CREM3_C2_W1_220805_L001_R1.fastq.gz	$PWD/284-CREM3_C2_W1_220805_L001_R2.fastq.gz	HP0535-h	CREM3 C2 W1	CREM003	CREM003 C2	Crematogaster	polita	Myrmicinae	Worker		3.464	5	Own measures from Papua New Guinea, Wanang, Madang province	Trophobiont	Mutualist	Klimes pers. obs. in the sampled site	Omnivore	Arboreal	Klimes et al. 2015 PlosOne 10(2): e0117853	Papua New Guinea	Omnivore (arboreal)	carton nest #5 from WP-5E-1209 tree	P. Klimes et al.	P. Klimes	primary	2007-04-28	Wanang	100	-5.2317	145.179	(ants from same tree but not from the same original vial as coccids HP0431)	d__Bacteria	p__Actinobacteriota	c__Actinobacteria	NA	NA	NA	NA
7492bf0151e6df37c565a07fb0e0aeb5	280-CREM3	5.1371	280-CREM3	25-CREM3	$PWD/280-CREM3_C1_W4_220805_L001_R1.fastq.gz	$PWD/280-CREM3_C1_W4_220805_L001_R2.fastq.gz	HP0431-h2	CREM3 C1 W4	CREM003	CREM003 C1	Crematogaster	polita	Myrmicinae	Worker		3.464	5	Own measures from Papua New Guinea, Wanang, Madang province	Trophobiont	Mutualist	Klimes pers. obs. in the sampled site	Omnivore	Arboreal	Klimes et al. 2015 PlosOne 10(2): e0117853	Papua New Guinea	Omnivore (arboreal)	carton nest #5 from WP-5E-1209 tree	P. Klimes et al.	P. Klimes	primary	2007-04-28	Wanang	100	-5.2317	145.179	(ants from same tree but not from the same original vial as coccids HP0431)	d__Bacteria	p__Actinobacteriota	c__Actinobacteria	o__Propionibacteriales	f__Propionibacteriaceae	g__Cutibacterium	NA
9fde2b036d14b98e4273e8f462649fbb	97-ANOP1	5.12622	97-ANOP1	15-ANOP1	$PWD/97-ANOP1_C1_W3_220805_L001_R1.fastq.gz	$PWD/97-ANOP1_C1_W3_220805_L001_R2.fastq.gz	EXX008	ANOP1 C1 W3	ANOP001	ANOP001 C1	Anoplolepis	gracilipes	Formicinae	Worker		4.905	4	Own measures from Papua New Guinea, Wanang, Madang province	Trophobiont	Mutualist	Klimes pers. obs. in the sampled site	Omnivore	Ground	Blanchard and Moreau 2017, Evolution 71: 315-328. Klimes et al. 2015 PlosOne 10(2): e0117853	Papua New Guinea	Omnivore (ground-dwelling/Arboreal)	EX-0469-R-2015-01-08	J. Moses et al.	P. Klimes	secondary	2015-12-02	Exxon pipeline corridor	469	-6.67997	143.438	only w available,gr.nesting invasive sp.	d__Bacteria	p__Proteobacteria	c__Alphaproteobacteria	o__Rickettsiales	f__Anaplasmataceae	g__Wolbachia	s__alpha_proteobacterium
a92163f208951605180a60929ccf63c2	141-TETP1	5.06022	141-TETP1	X-TETP1	$PWD/141-TETP1_C1_W5_220805_L001_R1.fastq.gz	$PWD/141-TETP1_C1_W5_220805_L001_R2.fastq.gz	WP5D1238/3	TETP1 C1 W5	TETP001	TETP001 C1	Tetraponera	laeviceps	Pseudomyrmecinae	Worker		2.818	7	Own measures from Papua New Guinea, Wanang, Madang province	Trophobiont	Mutualist	Klimes pers. obs. in the sampled site	Omnivore	Arboreal	Klimes et al. 2015 PlosOne 10(2): e0117853	Papua New Guinea	Herbivore/omnivore (Arboreal)		P. Klimes et al.	P. Klimes	primary	2007-05-15	Wanang	100	-5.2317	145.179		d__Bacteria	p__Proteobacteria	c__Alphaproteobacteria	NA	NA	NA	NA
39f94112a9ce2832a82c207ffd7a748d	246-TURN1	5.02177	246-TURN1	4-TURN1	$PWD/246-TURN1_C2_P3_220805_L001_R1.fastq.gz	$PWD/246-TURN1_C2_P3_220805_L001_R2.fastq.gz	HP0641	TURN1 C2 P3	TURN001	TURN001 C2	Turneria	dahlii	Dolichoderinae	Pupae		3.98	1	Own measures from Papua New Guinea, Wanang, Madang province	None	Non_mutualist	Klimes pers. obs. in the sampled site; no ref.; https://www.antwiki.org/wiki/Trophobiosis	Omnivore	Arboreal	Klimes et al. 2015 PlosOne 10(2): e0117853	Papua New Guinea	Omnivore (arboreal)	WS-1E-0964 / dead twig in canopy	P. Klimes et al.	P. Klimes	secondary	2007-07-25	Wanang	100	-5.2296	145.178	also brood available	d__Bacteria	p__Bacteroidota	c__Bacteroidia	o__Flavobacteriales	f__Flavobacteriaceae	g__Flavobacterium	NA
c70bac78b3dc8a91f7c2051144dec51b	136-RHYT2	4.98865	136-RHYT2	16-RHYT2	$PWD/136-RHYT2_C2_L1_220805_L001_R1.fastq.gz	$PWD/136-RHYT2_C2_L1_220805_L001_R2.fastq.gz	WP5E1195/1	RHYT2 C2 L1	RHYT002	RHYT002 C2	Rhytidoponera	cf. strigosa	Ectatominnae	Larvae		7.23	1	Own measures from Papua New Guinea, Wanang, Madang province	None	Non_mutualist	no ref.; https://www.antwiki.org/wiki/Trophobiosis	Predator	Ground	Blanchard and Moreau 2017, Evolution 71: 315-328.	Papua New Guinea	Predator	trunk base nest	P. Klimes et al.	P. Klimes	primary	2007-04-26	Wanang	100	-5.2317	145.179	another sample of the species from Exxon but from Wanang	d__Bacteria	p__Bacteroidota	c__Bacteroidia	o__Flavobacteriales	f__Weeksellaceae	g__Empedobacter	s__Empedobacter_brevis
39f94112a9ce2832a82c207ffd7a748d	245-TURN1	4.90144	245-TURN1	4-TURN1	$PWD/245-TURN1_C2_P1_220805_L001_R1.fastq.gz	$PWD/245-TURN1_C2_P1_220805_L001_R2.fastq.gz	HP0641	TURN1 C2 P1	TURN001	TURN001 C2	Turneria	dahlii	Dolichoderinae	Pupae		3.98	1	Own measures from Papua New Guinea, Wanang, Madang province	None	Non_mutualist	Klimes pers. obs. in the sampled site; no ref.; https://www.antwiki.org/wiki/Trophobiosis	Omnivore	Arboreal	Klimes et al. 2015 PlosOne 10(2): e0117853	Papua New Guinea	Omnivore (arboreal)	WS-1E-0964 / dead twig in canopy	P. Klimes et al.	P. Klimes	secondary	2007-07-25	Wanang	100	-5.2296	145.178	also brood available	d__Bacteria	p__Bacteroidota	c__Bacteroidia	o__Flavobacteriales	f__Flavobacteriaceae	g__Flavobacterium	NA
cbefd3799cdc9cb1c7c70e257c115b15	277-CREM3	4.82835	277-CREM3	25-CREM3	$PWD/277-CREM3_C1_W1_220805_L001_R1.fastq.gz	$PWD/277-CREM3_C1_W1_220805_L001_R2.fastq.gz	HP0431-h2	CREM3 C1 W1	CREM003	CREM003 C1	Crematogaster	polita	Myrmicinae	Worker		3.464	5	Own measures from Papua New Guinea, Wanang, Madang province	Trophobiont	Mutualist	Klimes pers. obs. in the sampled site	Omnivore	Arboreal	Klimes et al. 2015 PlosOne 10(2): e0117853	Papua New Guinea	Omnivore (arboreal)	carton nest #5 from WP-5E-1209 tree	P. Klimes et al.	P. Klimes	primary	2007-04-28	Wanang	100	-5.2317	145.179	(ants from same tree but not from the same original vial as coccids HP0431)	d__Bacteria	p__Proteobacteria	c__Gammaproteobacteria	o__Pasteurellales	f__Pasteurellaceae	NA	NA
cbefd3799cdc9cb1c7c70e257c115b15	259-PARA10	4.74799	259-PARA10	33-PARA10	$PWD/259-PARA10_C2_W5_220805_L001_R1.fastq.gz	$PWD/259-PARA10_C2_W5_220805_L001_R2.fastq.gz	NA0261	PARA10 C2 W5	PARA010	PARA010 C2	Paraparatrechina	sp. 10	Formicinae	Worker		4.19	4	Own measures from Papua New Guinea, Wanang, Madang province	Trophobiont	Mutualist	Klimes pers. obs. in the sampled site	Omnivore	Arboreal	Klimes et al. 2015 PlosOne 10(2): e0117853	Papua New Guinea	Omnivore (arboreal/leaf-litter)	NS4A0257/1, in rotton branch at 3 m	P. Klimes et al.	P. Klimes	secondary	2013-11-21	Numba	900	-5.7222	145.2714¬†¬†		d__Bacteria	p__Proteobacteria	c__Gammaproteobacteria	o__Pasteurellales	f__Pasteurellaceae	NA	NA
cf09ec96ebc544f49cce7c4d4ca3cd73	221-STRU1	4.6753	221-STRU1	31-STRU1	$PWD/221-STRU1_C1_W5_220805_L001_R1.fastq.gz	$PWD/221-STRU1_C1_W5_220805_L001_R2.fastq.gz	NA0245	STRU1 C1 W5	STRU001	STRU001 C1	Strumigenys	cf. loriae	Myrmicinae	Worker		6.616	3	Own measures from Papua New Guinea, Wanang, Madang province	None	Non_mutualist	Klimes pers. obs. in the sampled site	Predator	Ground	Blanchard and Moreau 2017, Evolution 71: 315-328	Papua New Guinea	Predator (arboreal/leaf-litter)	NP1A0016/1,under epiph.roots on trunk	P. Klimes et al.	P. Klimes	primary	2013-10-05	Numba	900	-5.7222	145.2714¬†¬†	difficult to find more samples of the genus/spp in enough worker numbers / stable isotopes measured across anbother 2 Strumigenys species at the same site	d__Bacteria	p__Actinobacteriota	c__Actinobacteria	o__Propionibacteriales	f__Nocardioidaceae	g__Nocardioides	NA
5ca4a74f051e469d9270a16ced822087	287-CREM3	4.65845	287-CREM3	25-CREM3	$PWD/287-CREM3_C2_L1_220805_L001_R1.fastq.gz	$PWD/287-CREM3_C2_L1_220805_L001_R2.fastq.gz	HP0535-h	CREM3 C2 L1	CREM003	CREM003 C2	Crematogaster	polita	Myrmicinae	Larvae		3.464	5	Own measures from Papua New Guinea, Wanang, Madang province	Trophobiont	Mutualist	Klimes pers. obs. in the sampled site	Omnivore	Arboreal	Klimes et al. 2015 PlosOne 10(2): e0117853	Papua New Guinea	Omnivore (arboreal)	carton nest #5 from WP-5E-1209 tree	P. Klimes et al.	P. Klimes	primary	2007-04-28	Wanang	100	-5.2317	145.179	(ants from same tree but not from the same original vial as coccids HP0431)	d__Bacteria	p__Firmicutes	c__Bacilli	o__Staphylococcales	f__Staphylococcaceae	g__Staphylococcus	NA
0daeabb21104e1f6c9007a2159aecb9a	255-PARA10	4.64756	255-PARA10	33-PARA10	$PWD/255-PARA10_C2_W1_220805_L001_R1.fastq.gz	$PWD/255-PARA10_C2_W1_220805_L001_R2.fastq.gz	NA0261	PARA10 C2 W1	PARA010	PARA010 C2	Paraparatrechina	sp. 10	Formicinae	Worker		4.19	4	Own measures from Papua New Guinea, Wanang, Madang province	Trophobiont	Mutualist	Klimes pers. obs. in the sampled site	Omnivore	Arboreal	Klimes et al. 2015 PlosOne 10(2): e0117853	Papua New Guinea	Omnivore (arboreal/leaf-litter)	NS4A0257/1, in rotton branch at 3 m	P. Klimes et al.	P. Klimes	secondary	2013-11-21	Numba	900	-5.7222	145.2714¬†¬†		d__Bacteria	p__Proteobacteria	c__Gammaproteobacteria	o__Pseudomonadales	f__Moraxellaceae	g__Enhydrobacter	NA
478ae76b19790fb3af163e33c97b5593	221-STRU1	4.63322	221-STRU1	31-STRU1	$PWD/221-STRU1_C1_W5_220805_L001_R1.fastq.gz	$PWD/221-STRU1_C1_W5_220805_L001_R2.fastq.gz	NA0245	STRU1 C1 W5	STRU001	STRU001 C1	Strumigenys	cf. loriae	Myrmicinae	Worker		6.616	3	Own measures from Papua New Guinea, Wanang, Madang province	None	Non_mutualist	Klimes pers. obs. in the sampled site	Predator	Ground	Blanchard and Moreau 2017, Evolution 71: 315-328	Papua New Guinea	Predator (arboreal/leaf-litter)	NP1A0016/1,under epiph.roots on trunk	P. Klimes et al.	P. Klimes	primary	2013-10-05	Numba	900	-5.7222	145.2714¬†¬†	difficult to find more samples of the genus/spp in enough worker numbers / stable isotopes measured across anbother 2 Strumigenys species at the same site	d__Bacteria	p__Proteobacteria	c__Alphaproteobacteria	o__Rhizobiales	f__Labraceae	g__Labrys	NA
5ca4a74f051e469d9270a16ced822087	235-PHIL1	4.49694	235-PHIL1	2-PHIL1	$PWD/235-PHIL1_C1_P1_220805_L001_R1.fastq.gz	$PWD/235-PHIL1_C1_P1_220805_L001_R2.fastq.gz	HP0141	PHIL1 C1 P1	PHIL001	PHIL001 C1	Philidris	cordata	Dolichoderinae	Pupae		5.658	5	Own measures from Papua New Guinea, Wanang, Madang province	Trophobiont	Mutualist	Klimes pers. obs. in the sampled site	Omnivore	Arboreal	Klimes et al. 2015 PlosOne 10(2): e0117853	Papua New Guinea	Omnivore (arboreal)	WP-4B-0851,carton tunnel over tree	P. Klimes et al.	P. Klimes	primary	2007-08-16	Wanang	100	-5.2317	145.179	also 1 queen pupa available	d__Bacteria	p__Firmicutes	c__Bacilli	o__Staphylococcales	f__Staphylococcaceae	g__Staphylococcus	NA
671ec3d5b1336ee1a856c83b767b4fce	7-Pn1	4.44809	7-Pn1	1-Pn1	$PWD/7-Pn1_1_220805_L001_R1.fastq.gz	$PWD/7-Pn1_1_220805_L001_R2.fastq.gz	Pn1	Pn1 1	PNAG001	PNAG001 C1	Philidris	nagasau	Dolichoderinae	Worker	Squamellaria	1.85	2	Chomicki et al. 2019 (Fig. S7, corr. value for plant tissue_ mean for the species)	Ant_plant	Mutualist	Chomicki, G., Renner, S.S. 2019, New Phytologist 223: 2011-2023	Herbivore	Arboreal	Chomicki, G., Renner, S.S. 2019, New Phytologist 223: 2011-2023	Fiji	Arboreal		Guillaume Chomicki	Guillaume Chomicki	unknown	Unknown	Vanua Levu	NA	NA		Stable isotopes approximate mean value taken as mean per species from Fig. S7 in Chomicky et al. 2019 study	d__Bacteria	p__Proteobacteria	c__Gammaproteobacteria	o__Pseudomonadales	f__Moraxellaceae	g__Acinetobacter	NA
eb639389024f418cdcfec7941615ae8a	303-STRU2	4.3498	303-STRU2	X-STRU2	$PWD/303-STRU2_C1_L1_220805_L001_R1.fastq.gz	$PWD/303-STRU2_C1_L1_220805_L001_R2.fastq.gz	HP0065	STRU2 C1 L1	STRU002	STRU002 C1	Strumigenys	szalayi	Myrmicinae	Larvae		6.145	2	Own measures from Papua New Guinea, Wanang, Madang province	None	Non_mutualist	Klimes pers. obs. in the sampled site	Predator	Ground	Blanchard and Moreau 2017, Evolution 71: 315-329	Papua New Guinea	Predator (arboreal/leaf-litter)	NP1A0016/1,under epiph.roots on trunk	P. Klimes et al.	P. Klimes	primary	2007-05-16	Wanang	100	-5.2317	145.179	not many w top spare but also some brood	d__Bacteria	p__Proteobacteria	c__Alphaproteobacteria	o__Rhodobacterales	f__Rhodobacteraceae	g__Paracoccus	NA
e3dcdc7c0bfd0ab8cd1bcf3650e8e6df	268-TETR6	4.32951	268-TETR6	29-TETR6	$PWD/268-TETR6_C1_P3_220805_L001_R1.fastq.gz	$PWD/268-TETR6_C1_P3_220805_L001_R2.fastq.gz	HP0110	TETR6 C1 P3	TETR006	TETR006 C1	Tetramorium	sp. 6 cf. validiusculum	Myrmicinae	Pupae		3.2	2	Own measures from Papua New Guinea, Wanang, Madang province	None	Non_mutualist	Klimes pers. obs. in the sampled site	Omnivore	Arboreal	Klimes et al. 2015 PlosOne 10(2): e0117853	Papua New Guinea	Herbivore/omnivore (arboreal)	WP-4D-0769/1 sample, in hollowbranhc at 5 m height	P. Klimes et al.	P. Klimes	primary	2007-03-15	Wanang	100	-5.2317	145.179	also nw Q available and 1 alate Q available / might be same sp.as TETR003 but due ecol.and color diff.we kept them sep. (sp.complex)	d__Bacteria	p__Proteobacteria	c__Gammaproteobacteria	o__Pseudomonadales	f__Moraxellaceae	NA	NA
39f94112a9ce2832a82c207ffd7a748d	284-CREM3	4.25697	284-CREM3	25-CREM3	$PWD/284-CREM3_C2_W1_220805_L001_R1.fastq.gz	$PWD/284-CREM3_C2_W1_220805_L001_R2.fastq.gz	HP0535-h	CREM3 C2 W1	CREM003	CREM003 C2	Crematogaster	polita	Myrmicinae	Worker		3.464	5	Own measures from Papua New Guinea, Wanang, Madang province	Trophobiont	Mutualist	Klimes pers. obs. in the sampled site	Omnivore	Arboreal	Klimes et al. 2015 PlosOne 10(2): e0117853	Papua New Guinea	Omnivore (arboreal)	carton nest #5 from WP-5E-1209 tree	P. Klimes et al.	P. Klimes	primary	2007-04-28	Wanang	100	-5.2317	145.179	(ants from same tree but not from the same original vial as coccids HP0431)	d__Bacteria	p__Bacteroidota	c__Bacteroidia	o__Flavobacteriales	f__Flavobacteriaceae	g__Flavobacterium	NA
d06545e01b8181a91620d0bfdfa143ce	257-PARA10	4.23952	257-PARA10	33-PARA10	$PWD/257-PARA10_C2_W3_220805_L001_R1.fastq.gz	$PWD/257-PARA10_C2_W3_220805_L001_R2.fastq.gz	NA0261	PARA10 C2 W3	PARA010	PARA010 C2	Paraparatrechina	sp. 10	Formicinae	Worker		4.19	4	Own measures from Papua New Guinea, Wanang, Madang province	Trophobiont	Mutualist	Klimes pers. obs. in the sampled site	Omnivore	Arboreal	Klimes et al. 2015 PlosOne 10(2): e0117853	Papua New Guinea	Omnivore (arboreal/leaf-litter)	NS4A0257/1, in rotton branch at 3 m	P. Klimes et al.	P. Klimes	secondary	2013-11-21	Numba	900	-5.7222	145.2714¬†¬†		d__Bacteria	p__Proteobacteria	c__Alphaproteobacteria	o__Rhizobiales	f__Rhizobiaceae	NA	NA
6f164e2809eac778d23b7fc98b40af91	222-STRU2	4.12298	222-STRU2	X-STRU2	$PWD/222-STRU2_C1_W1_220805_L001_R1.fastq.gz	$PWD/222-STRU2_C1_W1_220805_L001_R2.fastq.gz	HP0065	STRU2 C1 W1	STRU002	STRU002 C1	Strumigenys	szalayi	Myrmicinae	Worker		6.145	2	Own measures from Papua New Guinea, Wanang, Madang province	None	Non_mutualist	Klimes pers. obs. in the sampled site	Predator	Ground	Blanchard and Moreau 2017, Evolution 71: 315-329	Papua New Guinea	Predator (arboreal/leaf-litter)	NP1A0016/1,under epiph.roots on trunk	P. Klimes et al.	P. Klimes	primary	2007-05-16	Wanang	100	-5.2317	145.179	not many w top spare but also some brood	d__Bacteria	p__Actinobacteriota	c__Actinobacteria	o__Micrococcales	f__Microbacteriaceae	g__Microbacterium	NA
f208136f6f688949fdd7bc9986da5d9d	307-PACH6	4.12165	307-PACH6	37-PACH6	$PWD/307-PACH6_C1_W3_220805_L001_R1.fastq.gz	$PWD/307-PACH6_C1_W3_220805_L001_R2.fastq.gz	HP0751	PACH6 C1 W3	PACH006	PACH006 C1	Brachyponera	croceicornis	Ponerinae	Worker		7.356	1	Own measures from Papua New Guinea, Wanang, Madang province	None	Non_mutualist	no ref.; https://www.antwiki.org/wiki/Trophobiosis	Predator	Ground	Blanchard and Moreau 2017, Evolution 71: 315-328.	Papua New Guinea	Predator (ground-dwelling)	WS-1 Winkler 5	P. Klimes et al.	P.Klimes	secondary	2007-04-07	Wanang	100	-5.2296	145.178	gr.dwelling litter sp. in Wanang / predator	d__Bacteria	p__Proteobacteria	c__Gammaproteobacteria	o__Pseudomonadales	f__Moraxellaceae	g__Acinetobacter	NA
39f94112a9ce2832a82c207ffd7a748d	30-C8	4.11036	30-C8	22-C8	$PWD/30-C8_I_3_220805_L001_R1.fastq.gz	$PWD/30-C8_I_3_220805_L001_R2.fastq.gz	C8 I	C8 I 3	MOD001	MOD001 C1	Crematogaster	modigliani	Myrmicinae	Worker	NA	2.72	NA	Woodcock Pet al. 2013, PLoS ONE 8(4): e60756. (Appendix online; ).	Trophobiont	Mutualist	Bluthgen et al. 2006, Insect. Soc. 53: 194–203	Omnivore	Ground	Blanchard and Moreau 2017, Evolution 71: 315-328.	Malaysian Borneo	Soil	Soil samples	Jiri Tuma	Jiri Tuma	Logged forest	2021	Maliau Basin Conservation	NA	4.69856	117.545	unique sample for the genus - none did bacteria before	d__Bacteria	p__Bacteroidota	c__Bacteroidia	o__Flavobacteriales	f__Flavobacteriaceae	g__Flavobacterium	NA
5ca4a74f051e469d9270a16ced822087	288-CREM3	4.1016	288-CREM3	25-CREM3	$PWD/288-CREM3_C2_L2_220805_L001_R1.fastq.gz	$PWD/288-CREM3_C2_L2_220805_L001_R2.fastq.gz	HP0535-h	CREM3 C2 L2	CREM003	CREM003 C2	Crematogaster	polita	Myrmicinae	Larvae		3.464	5	Own measures from Papua New Guinea, Wanang, Madang province	Trophobiont	Mutualist	Klimes pers. obs. in the sampled site	Omnivore	Arboreal	Klimes et al. 2015 PlosOne 10(2): e0117853	Papua New Guinea	Omnivore (arboreal)	carton nest #5 from WP-5E-1209 tree	P. Klimes et al.	P. Klimes	primary	2007-04-28	Wanang	100	-5.2317	145.179	(ants from same tree but not from the same original vial as coccids HP0431)	d__Bacteria	p__Firmicutes	c__Bacilli	o__Staphylococcales	f__Staphylococcaceae	g__Staphylococcus	NA
5319cf25f15ae74d40a3a70cd23beeb9	290-CREM15	4.10107	290-CREM15	24-CREM15	$PWD/290-CREM15_C1_W3_220805_L001_R1.fastq.gz	$PWD/290-CREM15_C1_W3_220805_L001_R2.fastq.gz	HP0692	CREM15 C1 W3	CREM015	CREM015 C1	Crematogaster	sp. 15 aff. flavicornis	Myrmicinae	Worker		3.59	2	Own measures from Papua New Guinea, Wanang, Madang province	None	Non_mutualist	Klimes pers. obs. in the sampled site	Omnivore	Arboreal	Klimes et al. 2015 PlosOne 10(2): e0117853	Papua New Guinea	Omnivore (arboreal)	nest in myrmecophytic bulb plant epiphyte (e.g. Myrmecodia or Hydnophytum) high in canopy of NP2A0119 tree	P. Klimes et al.	P. Klimes	primary	2013-06-21	Numba	900	-5.7222	145.2714¬†¬†	also 2 alate virgin Q included	d__Bacteria	p__Proteobacteria	c__Alphaproteobacteria	o__Rhizobiales	f__Rhizobiaceae	g__uncultured	s__uncultured_Rhizobiales
be1418b73cdebad7075c1ed8b9f8dadb	259-PARA10	4.09869	259-PARA10	33-PARA10	$PWD/259-PARA10_C2_W5_220805_L001_R1.fastq.gz	$PWD/259-PARA10_C2_W5_220805_L001_R2.fastq.gz	NA0261	PARA10 C2 W5	PARA010	PARA010 C2	Paraparatrechina	sp. 10	Formicinae	Worker		4.19	4	Own measures from Papua New Guinea, Wanang, Madang province	Trophobiont	Mutualist	Klimes pers. obs. in the sampled site	Omnivore	Arboreal	Klimes et al. 2015 PlosOne 10(2): e0117853	Papua New Guinea	Omnivore (arboreal/leaf-litter)	NS4A0257/1, in rotton branch at 3 m	P. Klimes et al.	P. Klimes	secondary	2013-11-21	Numba	900	-5.7222	145.2714¬†¬†		d__Bacteria	p__Firmicutes	c__Bacilli	o__Lactobacillales	f__Streptococcaceae	g__Streptococcus	NA
f1bb0fefc3d114a956b984f231d69c45	307-PACH6	4.09053	307-PACH6	37-PACH6	$PWD/307-PACH6_C1_W3_220805_L001_R1.fastq.gz	$PWD/307-PACH6_C1_W3_220805_L001_R2.fastq.gz	HP0751	PACH6 C1 W3	PACH006	PACH006 C1	Brachyponera	croceicornis	Ponerinae	Worker		7.356	1	Own measures from Papua New Guinea, Wanang, Madang province	None	Non_mutualist	no ref.; https://www.antwiki.org/wiki/Trophobiosis	Predator	Ground	Blanchard and Moreau 2017, Evolution 71: 315-328.	Papua New Guinea	Predator (ground-dwelling)	WS-1 Winkler 5	P. Klimes et al.	P.Klimes	secondary	2007-04-07	Wanang	100	-5.2296	145.178	gr.dwelling litter sp. in Wanang / predator	d__Bacteria	p__Actinobacteriota	c__Actinobacteria	o__Micrococcales	f__Micrococcaceae	g__Arthrobacter	NA
f1bb0fefc3d114a956b984f231d69c45	306-PACH6	4.07404	306-PACH6	37-PACH6	$PWD/306-PACH6_C1_W2_220805_L001_R1.fastq.gz	$PWD/306-PACH6_C1_W2_220805_L001_R2.fastq.gz	HP0751	PACH6 C1 W2	PACH006	PACH006 C1	Brachyponera	croceicornis	Ponerinae	Worker		7.356	1	Own measures from Papua New Guinea, Wanang, Madang province	None	Non_mutualist	no ref.; https://www.antwiki.org/wiki/Trophobiosis	Predator	Ground	Blanchard and Moreau 2017, Evolution 71: 315-328.	Papua New Guinea	Predator (ground-dwelling)	WS-1 Winkler 5	P. Klimes et al.	P.Klimes	secondary	2007-04-07	Wanang	100	-5.2296	145.178	gr.dwelling litter sp. in Wanang / predator	d__Bacteria	p__Actinobacteriota	c__Actinobacteria	o__Micrococcales	f__Micrococcaceae	g__Arthrobacter	NA
39f94112a9ce2832a82c207ffd7a748d	255-PARA10	4.02789	255-PARA10	33-PARA10	$PWD/255-PARA10_C2_W1_220805_L001_R1.fastq.gz	$PWD/255-PARA10_C2_W1_220805_L001_R2.fastq.gz	NA0261	PARA10 C2 W1	PARA010	PARA010 C2	Paraparatrechina	sp. 10	Formicinae	Worker		4.19	4	Own measures from Papua New Guinea, Wanang, Madang province	Trophobiont	Mutualist	Klimes pers. obs. in the sampled site	Omnivore	Arboreal	Klimes et al. 2015 PlosOne 10(2): e0117853	Papua New Guinea	Omnivore (arboreal/leaf-litter)	NS4A0257/1, in rotton branch at 3 m	P. Klimes et al.	P. Klimes	secondary	2013-11-21	Numba	900	-5.7222	145.2714¬†¬†		d__Bacteria	p__Bacteroidota	c__Bacteroidia	o__Flavobacteriales	f__Flavobacteriaceae	g__Flavobacterium	NA
64c6a2a62888f38f13756d99342bc1a5	277-CREM3	3.96219	277-CREM3	25-CREM3	$PWD/277-CREM3_C1_W1_220805_L001_R1.fastq.gz	$PWD/277-CREM3_C1_W1_220805_L001_R2.fastq.gz	HP0431-h2	CREM3 C1 W1	CREM003	CREM003 C1	Crematogaster	polita	Myrmicinae	Worker		3.464	5	Own measures from Papua New Guinea, Wanang, Madang province	Trophobiont	Mutualist	Klimes pers. obs. in the sampled site	Omnivore	Arboreal	Klimes et al. 2015 PlosOne 10(2): e0117853	Papua New Guinea	Omnivore (arboreal)	carton nest #5 from WP-5E-1209 tree	P. Klimes et al.	P. Klimes	primary	2007-04-28	Wanang	100	-5.2317	145.179	(ants from same tree but not from the same original vial as coccids HP0431)	d__Bacteria	p__Firmicutes	c__Clostridia	o__Lachnospirales	f__Lachnospiraceae	g__Tyzzerella	NA
9fde2b036d14b98e4273e8f462649fbb	101-VOMB3	3.96109	101-VOMB3	36-VOMB3	$PWD/101-VOMB3_C1_W1_220805_L001_R1.fastq.gz	$PWD/101-VOMB3_C1_W1_220805_L001_R2.fastq.gz	PKEE123	VOMB3 C1 W1	VOMB003	VOMB003 C1	Vombisidris	sp. 4	Myrmicinae	Worker		1.38	1	Own measures from Papua New Guinea, Wanang, Madang province (another species)	None	Non_mutualist	Klimes pers. obs. in the sampled site	Herbivore	Arboreal	Blanchard and Moreau 2017, Evolution 71: 315-328	Papua New Guinea	Herbivore/omnivore(arboreal)	WP-1Z-3096, carton nest on leaves	P. Klimes et al.	P. Klimes	primary	2008-04-03	Wanang	100	-5.2317	145.179	difficult to find more sampoles of the genus in enough worker numbers / stable isotopes measured from another Vombisidris species at the same site	d__Bacteria	p__Proteobacteria	c__Alphaproteobacteria	o__Rickettsiales	f__Anaplasmataceae	g__Wolbachia	s__alpha_proteobacterium
388ae74344c866aa431bf334611c4a5c	308-PACH6	3.95955	308-PACH6	37-PACH6	$PWD/308-PACH6_C1_W4_220805_L001_R1.fastq.gz	$PWD/308-PACH6_C1_W4_220805_L001_R2.fastq.gz	HP0751	PACH6 C1 W4	PACH006	PACH006 C1	Brachyponera	croceicornis	Ponerinae	Worker		7.356	1	Own measures from Papua New Guinea, Wanang, Madang province	None	Non_mutualist	no ref.; https://www.antwiki.org/wiki/Trophobiosis	Predator	Ground	Blanchard and Moreau 2017, Evolution 71: 315-328.	Papua New Guinea	Predator (ground-dwelling)	WS-1 Winkler 5	P. Klimes et al.	P.Klimes	secondary	2007-04-07	Wanang	100	-5.2296	145.178	gr.dwelling litter sp. in Wanang / predator	d__Bacteria	p__Proteobacteria	c__Gammaproteobacteria	o__Pseudomonadales	f__Pseudomonadaceae	g__Pseudomonas	NA
8247ebf67a183663fd8cc71b7704fa61	136-RHYT2	3.88637	136-RHYT2	16-RHYT2	$PWD/136-RHYT2_C2_L1_220805_L001_R1.fastq.gz	$PWD/136-RHYT2_C2_L1_220805_L001_R2.fastq.gz	WP5E1195/1	RHYT2 C2 L1	RHYT002	RHYT002 C2	Rhytidoponera	cf. strigosa	Ectatominnae	Larvae		7.23	1	Own measures from Papua New Guinea, Wanang, Madang province	None	Non_mutualist	no ref.; https://www.antwiki.org/wiki/Trophobiosis	Predator	Ground	Blanchard and Moreau 2017, Evolution 71: 315-328.	Papua New Guinea	Predator	trunk base nest	P. Klimes et al.	P. Klimes	primary	2007-04-26	Wanang	100	-5.2317	145.179	another sample of the species from Exxon but from Wanang	d__Bacteria	p__Bacteroidota	c__Bacteroidia	o__Sphingobacteriales	f__Sphingobacteriaceae	g__Sphingobacterium	NA
011c4613181ff63bb26d6042b653e3e9	258-PARA10	3.85906	258-PARA10	33-PARA10	$PWD/258-PARA10_C2_W4_220805_L001_R1.fastq.gz	$PWD/258-PARA10_C2_W4_220805_L001_R2.fastq.gz	NA0261	PARA10 C2 W4	PARA010	PARA010 C2	Paraparatrechina	sp. 10	Formicinae	Worker		4.19	4	Own measures from Papua New Guinea, Wanang, Madang province	Trophobiont	Mutualist	Klimes pers. obs. in the sampled site	Omnivore	Arboreal	Klimes et al. 2015 PlosOne 10(2): e0117853	Papua New Guinea	Omnivore (arboreal/leaf-litter)	NS4A0257/1, in rotton branch at 3 m	P. Klimes et al.	P. Klimes	secondary	2013-11-21	Numba	900	-5.7222	145.2714¬†¬†		d__Bacteria	p__Proteobacteria	c__Gammaproteobacteria	o__Alteromonadales	f__Alteromonadaceae	g__Rheinheimera	NA
2f2fc0a01005a3c7c3ce3df1e9385d00	59-ANON2	3.8491	59-ANON2	3-ANON2	$PWD/59-ANON2_C1_Q1_220805_L001_R1.fastq.gz	$PWD/59-ANON2_C1_Q1_220805_L001_R2.fastq.gz	HP0670-h	ANON2 C1 Q1	ANON002	ANON002 C1	Anonychomyrma	minuta	Dolichoderinae	Queen		4.925	2	Own measures from Papua New Guinea, Wanang, Madang province	Ant_plant	Mutualist	Plowman et al., Proc. R. Soc. B 284: 20162564; Klimes pers. obs. in the sampled site	Omnivore	Arboreal	Bluthgen et al. Oecologia (2003) 137:426‚Äì435., Blanchard and Moreau 2017, Evolution 71: 315-328.	Papua New Guinea	Omnivore (arboreal)	holow twig in canopy WP-4A-1024/3	P. Klimes et al.	P. Klimes	primary	2007-08-23	Wanang	100	-5.2317	145.179	nest on that tree, also 3 queens + trophobionts available from the nest coll. sep.	d__Bacteria	p__Proteobacteria	c__Gammaproteobacteria	o__Enterobacterales	NA	NA	NA
a89b23f464f752eff430864953d439aa	136-RHYT2	3.84455	136-RHYT2	16-RHYT2	$PWD/136-RHYT2_C2_L1_220805_L001_R1.fastq.gz	$PWD/136-RHYT2_C2_L1_220805_L001_R2.fastq.gz	WP5E1195/1	RHYT2 C2 L1	RHYT002	RHYT002 C2	Rhytidoponera	cf. strigosa	Ectatominnae	Larvae		7.23	1	Own measures from Papua New Guinea, Wanang, Madang province	None	Non_mutualist	no ref.; https://www.antwiki.org/wiki/Trophobiosis	Predator	Ground	Blanchard and Moreau 2017, Evolution 71: 315-328.	Papua New Guinea	Predator	trunk base nest	P. Klimes et al.	P. Klimes	primary	2007-04-26	Wanang	100	-5.2317	145.179	another sample of the species from Exxon but from Wanang	d__Bacteria	p__Proteobacteria	c__Gammaproteobacteria	o__Burkholderiales	f__Comamonadaceae	NA	NA
2f2fc0a01005a3c7c3ce3df1e9385d00	54-ANON2	3.83235	54-ANON2	3-ANON2	$PWD/54-ANON2_C1_W3_220805_L001_R1.fastq.gz	$PWD/54-ANON2_C1_W3_220805_L001_R2.fastq.gz	HP0670-h	ANON2 C1 W3	ANON002	ANON002 C1	Anonychomyrma	minuta	Dolichoderinae	Worker		4.925	2	Own measures from Papua New Guinea, Wanang, Madang province	Ant_plant	Mutualist	Plowman et al., Proc. R. Soc. B 284: 20162564; Klimes pers. obs. in the sampled site	Omnivore	Arboreal	Bluthgen et al. Oecologia (2003) 137:426‚Äì435., Blanchard and Moreau 2017, Evolution 71: 315-328.	Papua New Guinea	Omnivore (arboreal)	holow twig in canopy WP-4A-1024/6	P. Klimes et al.	P. Klimes	primary	2007-08-26	Wanang	100	-5.2317	145.179	nest on that tree, also 3 queens + trophobionts available from the nest coll. sep.	d__Bacteria	p__Proteobacteria	c__Gammaproteobacteria	o__Enterobacterales	NA	NA	NA
5be8c22a871bb33d49408294b1020d1e	267-TETR6	3.83225	267-TETR6	29-TETR6	$PWD/267-TETR6_C1_P2_220805_L001_R1.fastq.gz	$PWD/267-TETR6_C1_P2_220805_L001_R2.fastq.gz	HP0110	TETR6 C1 P2	TETR006	TETR006 C1	Tetramorium	sp. 6 cf. validiusculum	Myrmicinae	Pupae		3.2	2	Own measures from Papua New Guinea, Wanang, Madang province	None	Non_mutualist	Klimes pers. obs. in the sampled site	Omnivore	Arboreal	Klimes et al. 2015 PlosOne 10(2): e0117853	Papua New Guinea	Herbivore/omnivore (arboreal)	WP-4D-0769/1 sample, in hollowbranhc at 5 m height	P. Klimes et al.	P. Klimes	primary	2007-03-15	Wanang	100	-5.2317	145.179	also nw Q available and 1 alate Q available / might be same sp.as TETR003 but due ecol.and color diff.we kept them sep. (sp.complex)	d__Bacteria	p__Actinobacteriota	c__Actinobacteria	o__Propionibacteriales	f__Nocardioidaceae	g__Nocardioides	NA
5ca4a74f051e469d9270a16ced822087	260-PARA10	3.82383	260-PARA10	33-PARA10	$PWD/260-PARA10_C2_Q1_220805_L001_R1.fastq.gz	$PWD/260-PARA10_C2_Q1_220805_L001_R2.fastq.gz	NA0261	PARA10 C2 Q1	PARA010	PARA010 C2	Paraparatrechina	sp. 10	Formicinae	Queen		4.19	4	Own measures from Papua New Guinea, Wanang, Madang province	Trophobiont	Mutualist	Klimes pers. obs. in the sampled site	Omnivore	Arboreal	Klimes et al. 2015 PlosOne 10(2): e0117853	Papua New Guinea	Omnivore (arboreal/leaf-litter)	NS4A0257/1, in rotton branch at 3 m	P. Klimes et al.	P. Klimes	secondary	2013-11-21	Numba	900	-5.7222	145.2714¬†¬†		d__Bacteria	p__Firmicutes	c__Bacilli	o__Staphylococcales	f__Staphylococcaceae	g__Staphylococcus	NA
9fde2b036d14b98e4273e8f462649fbb	66-TAPI1	3.82235	66-TAPI1	8-TAPI1	$PWD/66-TAPI1_C1_W1_220805_L001_R1.fastq.gz	$PWD/66-TAPI1_C1_W1_220805_L001_R2.fastq.gz	HP0036	TAPI1 C1 W1	TAPI001	TAPI001 C1	Tapinoma	melanocephalum	Dolichoderinae	Worker		4.74	7	Own measures from Papua New Guinea, Wanang, Madang province	Trophobiont	Mutualist	ref. at https://www.antwiki.org/wiki/Trophobiosis	Omnivore	Arboreal	Klimes et al. 2015 PlosOne 10(2): e0117853	Papua New Guinea	Omnivore (arboreal)	tree WS-1D-0951 / dead twig in canopy	P. Klimes et al.	P. Klimes	secondary	2007-06-09	Wanang	100	-5.2296	145.178	also queens available	d__Bacteria	p__Proteobacteria	c__Alphaproteobacteria	o__Rickettsiales	f__Anaplasmataceae	g__Wolbachia	s__alpha_proteobacterium
011c4613181ff63bb26d6042b653e3e9	238-PHIL1	3.80616	238-PHIL1	2-PHIL1	$PWD/238-PHIL1_C2_W2_220805_L001_R1.fastq.gz	$PWD/238-PHIL1_C2_W2_220805_L001_R2.fastq.gz	NA0164	PHIL1 C2 W2	PHIL001	PHIL001 C2	Philidris	cordata	Dolichoderinae	Worker		5.658	5	Own measures from Papua New Guinea, Wanang, Madang province	Trophobiont	Mutualist	Klimes pers. obs. in the sampled site	Omnivore	Arboreal	Klimes et al. 2015 PlosOne 10(2): e0117853	Papua New Guinea	Omnivore (arboreal)	WP-4B-0851,carton tunnel over tree	P. Klimes et al.	P. Klimes	primary	2007-08-16	Wanang	100	-5.2317	145.179	also 1 queen pupa available	d__Bacteria	p__Proteobacteria	c__Gammaproteobacteria	o__Alteromonadales	f__Alteromonadaceae	g__Rheinheimera	NA
34295316aefa7240cb0ee12854c2cbbf	306-PACH6	3.7909	306-PACH6	37-PACH6	$PWD/306-PACH6_C1_W2_220805_L001_R1.fastq.gz	$PWD/306-PACH6_C1_W2_220805_L001_R2.fastq.gz	HP0751	PACH6 C1 W2	PACH006	PACH006 C1	Brachyponera	croceicornis	Ponerinae	Worker		7.356	1	Own measures from Papua New Guinea, Wanang, Madang province	None	Non_mutualist	no ref.; https://www.antwiki.org/wiki/Trophobiosis	Predator	Ground	Blanchard and Moreau 2017, Evolution 71: 315-328.	Papua New Guinea	Predator (ground-dwelling)	WS-1 Winkler 5	P. Klimes et al.	P.Klimes	secondary	2007-04-07	Wanang	100	-5.2296	145.178	gr.dwelling litter sp. in Wanang / predator	d__Bacteria	p__Proteobacteria	c__Alphaproteobacteria	o__Rhodobacterales	f__Rhodobacteraceae	g__Paracoccus	NA
f851cb38711cf33492905a2dedf325f4	104-VOMB3	3.71473	104-VOMB3	36-VOMB3	$PWD/104-VOMB3_C1_L1_220805_L001_R1.fastq.gz	$PWD/104-VOMB3_C1_L1_220805_L001_R2.fastq.gz	PKEE123	VOMB3 C1 L1	VOMB003	VOMB003 C1	Vombisidris	sp. 4	Myrmicinae	Larvae		1.38	1	Own measures from Papua New Guinea, Wanang, Madang province (another species)	None	Non_mutualist	Klimes pers. obs. in the sampled site	Herbivore	Arboreal	Blanchard and Moreau 2017, Evolution 71: 315-328	Papua New Guinea	Herbivore/omnivore(arboreal)	WP-1Z-3096, carton nest on leaves	P. Klimes et al.	P. Klimes	primary	2008-04-03	Wanang	100	-5.2317	145.179	difficult to find more sampoles of the genus in enough worker numbers / stable isotopes measured from another Vombisidris species at the same site	d__Bacteria	p__Proteobacteria	c__Gammaproteobacteria	o__Enterobacterales	f__Enterobacteriaceae	NA	NA
011c4613181ff63bb26d6042b653e3e9	246-TURN1	3.70125	246-TURN1	4-TURN1	$PWD/246-TURN1_C2_P3_220805_L001_R1.fastq.gz	$PWD/246-TURN1_C2_P3_220805_L001_R2.fastq.gz	HP0641	TURN1 C2 P3	TURN001	TURN001 C2	Turneria	dahlii	Dolichoderinae	Pupae		3.98	1	Own measures from Papua New Guinea, Wanang, Madang province	None	Non_mutualist	Klimes pers. obs. in the sampled site; no ref.; https://www.antwiki.org/wiki/Trophobiosis	Omnivore	Arboreal	Klimes et al. 2015 PlosOne 10(2): e0117853	Papua New Guinea	Omnivore (arboreal)	WS-1E-0964 / dead twig in canopy	P. Klimes et al.	P. Klimes	secondary	2007-07-25	Wanang	100	-5.2296	145.178	also brood available	d__Bacteria	p__Proteobacteria	c__Gammaproteobacteria	o__Alteromonadales	f__Alteromonadaceae	g__Rheinheimera	NA
467816b383955f49f7b458dfa470905e	225-STRU2	3.6619	225-STRU2	X-STRU2	$PWD/225-STRU2_C1_W4_220805_L001_R1.fastq.gz	$PWD/225-STRU2_C1_W4_220805_L001_R2.fastq.gz	HP0065	STRU2 C1 W4	STRU002	STRU002 C1	Strumigenys	szalayi	Myrmicinae	Worker		6.145	2	Own measures from Papua New Guinea, Wanang, Madang province	None	Non_mutualist	Klimes pers. obs. in the sampled site	Predator	Ground	Blanchard and Moreau 2017, Evolution 71: 315-329	Papua New Guinea	Predator (arboreal/leaf-litter)	NP1A0016/1,under epiph.roots on trunk	P. Klimes et al.	P. Klimes	primary	2007-05-16	Wanang	100	-5.2317	145.179	not many w top spare but also some brood	d__Bacteria	p__Proteobacteria	c__Alphaproteobacteria	o__Rhizobiales	f__Beijerinckiaceae	g__Bosea	NA
425195f348ad4153b11b93374cd94b8d	223-STRU2	3.6035	223-STRU2	X-STRU2	$PWD/223-STRU2_C1_W2_220805_L001_R1.fastq.gz	$PWD/223-STRU2_C1_W2_220805_L001_R2.fastq.gz	HP0065	STRU2 C1 W2	STRU002	STRU002 C1	Strumigenys	szalayi	Myrmicinae	Worker		6.145	2	Own measures from Papua New Guinea, Wanang, Madang province	None	Non_mutualist	Klimes pers. obs. in the sampled site	Predator	Ground	Blanchard and Moreau 2017, Evolution 71: 315-329	Papua New Guinea	Predator (arboreal/leaf-litter)	NP1A0016/1,under epiph.roots on trunk	P. Klimes et al.	P. Klimes	primary	2007-05-16	Wanang	100	-5.2317	145.179	not many w top spare but also some brood	d__Bacteria	p__Actinobacteriota	c__Actinobacteria	o__Propionibacteriales	f__Propionibacteriaceae	NA	NA
6fdcd3f61129dcf1b72340c83f53511c	89-PARA5	3.59568	89-PARA5	11-PARA5	$PWD/89-PARA5_C2_W1_220805_L001_R1.fastq.gz	$PWD/89-PARA5_C2_W1_220805_L001_R2.fastq.gz	NA0248	PARA5 C2 W1	PARA005	PARA005 C2	Nylanderia	aff. vaga	Formicinae	Worker		3.93	3	Own measures from Papua New Guinea, Wanang, Madang province	None	Non_mutualist	Klimes pers. obs. in the sampled site	Omnivore	Ground	Blanchard and Moreau 2017, Evolution 71: 315-328.	Papua New Guinea	Omnivore (arboreal/leaf-litter)	WP-4D-0763/1, under bark at 6 m	P. Klimes et al.	P. Klimes	primary	2007-03-20	Wanang	100	-5.2317	145.179	also some larva and pupae avail.	d__Bacteria	p__Firmicutes	c__Bacilli	o__Entomoplasmatales	f__Entomoplasmataceae	g__Mesoplasma	s__uncultured_Entomoplasmataceae
7492bf0151e6df37c565a07fb0e0aeb5	235-PHIL1	3.5685	235-PHIL1	2-PHIL1	$PWD/235-PHIL1_C1_P1_220805_L001_R1.fastq.gz	$PWD/235-PHIL1_C1_P1_220805_L001_R2.fastq.gz	HP0141	PHIL1 C1 P1	PHIL001	PHIL001 C1	Philidris	cordata	Dolichoderinae	Pupae		5.658	5	Own measures from Papua New Guinea, Wanang, Madang province	Trophobiont	Mutualist	Klimes pers. obs. in the sampled site	Omnivore	Arboreal	Klimes et al. 2015 PlosOne 10(2): e0117853	Papua New Guinea	Omnivore (arboreal)	WP-4B-0851,carton tunnel over tree	P. Klimes et al.	P. Klimes	primary	2007-08-16	Wanang	100	-5.2317	145.179	also 1 queen pupa available	d__Bacteria	p__Actinobacteriota	c__Actinobacteria	o__Propionibacteriales	f__Propionibacteriaceae	g__Cutibacterium	NA
011c4613181ff63bb26d6042b653e3e9	240-PHIL1	3.54357	240-PHIL1	2-PHIL1	$PWD/240-PHIL1_C2_W4_220805_L001_R1.fastq.gz	$PWD/240-PHIL1_C2_W4_220805_L001_R2.fastq.gz	NA0164	PHIL1 C2 W4	PHIL001	PHIL001 C2	Philidris	cordata	Dolichoderinae	Worker		5.658	5	Own measures from Papua New Guinea, Wanang, Madang province	Trophobiont	Mutualist	Klimes pers. obs. in the sampled site	Omnivore	Arboreal	Klimes et al. 2015 PlosOne 10(2): e0117853	Papua New Guinea	Omnivore (arboreal)	WP-4B-0851,carton tunnel over tree	P. Klimes et al.	P. Klimes	primary	2007-08-16	Wanang	100	-5.2317	145.179	also 1 queen pupa available	d__Bacteria	p__Proteobacteria	c__Gammaproteobacteria	o__Alteromonadales	f__Alteromonadaceae	g__Rheinheimera	NA
90dd438291060555dffab3acbfc4e8fd	289-CREM3	3.53353	289-CREM3	25-CREM3	$PWD/289-CREM3_C2_P1_220805_L001_R1.fastq.gz	$PWD/289-CREM3_C2_P1_220805_L001_R2.fastq.gz	HP0535-h	CREM3 C2 P1	CREM003	CREM003 C2	Crematogaster	polita	Myrmicinae	Pupae		3.464	5	Own measures from Papua New Guinea, Wanang, Madang province	Trophobiont	Mutualist	Klimes pers. obs. in the sampled site	Omnivore	Arboreal	Klimes et al. 2015 PlosOne 10(2): e0117853	Papua New Guinea	Omnivore (arboreal)	carton nest #5 from WP-5E-1209 tree	P. Klimes et al.	P. Klimes	primary	2007-04-28	Wanang	100	-5.2317	145.179	(ants from same tree but not from the same original vial as coccids HP0431)	d__Bacteria	p__Proteobacteria	c__Gammaproteobacteria	o__Burkholderiales	f__Comamonadaceae	NA	NA
6b064c6ac63c8e839c42c57da1fc99e9	212-PHEI4	3.52431	212-PHEI4	26-PHEI4	$PWD/212-PHEI4_C1_W2_220805_L001_R1.fastq.gz	$PWD/212-PHEI4_C1_W2_220805_L001_R2.fastq.gz	HP0206	PHEI4 C1 W2	PHEI004	PHEI004 C1	Pheidole	hospes	Myrmicinae	Worker		5.1	3	Own measures from Papua New Guinea, Wanang, Madang province	None	Non_mutualist	Klimes pers. obs. in the sampled site	Omnivore	Arboreal	Klimes et al. 2015 PlosOne 10(2): e0117854	Papua New Guinea	Omnivor/predator	inside epiphytic roots at 17 m height of WP-5A-1052	P. Klimes et al.	P. Klimes	primary	2007-10-04	Wanang	100	-5.2317	145.179	also 2 Q pupae,2 larvae and 1 alate Q incl.	d__Bacteria	p__Proteobacteria	c__Gammaproteobacteria	o__Enterobacterales	f__Enterobacteriaceae	NA	NA
4153ee518fa05b3d1cc0446c2852233d	300-SOLE2	3.50839	300-SOLE2	28-SOLE2	$PWD/300-SOLE2_C1_L2P1_220805_L001_R1.fastq.gz	$PWD/300-SOLE2_C1_L2P1_220805_L001_R2.fastq.gz	WP3B1309/2	SOLE2 C1 L2/P1	SOLE002	SOLE002 C1	Solenopsis	papuana	Myrmicinae	Pupae		7.19	4	Own measures from Papua New Guinea, Wanang, Madang province	None	Non_mutualist	Klimes pers. obs. in the sampled site	Predator	Arboreal	Klimes et al. 2015 PlosOne 10(2): e0117853	Papua New Guinea	Omnivore/predator (arboreal)	nest under epiphyte roots on trunk	P. Klimes et al.	P. Klimes	primary	2007-06-28	Wanang	100	-5.2317	145.179	same tree as HP0535	d__Bacteria	p__Firmicutes	c__Bacilli	o__Entomoplasmatales	f__Spiroplasmataceae	g__Spiroplasma	s__Spiroplasma_platyhelix
3b79a4f85ae48f696ee9fac7d753ab65	222-STRU2	3.48868	222-STRU2	X-STRU2	$PWD/222-STRU2_C1_W1_220805_L001_R1.fastq.gz	$PWD/222-STRU2_C1_W1_220805_L001_R2.fastq.gz	HP0065	STRU2 C1 W1	STRU002	STRU002 C1	Strumigenys	szalayi	Myrmicinae	Worker		6.145	2	Own measures from Papua New Guinea, Wanang, Madang province	None	Non_mutualist	Klimes pers. obs. in the sampled site	Predator	Ground	Blanchard and Moreau 2017, Evolution 71: 315-329	Papua New Guinea	Predator (arboreal/leaf-litter)	NP1A0016/1,under epiph.roots on trunk	P. Klimes et al.	P. Klimes	primary	2007-05-16	Wanang	100	-5.2317	145.179	not many w top spare but also some brood	d__Bacteria	p__Proteobacteria	c__Alphaproteobacteria	o__Rhizobiales	f__Xanthobacteraceae	g__Variibacter	s__Variibacter_gotjawalensis
39f94112a9ce2832a82c207ffd7a748d	234-PHIL1	3.48485	234-PHIL1	2-PHIL1	$PWD/234-PHIL1_C1_L2_220805_L001_R1.fastq.gz	$PWD/234-PHIL1_C1_L2_220805_L001_R2.fastq.gz	HP0141	PHIL1 C1 L2	PHIL001	PHIL001 C1	Philidris	cordata	Dolichoderinae	Larvae		5.658	5	Own measures from Papua New Guinea, Wanang, Madang province	Trophobiont	Mutualist	Klimes pers. obs. in the sampled site	Omnivore	Arboreal	Klimes et al. 2015 PlosOne 10(2): e0117853	Papua New Guinea	Omnivore (arboreal)	WP-4B-0851,carton tunnel over tree	P. Klimes et al.	P. Klimes	primary	2007-08-16	Wanang	100	-5.2317	145.179	also 1 queen pupa available	d__Bacteria	p__Bacteroidota	c__Bacteroidia	o__Flavobacteriales	f__Flavobacteriaceae	g__Flavobacterium	NA
6b064c6ac63c8e839c42c57da1fc99e9	308-PACH6	3.47563	308-PACH6	37-PACH6	$PWD/308-PACH6_C1_W4_220805_L001_R1.fastq.gz	$PWD/308-PACH6_C1_W4_220805_L001_R2.fastq.gz	HP0751	PACH6 C1 W4	PACH006	PACH006 C1	Brachyponera	croceicornis	Ponerinae	Worker		7.356	1	Own measures from Papua New Guinea, Wanang, Madang province	None	Non_mutualist	no ref.; https://www.antwiki.org/wiki/Trophobiosis	Predator	Ground	Blanchard and Moreau 2017, Evolution 71: 315-328.	Papua New Guinea	Predator (ground-dwelling)	WS-1 Winkler 5	P. Klimes et al.	P.Klimes	secondary	2007-04-07	Wanang	100	-5.2296	145.178	gr.dwelling litter sp. in Wanang / predator	d__Bacteria	p__Proteobacteria	c__Gammaproteobacteria	o__Enterobacterales	f__Enterobacteriaceae	NA	NA
7ff8f33a8fec3ed2339cffa49dd6899b	263-TETR3	3.46171	263-TETR3	30-TETR3	$PWD/263-TETR3_C1_W3_220805_L001_R1.fastq.gz	$PWD/263-TETR3_C1_W3_220805_L001_R2.fastq.gz	NP4A2097/5	TETR3 C1 W3	TETR003	TETR003 C1	Tetramorium	sp. 3 cf. validiusculum	Myrmicinae	Worker		3.6	1	Own measures from Papua New Guinea, Wanang, Madang province	None	Non_mutualist	Klimes pers. obs. in the sampled site	Omnivore	Arboreal	Klimes et al. 2015 PlosOne 10(2): e0117853	Papua New Guinea	Herbivore/omnivore (arboreal)	inside epiphytic roots at 14 m height	P. Klimes et al.	P. Klimes	primary	2013-07-23	Numba	900	-5.7222	145.2714¬†¬†	also few larvae available	d__Bacteria	p__Proteobacteria	c__Gammaproteobacteria	o__Pseudomonadales	f__Moraxellaceae	g__Acinetobacter	NA
39f94112a9ce2832a82c207ffd7a748d	258-PARA10	3.44892	258-PARA10	33-PARA10	$PWD/258-PARA10_C2_W4_220805_L001_R1.fastq.gz	$PWD/258-PARA10_C2_W4_220805_L001_R2.fastq.gz	NA0261	PARA10 C2 W4	PARA010	PARA010 C2	Paraparatrechina	sp. 10	Formicinae	Worker		4.19	4	Own measures from Papua New Guinea, Wanang, Madang province	Trophobiont	Mutualist	Klimes pers. obs. in the sampled site	Omnivore	Arboreal	Klimes et al. 2015 PlosOne 10(2): e0117853	Papua New Guinea	Omnivore (arboreal/leaf-litter)	NS4A0257/1, in rotton branch at 3 m	P. Klimes et al.	P. Klimes	secondary	2013-11-21	Numba	900	-5.7222	145.2714¬†¬†		d__Bacteria	p__Bacteroidota	c__Bacteroidia	o__Flavobacteriales	f__Flavobacteriaceae	g__Flavobacterium	NA
39f94112a9ce2832a82c207ffd7a748d	239-PHIL1	3.43468	239-PHIL1	2-PHIL1	$PWD/239-PHIL1_C2_W3_220805_L001_R1.fastq.gz	$PWD/239-PHIL1_C2_W3_220805_L001_R2.fastq.gz	NA0164	PHIL1 C2 W3	PHIL001	PHIL001 C2	Philidris	cordata	Dolichoderinae	Worker		5.658	5	Own measures from Papua New Guinea, Wanang, Madang province	Trophobiont	Mutualist	Klimes pers. obs. in the sampled site	Omnivore	Arboreal	Klimes et al. 2015 PlosOne 10(2): e0117853	Papua New Guinea	Omnivore (arboreal)	WP-4B-0851,carton tunnel over tree	P. Klimes et al.	P. Klimes	primary	2007-08-16	Wanang	100	-5.2317	145.179	also 1 queen pupa available	d__Bacteria	p__Bacteroidota	c__Bacteroidia	o__Flavobacteriales	f__Flavobacteriaceae	g__Flavobacterium	NA
2cb0353b495b0c369599c0a7d8e052d8	221-STRU1	3.42232	221-STRU1	31-STRU1	$PWD/221-STRU1_C1_W5_220805_L001_R1.fastq.gz	$PWD/221-STRU1_C1_W5_220805_L001_R2.fastq.gz	NA0245	STRU1 C1 W5	STRU001	STRU001 C1	Strumigenys	cf. loriae	Myrmicinae	Worker		6.616	3	Own measures from Papua New Guinea, Wanang, Madang province	None	Non_mutualist	Klimes pers. obs. in the sampled site	Predator	Ground	Blanchard and Moreau 2017, Evolution 71: 315-328	Papua New Guinea	Predator (arboreal/leaf-litter)	NP1A0016/1,under epiph.roots on trunk	P. Klimes et al.	P. Klimes	primary	2013-10-05	Numba	900	-5.7222	145.2714¬†¬†	difficult to find more samples of the genus/spp in enough worker numbers / stable isotopes measured across anbother 2 Strumigenys species at the same site	d__Bacteria	p__Proteobacteria	c__Alphaproteobacteria	o__Rickettsiales	f__Anaplasmataceae	g__Wolbachia	s__uncultured_Wolbachia
cbc4441da39c0d6f811f53dea7982366	257-PARA10	3.34132	257-PARA10	33-PARA10	$PWD/257-PARA10_C2_W3_220805_L001_R1.fastq.gz	$PWD/257-PARA10_C2_W3_220805_L001_R2.fastq.gz	NA0261	PARA10 C2 W3	PARA010	PARA010 C2	Paraparatrechina	sp. 10	Formicinae	Worker		4.19	4	Own measures from Papua New Guinea, Wanang, Madang province	Trophobiont	Mutualist	Klimes pers. obs. in the sampled site	Omnivore	Arboreal	Klimes et al. 2015 PlosOne 10(2): e0117853	Papua New Guinea	Omnivore (arboreal/leaf-litter)	NS4A0257/1, in rotton branch at 3 m	P. Klimes et al.	P. Klimes	secondary	2013-11-21	Numba	900	-5.7222	145.2714¬†¬†		d__Bacteria	p__Actinobacteriota	c__Actinobacteria	o__Micrococcales	f__Microbacteriaceae	g__Agrococcus	NA
f3dd31058c77dbf90a9df18854225c24	176-TECH2	3.32226	176-TECH2	5-TECH2	$PWD/176-TECH2_L2_220805_L001_R1.fastq.gz	$PWD/176-TECH2_L2_220805_L001_R2.fastq.gz	WP-IC-165-11	TECH2 L2	TECH002	TECH002 C1	Technomyrmex	albipes	Dolichoderinae	Larvae		3.946	5	Own measures from Papua New Guinea, Wanang, Madang province	Trophobiont	Mutualist	Klimes pers. obs. in the sampled site	Omnivore	Arboreal	Klimes et al. 2015 PlosOne 10(2): e0117853	Papua New Guinea	Omnivore (arboreal)	tree WP-1C-0165/1, nest in dead climber	P. Klimes et al.	P. Klimes	primary	2006-05-25	Wanang	100	-5.2317	145.179		Unassigned	NA	NA	NA	NA	NA	NA
99e366edd7b6f3d4c26da0fe787f3f01	224-STRU2	3.31066	224-STRU2	X-STRU2	$PWD/224-STRU2_C1_W3_220805_L001_R1.fastq.gz	$PWD/224-STRU2_C1_W3_220805_L001_R2.fastq.gz	HP0065	STRU2 C1 W3	STRU002	STRU002 C1	Strumigenys	szalayi	Myrmicinae	Worker		6.145	2	Own measures from Papua New Guinea, Wanang, Madang province	None	Non_mutualist	Klimes pers. obs. in the sampled site	Predator	Ground	Blanchard and Moreau 2017, Evolution 71: 315-329	Papua New Guinea	Predator (arboreal/leaf-litter)	NP1A0016/1,under epiph.roots on trunk	P. Klimes et al.	P. Klimes	primary	2007-05-16	Wanang	100	-5.2317	145.179	not many w top spare but also some brood	d__Bacteria	p__Proteobacteria	c__Alphaproteobacteria	o__Reyranellales	f__Reyranellaceae	g__uncultured	NA
76fda11d71620972c89b3e5e00498d36	31-DL0430	3.29389	31-DL0430	23-DL0430	$PWD/31-DL0430_220805_L001_R1.fastq.gz	$PWD/31-DL0430_220805_L001_R2.fastq.gz	DL0430	DL0430	AMP001	AMP001 C1	Crematogaster	ampullaris	Myrmicinae	Worker	Macaranga hypoleuca	0.25	9	Houadria et al., 2023, Ecol. Evol., DOI: 10.1002/ece3.9760 (Fig. 3A)	Ant_plant	Mutualist	Lestina pers. obs. in the sampled site; Feldhaar, H., Maschwitz, U., Fiala, B. 2016, Sociobiology. 63: 651-681.	Herbivore	Arboreal	Houadria et al. 2020, Symbiosis 81:79‚Äì91	Malaysian Borneo	Arboreal	Macaranga hypoleuca host plant	Dan Le≈°tina	Dan Le≈°tina	Forest Fragment	2021	Reka Halus Oil Plantation	NA	5.79737	117.502	stable isotopes approximate mean value corrected for food bodies of plants from Houadria et al. 2023, Ecology and Evolution 13:e9760.	d__Bacteria	p__Proteobacteria	c__Gammaproteobacteria	o__Enterobacterales	NA	NA	NA
cbefd3799cdc9cb1c7c70e257c115b15	285-CREM3	3.29221	285-CREM3	25-CREM3	$PWD/285-CREM3_C2_W2_220805_L001_R1.fastq.gz	$PWD/285-CREM3_C2_W2_220805_L001_R2.fastq.gz	HP0535-h	CREM3 C2 W2	CREM003	CREM003 C2	Crematogaster	polita	Myrmicinae	Worker		3.464	5	Own measures from Papua New Guinea, Wanang, Madang province	Trophobiont	Mutualist	Klimes pers. obs. in the sampled site	Omnivore	Arboreal	Klimes et al. 2015 PlosOne 10(2): e0117853	Papua New Guinea	Omnivore (arboreal)	carton nest #5 from WP-5E-1209 tree	P. Klimes et al.	P. Klimes	primary	2007-04-28	Wanang	100	-5.2317	145.179	(ants from same tree but not from the same original vial as coccids HP0431)	d__Bacteria	p__Proteobacteria	c__Gammaproteobacteria	o__Pasteurellales	f__Pasteurellaceae	NA	NA
011c4613181ff63bb26d6042b653e3e9	245-TURN1	3.2712	245-TURN1	4-TURN1	$PWD/245-TURN1_C2_P1_220805_L001_R1.fastq.gz	$PWD/245-TURN1_C2_P1_220805_L001_R2.fastq.gz	HP0641	TURN1 C2 P1	TURN001	TURN001 C2	Turneria	dahlii	Dolichoderinae	Pupae		3.98	1	Own measures from Papua New Guinea, Wanang, Madang province	None	Non_mutualist	Klimes pers. obs. in the sampled site; no ref.; https://www.antwiki.org/wiki/Trophobiosis	Omnivore	Arboreal	Klimes et al. 2015 PlosOne 10(2): e0117853	Papua New Guinea	Omnivore (arboreal)	WS-1E-0964 / dead twig in canopy	P. Klimes et al.	P. Klimes	secondary	2007-07-25	Wanang	100	-5.2296	145.178	also brood available	d__Bacteria	p__Proteobacteria	c__Gammaproteobacteria	o__Alteromonadales	f__Alteromonadaceae	g__Rheinheimera	NA
011c4613181ff63bb26d6042b653e3e9	255-PARA10	3.25329	255-PARA10	33-PARA10	$PWD/255-PARA10_C2_W1_220805_L001_R1.fastq.gz	$PWD/255-PARA10_C2_W1_220805_L001_R2.fastq.gz	NA0261	PARA10 C2 W1	PARA010	PARA010 C2	Paraparatrechina	sp. 10	Formicinae	Worker		4.19	4	Own measures from Papua New Guinea, Wanang, Madang province	Trophobiont	Mutualist	Klimes pers. obs. in the sampled site	Omnivore	Arboreal	Klimes et al. 2015 PlosOne 10(2): e0117853	Papua New Guinea	Omnivore (arboreal/leaf-litter)	NS4A0257/1, in rotton branch at 3 m	P. Klimes et al.	P. Klimes	secondary	2013-11-21	Numba	900	-5.7222	145.2714¬†¬†		d__Bacteria	p__Proteobacteria	c__Gammaproteobacteria	o__Alteromonadales	f__Alteromonadaceae	g__Rheinheimera	NA
27dca96887009fd3bff4ea43dd3cc8c9	257-PARA10	3.24551	257-PARA10	33-PARA10	$PWD/257-PARA10_C2_W3_220805_L001_R1.fastq.gz	$PWD/257-PARA10_C2_W3_220805_L001_R2.fastq.gz	NA0261	PARA10 C2 W3	PARA010	PARA010 C2	Paraparatrechina	sp. 10	Formicinae	Worker		4.19	4	Own measures from Papua New Guinea, Wanang, Madang province	Trophobiont	Mutualist	Klimes pers. obs. in the sampled site	Omnivore	Arboreal	Klimes et al. 2015 PlosOne 10(2): e0117853	Papua New Guinea	Omnivore (arboreal/leaf-litter)	NS4A0257/1, in rotton branch at 3 m	P. Klimes et al.	P. Klimes	secondary	2013-11-21	Numba	900	-5.7222	145.2714¬†¬†		d__Bacteria	p__Proteobacteria	c__Alphaproteobacteria	o__Sphingomonadales	f__Sphingomonadaceae	g__Sphingomonas	NA
90dd438291060555dffab3acbfc4e8fd	287-CREM3	3.24497	287-CREM3	25-CREM3	$PWD/287-CREM3_C2_L1_220805_L001_R1.fastq.gz	$PWD/287-CREM3_C2_L1_220805_L001_R2.fastq.gz	HP0535-h	CREM3 C2 L1	CREM003	CREM003 C2	Crematogaster	polita	Myrmicinae	Larvae		3.464	5	Own measures from Papua New Guinea, Wanang, Madang province	Trophobiont	Mutualist	Klimes pers. obs. in the sampled site	Omnivore	Arboreal	Klimes et al. 2015 PlosOne 10(2): e0117853	Papua New Guinea	Omnivore (arboreal)	carton nest #5 from WP-5E-1209 tree	P. Klimes et al.	P. Klimes	primary	2007-04-28	Wanang	100	-5.2317	145.179	(ants from same tree but not from the same original vial as coccids HP0431)	d__Bacteria	p__Proteobacteria	c__Gammaproteobacteria	o__Burkholderiales	f__Comamonadaceae	NA	NA
5ca4a74f051e469d9270a16ced822087	258-PARA10	3.23453	258-PARA10	33-PARA10	$PWD/258-PARA10_C2_W4_220805_L001_R1.fastq.gz	$PWD/258-PARA10_C2_W4_220805_L001_R2.fastq.gz	NA0261	PARA10 C2 W4	PARA010	PARA010 C2	Paraparatrechina	sp. 10	Formicinae	Worker		4.19	4	Own measures from Papua New Guinea, Wanang, Madang province	Trophobiont	Mutualist	Klimes pers. obs. in the sampled site	Omnivore	Arboreal	Klimes et al. 2015 PlosOne 10(2): e0117853	Papua New Guinea	Omnivore (arboreal/leaf-litter)	NS4A0257/1, in rotton branch at 3 m	P. Klimes et al.	P. Klimes	secondary	2013-11-21	Numba	900	-5.7222	145.2714¬†¬†		d__Bacteria	p__Firmicutes	c__Bacilli	o__Staphylococcales	f__Staphylococcaceae	g__Staphylococcus	NA
e9de5d97660349e2f019fb87e475dc01	19-Pn3	3.21005	19-Pn3	1-Pn3	$PWD/19-Pn3_1_220805_L001_R1.fastq.gz	$PWD/19-Pn3_1_220805_L001_R2.fastq.gz	Pn3	Pn3 1	PNAG001	PNAG001 C2	Philidris	nagasau	Dolichoderinae	Worker	Squamellaria	1.85	2	Chomicki et al. 2019 (Fig. S7, corr. value for plant tissue_ mean for the species)	Ant_plant	Mutualist	Chomicki, G., Renner, S.S. 2019, New Phytologist 223: 2011-2023	Herbivore	Arboreal	Chomicki, G., Renner, S.S. 2019, New Phytologist 223: 2011-2023	Fiji	Arboreal		Guillaume Chomicki	Guillaume Chomicki	unknown	Unknown	Vanua Levu	NA	NA		Stable isotopes approximate mean value taken as mean per species from Fig. S7 in Chomicky et al. 2019 study	d__Bacteria	p__Proteobacteria	c__Gammaproteobacteria	o__Enterobacterales	NA	NA	NA
a92163f208951605180a60929ccf63c2	138-TETP1	3.20494	138-TETP1	X-TETP1	$PWD/138-TETP1_C1_W2_220805_L001_R1.fastq.gz	$PWD/138-TETP1_C1_W2_220805_L001_R2.fastq.gz	WP5D1238/3	TETP1 C1 W2	TETP001	TETP001 C1	Tetraponera	laeviceps	Pseudomyrmecinae	Worker		2.818	7	Own measures from Papua New Guinea, Wanang, Madang province	Trophobiont	Mutualist	Klimes pers. obs. in the sampled site	Omnivore	Arboreal	Klimes et al. 2015 PlosOne 10(2): e0117853	Papua New Guinea	Herbivore/omnivore (Arboreal)		P. Klimes et al.	P. Klimes	primary	2007-05-15	Wanang	100	-5.2317	145.179		d__Bacteria	p__Proteobacteria	c__Alphaproteobacteria	NA	NA	NA	NA
671ec3d5b1336ee1a856c83b767b4fce	305-PACH6	3.17908	305-PACH6	37-PACH6	$PWD/305-PACH6_C1_W1_220805_L001_R1.fastq.gz	$PWD/305-PACH6_C1_W1_220805_L001_R2.fastq.gz	HP0751	PACH6 C1 W1	PACH006	PACH006 C1	Brachyponera	croceicornis	Ponerinae	Worker		7.356	1	Own measures from Papua New Guinea, Wanang, Madang province	None	Non_mutualist	no ref.; https://www.antwiki.org/wiki/Trophobiosis	Predator	Ground	Blanchard and Moreau 2017, Evolution 71: 315-328.	Papua New Guinea	Predator (ground-dwelling)	WS-1 Winkler 5	P. Klimes et al.	P.Klimes	secondary	2007-04-07	Wanang	100	-5.2296	145.178	gr.dwelling litter sp. in Wanang / predator	d__Bacteria	p__Proteobacteria	c__Gammaproteobacteria	o__Pseudomonadales	f__Moraxellaceae	g__Acinetobacter	NA
011c4613181ff63bb26d6042b653e3e9	241-PHIL1	3.1667	241-PHIL1	2-PHIL1	$PWD/241-PHIL1_C2_W5_220805_L001_R1.fastq.gz	$PWD/241-PHIL1_C2_W5_220805_L001_R2.fastq.gz	NA0164	PHIL1 C2 W5	PHIL001	PHIL001 C2	Philidris	cordata	Dolichoderinae	Worker		5.658	5	Own measures from Papua New Guinea, Wanang, Madang province	Trophobiont	Mutualist	Klimes pers. obs. in the sampled site	Omnivore	Arboreal	Klimes et al. 2015 PlosOne 10(2): e0117853	Papua New Guinea	Omnivore (arboreal)	WP-4B-0851,carton tunnel over tree	P. Klimes et al.	P. Klimes	primary	2007-08-16	Wanang	100	-5.2317	145.179	also 1 queen pupa available	d__Bacteria	p__Proteobacteria	c__Gammaproteobacteria	o__Alteromonadales	f__Alteromonadaceae	g__Rheinheimera	NA
ff17815c2ee6f8a5fa6bd938fb520bee	263-TETR3	3.16069	263-TETR3	30-TETR3	$PWD/263-TETR3_C1_W3_220805_L001_R1.fastq.gz	$PWD/263-TETR3_C1_W3_220805_L001_R2.fastq.gz	NP4A2097/5	TETR3 C1 W3	TETR003	TETR003 C1	Tetramorium	sp. 3 cf. validiusculum	Myrmicinae	Worker		3.6	1	Own measures from Papua New Guinea, Wanang, Madang province	None	Non_mutualist	Klimes pers. obs. in the sampled site	Omnivore	Arboreal	Klimes et al. 2015 PlosOne 10(2): e0117853	Papua New Guinea	Herbivore/omnivore (arboreal)	inside epiphytic roots at 14 m height	P. Klimes et al.	P. Klimes	primary	2013-07-23	Numba	900	-5.7222	145.2714¬†¬†	also few larvae available	d__Eukaryota	NA	NA	NA	NA	NA	NA
2d126f2a44de9bd2bcc3efa3734f8029	247-AENI1	3.16005	247-AENI1	34-AENI1	$PWD/247-AENI1_C1_W1_220805_L001_R1.fastq.gz	$PWD/247-AENI1_C1_W1_220805_L001_R2.fastq.gz	WP3A0513/6	AENI1 C1 W1	AENI001	AENI001 C1	Aenictus	huonicus	Dorylinae	Worker		4.665	9	Per genus soil-corr. mean value from same region / Pfeifer et al. 2014, Myrmecological News 19: 31-41 (Appendix S4 table).	None	Non_mutualist	no ref.; https://www.antwiki.org/wiki/Trophobiosis	Omnivore	Ground	Blanchard and Moreau 2017, Evolution 71: 315-328	Papua New Guinea	Predator	foraging on trunk	P. Klimes et al.	P. Klimes	primary	2007-07-11	Wanang	100	-5.2317	145.179	foraging but 1 larva present	d__Bacteria	p__Proteobacteria	c__Gammaproteobacteria	o__Enterobacterales	NA	NA	NA
07dcae4d3df93defe24debefc3569f5e	95-ANOP1	3.15724	95-ANOP1	15-ANOP1	$PWD/95-ANOP1_C1_W1_220805_L001_R1.fastq.gz	$PWD/95-ANOP1_C1_W1_220805_L001_R2.fastq.gz	EXX008	ANOP1 C1 W1	ANOP001	ANOP001 C1	Anoplolepis	gracilipes	Formicinae	Worker		4.905	4	Own measures from Papua New Guinea, Wanang, Madang province	Trophobiont	Mutualist	Klimes pers. obs. in the sampled site	Omnivore	Ground	Blanchard and Moreau 2017, Evolution 71: 315-328. Klimes et al. 2015 PlosOne 10(2): e0117853	Papua New Guinea	Omnivore (ground-dwelling/Arboreal)	EX-0469-R-2015-01-08	J. Moses et al.	P. Klimes	secondary	2015-12-02	Exxon pipeline corridor	469	-6.67997	143.438	only w available,gr.nesting invasive sp.	d__Bacteria	p__Proteobacteria	c__Alphaproteobacteria	o__Acetobacterales	f__Acetobacteraceae	NA	NA
478ae76b19790fb3af163e33c97b5593	224-STRU2	3.13573	224-STRU2	X-STRU2	$PWD/224-STRU2_C1_W3_220805_L001_R1.fastq.gz	$PWD/224-STRU2_C1_W3_220805_L001_R2.fastq.gz	HP0065	STRU2 C1 W3	STRU002	STRU002 C1	Strumigenys	szalayi	Myrmicinae	Worker		6.145	2	Own measures from Papua New Guinea, Wanang, Madang province	None	Non_mutualist	Klimes pers. obs. in the sampled site	Predator	Ground	Blanchard and Moreau 2017, Evolution 71: 315-329	Papua New Guinea	Predator (arboreal/leaf-litter)	NP1A0016/1,under epiph.roots on trunk	P. Klimes et al.	P. Klimes	primary	2007-05-16	Wanang	100	-5.2317	145.179	not many w top spare but also some brood	d__Bacteria	p__Proteobacteria	c__Alphaproteobacteria	o__Rhizobiales	f__Labraceae	g__Labrys	NA
2f2fc0a01005a3c7c3ce3df1e9385d00	57-ANON2	3.09974	57-ANON2	3-ANON2	$PWD/57-ANON2_C1_L2_220805_L001_R1.fastq.gz	$PWD/57-ANON2_C1_L2_220805_L001_R2.fastq.gz	HP0670-h	ANON2 C1 L2	ANON002	ANON002 C1	Anonychomyrma	minuta	Dolichoderinae	Larvae		4.925	2	Own measures from Papua New Guinea, Wanang, Madang province	Ant_plant	Mutualist	Plowman et al., Proc. R. Soc. B 284: 20162564; Klimes pers. obs. in the sampled site	Omnivore	Arboreal	Bluthgen et al. Oecologia (2003) 137:426‚Äì435., Blanchard and Moreau 2017, Evolution 71: 315-328.	Papua New Guinea	Omnivore (arboreal)	holow twig in canopy WP-4A-1024/4	P. Klimes et al.	P. Klimes	primary	2007-08-24	Wanang	100	-5.2317	145.179	nest on that tree, also 3 queens + trophobionts available from the nest coll. sep.	d__Bacteria	p__Proteobacteria	c__Gammaproteobacteria	o__Enterobacterales	NA	NA	NA
39f94112a9ce2832a82c207ffd7a748d	285-CREM3	3.09946	285-CREM3	25-CREM3	$PWD/285-CREM3_C2_W2_220805_L001_R1.fastq.gz	$PWD/285-CREM3_C2_W2_220805_L001_R2.fastq.gz	HP0535-h	CREM3 C2 W2	CREM003	CREM003 C2	Crematogaster	polita	Myrmicinae	Worker		3.464	5	Own measures from Papua New Guinea, Wanang, Madang province	Trophobiont	Mutualist	Klimes pers. obs. in the sampled site	Omnivore	Arboreal	Klimes et al. 2015 PlosOne 10(2): e0117853	Papua New Guinea	Omnivore (arboreal)	carton nest #5 from WP-5E-1209 tree	P. Klimes et al.	P. Klimes	primary	2007-04-28	Wanang	100	-5.2317	145.179	(ants from same tree but not from the same original vial as coccids HP0431)	d__Bacteria	p__Bacteroidota	c__Bacteroidia	o__Flavobacteriales	f__Flavobacteriaceae	g__Flavobacterium	NA
62eef0b8877279616243a5f9e0b57b37	286-CREM3	3.08772	286-CREM3	25-CREM3	$PWD/286-CREM3_C2_W4_220805_L001_R1.fastq.gz	$PWD/286-CREM3_C2_W4_220805_L001_R2.fastq.gz	HP0535-h	CREM3 C2 W4	CREM003	CREM003 C2	Crematogaster	polita	Myrmicinae	Worker		3.464	5	Own measures from Papua New Guinea, Wanang, Madang province	Trophobiont	Mutualist	Klimes pers. obs. in the sampled site	Omnivore	Arboreal	Klimes et al. 2015 PlosOne 10(2): e0117853	Papua New Guinea	Omnivore (arboreal)	carton nest #5 from WP-5E-1209 tree	P. Klimes et al.	P. Klimes	primary	2007-04-28	Wanang	100	-5.2317	145.179	(ants from same tree but not from the same original vial as coccids HP0431)	d__Bacteria	p__Firmicutes	c__Bacilli	o__Lactobacillales	f__Streptococcaceae	g__Floricoccus	NA
f944ce4a50db45d0e61b55a9ca643eb4	222-STRU2	3.08343	222-STRU2	X-STRU2	$PWD/222-STRU2_C1_W1_220805_L001_R1.fastq.gz	$PWD/222-STRU2_C1_W1_220805_L001_R2.fastq.gz	HP0065	STRU2 C1 W1	STRU002	STRU002 C1	Strumigenys	szalayi	Myrmicinae	Worker		6.145	2	Own measures from Papua New Guinea, Wanang, Madang province	None	Non_mutualist	Klimes pers. obs. in the sampled site	Predator	Ground	Blanchard and Moreau 2017, Evolution 71: 315-329	Papua New Guinea	Predator (arboreal/leaf-litter)	NP1A0016/1,under epiph.roots on trunk	P. Klimes et al.	P. Klimes	primary	2007-05-16	Wanang	100	-5.2317	145.179	not many w top spare but also some brood	d__Bacteria	p__Bacteroidota	c__Bacteroidia	o__Sphingobacteriales	f__Sphingobacteriaceae	NA	NA
f3dd31058c77dbf90a9df18854225c24	189-TECH1	3.0411	189-TECH1	6-TECH1	$PWD/189-TECH1_C1_L2_220805_L001_R1.fastq.gz	$PWD/189-TECH1_C1_L2_220805_L001_R2.fastq.gz	HP0033	TECH1 C1 L2	TECH001	TECH001 C1	Technomyrmex	brunneus	Dolichoderinae	Larvae		3.614	5	Own measures from Papua New Guinea, Wanang, Madang province	Trophobiont	Mutualist	Klimes pers. obs. in the sampled site	Omnivore	Arboreal	Klimes et al. 2015 PlosOne 10(2): e0117853	Papua New Guinea	Omnivore (arboreal)	tree WS-1D-0954/4, nest in hollow twig	P. Klimes et al.	P. Klimes	secondary	2007-06-09	Wanang	100	-5.2296	145.178		Unassigned	NA	NA	NA	NA	NA	NA
aada4e256ca0aff5386c56293ec7f7b8	259-PARA10	3.02735	259-PARA10	33-PARA10	$PWD/259-PARA10_C2_W5_220805_L001_R1.fastq.gz	$PWD/259-PARA10_C2_W5_220805_L001_R2.fastq.gz	NA0261	PARA10 C2 W5	PARA010	PARA010 C2	Paraparatrechina	sp. 10	Formicinae	Worker		4.19	4	Own measures from Papua New Guinea, Wanang, Madang province	Trophobiont	Mutualist	Klimes pers. obs. in the sampled site	Omnivore	Arboreal	Klimes et al. 2015 PlosOne 10(2): e0117853	Papua New Guinea	Omnivore (arboreal/leaf-litter)	NS4A0257/1, in rotton branch at 3 m	P. Klimes et al.	P. Klimes	secondary	2013-11-21	Numba	900	-5.7222	145.2714¬†¬†		d__Bacteria	p__Proteobacteria	c__Alphaproteobacteria	o__Acetobacterales	f__Acetobacteraceae	NA	NA
39f94112a9ce2832a82c207ffd7a748d	259-PARA10	3.003	259-PARA10	33-PARA10	$PWD/259-PARA10_C2_W5_220805_L001_R1.fastq.gz	$PWD/259-PARA10_C2_W5_220805_L001_R2.fastq.gz	NA0261	PARA10 C2 W5	PARA010	PARA010 C2	Paraparatrechina	sp. 10	Formicinae	Worker		4.19	4	Own measures from Papua New Guinea, Wanang, Madang province	Trophobiont	Mutualist	Klimes pers. obs. in the sampled site	Omnivore	Arboreal	Klimes et al. 2015 PlosOne 10(2): e0117853	Papua New Guinea	Omnivore (arboreal/leaf-litter)	NS4A0257/1, in rotton branch at 3 m	P. Klimes et al.	P. Klimes	secondary	2013-11-21	Numba	900	-5.7222	145.2714¬†¬†		d__Bacteria	p__Bacteroidota	c__Bacteroidia	o__Flavobacteriales	f__Flavobacteriaceae	g__Flavobacterium	NA
fceaab840c53a185678b43d55226a999	101-VOMB3	2.98194	101-VOMB3	36-VOMB3	$PWD/101-VOMB3_C1_W1_220805_L001_R1.fastq.gz	$PWD/101-VOMB3_C1_W1_220805_L001_R2.fastq.gz	PKEE123	VOMB3 C1 W1	VOMB003	VOMB003 C1	Vombisidris	sp. 4	Myrmicinae	Worker		1.38	1	Own measures from Papua New Guinea, Wanang, Madang province (another species)	None	Non_mutualist	Klimes pers. obs. in the sampled site	Herbivore	Arboreal	Blanchard and Moreau 2017, Evolution 71: 315-328	Papua New Guinea	Herbivore/omnivore(arboreal)	WP-1Z-3096, carton nest on leaves	P. Klimes et al.	P. Klimes	primary	2008-04-03	Wanang	100	-5.2317	145.179	difficult to find more sampoles of the genus in enough worker numbers / stable isotopes measured from another Vombisidris species at the same site	d__Bacteria	p__Proteobacteria	c__Alphaproteobacteria	o__Rickettsiales	f__Anaplasmataceae	g__Wolbachia	NA
077b9dfe0b237854fdd0a919e5e5d50d	136-RHYT2	2.97527	136-RHYT2	16-RHYT2	$PWD/136-RHYT2_C2_L1_220805_L001_R1.fastq.gz	$PWD/136-RHYT2_C2_L1_220805_L001_R2.fastq.gz	WP5E1195/1	RHYT2 C2 L1	RHYT002	RHYT002 C2	Rhytidoponera	cf. strigosa	Ectatominnae	Larvae		7.23	1	Own measures from Papua New Guinea, Wanang, Madang province	None	Non_mutualist	no ref.; https://www.antwiki.org/wiki/Trophobiosis	Predator	Ground	Blanchard and Moreau 2017, Evolution 71: 315-328.	Papua New Guinea	Predator	trunk base nest	P. Klimes et al.	P. Klimes	primary	2007-04-26	Wanang	100	-5.2317	145.179	another sample of the species from Exxon but from Wanang	d__Bacteria	p__Actinobacteriota	c__Actinobacteria	o__Pseudonocardiales	f__Pseudonocardiaceae	g__Pseudonocardia	NA
[truncated: 409 more rows]
