# Supplementary material for: Dietary niche shapes bacterial community in Indo-Pacific ants
Source: Microbiol Spectr. 2025 Sep 3;13(10):e01965-25. doi: 10.1128/spectrum.01965-25 (PMC12502676; doi:10.1128/spectrum.01965-25)
Supplement: Table S4 — Data from diversity analyses. [file spectrum.01965-25-s0005.xls]

## Sheet: Table-S4-DIVERSITY-DF
Table-S4-DIVERSITY-DF
sample_id	uwunifrac_PC1	uwunifrac_PC2	uwunifrac_Eigenvalues	wunifrac_PC1	wunifrac_PC2	wunifrac_Eigenvalues	jaccard_PC1	jaccard_PC2	jaccard_Eigenvalues	braycurtis_PC1	braycurtis_PC2	braycurtis_Eigenvalues	phylo_id	forward_absolute_filepath	reverse_absolute_filepath	original_id	label_ID	sp_id	colony_id	genera	species_name	subfamily	lifestage	host	dN15_mean	dN15_N	stable_isotope_ref	mutualism_type	mutualism	mutualism_type_ref	guild	stratum	stratum_ref	country	extraction_date	treatment	collection_info	collected	identified	forest	collection_date	site	elevation	latitude	longitude	notes	faith_pd	shannon_entropy
1-DL0428	0.0418683	0.112069	13.1724	0.110491	-0.00151335	5.09184	0.15204	-0.0401727	4.97584	0.472027	0.0232858	27.5904	20-DL0428	$PWD/1-DL0428_1_220805_L001_R1.fastq.gz	$PWD/1-DL0428_1_220805_L001_R2.fastq.gz	DL0428	DL0428 1	BOR001	BOR001 C1	Crematogaster	borneensis sp. gr.	Myrmicinae	Worker	Macaranga pearsonii	0.25	9	Houadria et al., 2023, Ecol. Evol., DOI: 10.1002/ece3.9760 (Fig. 3A)	Ant_plant	Mutualist	Lestina pers. obs. in the sampled site; Feldhaar, H., Maschwitz, U., Fiala, B. 2016, Sociobiology. 63: 651-681.	Herbivore	Arboreal	Houadria et al. 2020, Symbiosis 81:79‚Äì91	Malaysian Borneo	2021-12-07	Arboreal		Dan Le≈°tina	Dan Le≈°tina	Forest Fragment	2021	Reka Halus Oil Plantation	NA	5.79737	117.502	stable isotopes approximate mean value not corrected for food bodies of plants (corrected would be near zero) from Houadria et al. in prep. study	9.54002	0.177873
10-Pn1	-0.0636212	-0.105976	3.56602	-0.124008	-0.190553	2.43707	0.00267302	0.181648	3.81257	-0.202465	-0.269722	14.8529	1-Pn1	$PWD/10-Pn1_4_220805_L001_R1.fastq.gz	$PWD/10-Pn1_4_220805_L001_R2.fastq.gz	Pn1	Pn1 4	PNAG001	PNAG001 C1	Philidris	nagasau	Dolichoderinae	Worker	Squamellaria	1.85	2	Chomicki et al. 2019 (Fig. S7, corr. value for plant tissue mean for the species)	Ant_plant	Mutualist	Chomicki, G., Renner, S.S. 2019, New Phytologist 223: 2011-2026	Herbivore	Arboreal	Chomicki, G., Renner, S.S. 2019, New Phytologist 223: 2011-2023	Fiji	2021-12-14	Arboreal		Guillaume Chomicki	Guillaume Chomicki		Unknown	Vanua Levu	NA	NA		Stable isotopes approximate mean value taken as mean per species from Fig. S7 in Chomicky et al. 2019 study	6.2124	0.0319774
100-TETR6	-0.226329	0.00737745	3.52995	-0.0843044	-0.0409056	1.97979	-0.0336363	0.148109	3.22637	-0.183376	-0.216761	7.04045	29-TETR6	$PWD/100-TETR6_C1_W4_220805_L001_R1.fastq.gz	$PWD/100-TETR6_C1_W4_220805_L001_R2.fastq.gz	HP0110	TETR6 C1 W4	TETR006	TETR006 C1	Tetramorium	sp. 6 cf. validiusculum	Myrmicinae	Worker		3.2	2	Own measures from Papua New Guinea, Wanang, Madang province	None	Non_mutualist	Klimes pers. obs. in the sampled site	Omnivore	Arboreal	Klimes et al. 2015 PlosOne 10(2): e0117853	Papua New Guinea	2022-03-21	Herbivore/omnivore (Arboreal)	inside epiphytic roots at 14 m height	P. Klimes et al.	P. Klimes	primary	2013-07-23	Numba	900	-5.7222	145.2714¬†¬†	also few larvae available	4.40392	0.622794
101-VOMB3	-0.338119	0.0179701	2.38036	-0.167243	-0.249015	1.58627	0.227521	-0.000259299	2.72548	-0.16716	-0.138338	5.10632	36-VOMB3	$PWD/101-VOMB3_C1_W1_220805_L001_R1.fastq.gz	$PWD/101-VOMB3_C1_W1_220805_L001_R2.fastq.gz	PKEE123	VOMB3 C1 W1	VOMB003	VOMB003 C1	Vombisidris	sp. 4	Myrmicinae	Worker		1.38	1	Own measures from Papua New Guinea, Wanang, Madang province (another species)	None	Non_mutualist	Klimes pers. obs. in the sampled site	Herbivore	Arboreal	Blanchard and Moreau 2017, Evolution 71: 315-328	Papua New Guinea	2022-03-21	Herbivore/omnivore(Arboreal)	WP-1Z-3096, carton nest on leaves	P. Klimes et al.	P. Klimes	primary	2008-04-03	Wanang	100	-5.2317	145.179	difficult to find more sampoles of the genus in enough worker numbers / stable isotopes measured from another Vombisidris species at the same site	3.6152	0.456276
102-VOMB3	-0.164998	-0.179787	1.92864	-0.0855324	-0.179085	0.761388	0.221393	0.0740536	2.44214	-0.167884	0.0352264	4.2073	36-VOMB3	$PWD/102-VOMB3_C1_W2_220805_L001_R1.fastq.gz	$PWD/102-VOMB3_C1_W2_220805_L001_R2.fastq.gz	PKEE123	VOMB3 C1 W2	VOMB003	VOMB003 C1	Vombisidris	sp. 4	Myrmicinae	Worker		1.38	1	Own measures from Papua New Guinea, Wanang, Madang province (another species)	None	Non_mutualist	Klimes pers. obs. in the sampled site	Herbivore	Arboreal	Blanchard and Moreau 2017, Evolution 71: 315-328	Papua New Guinea	2022-03-21	Herbivore/omnivore(Arboreal)	WP-1Z-3096, carton nest on leaves	P. Klimes et al.	P. Klimes	primary	2008-04-03	Wanang	100	-5.2317	145.179	difficult to find more sampoles of the genus in enough worker numbers / stable isotopes measured from another Vombisidris species at the same site	4.93834	0.98682
103-VOMB3	-0.190266	-0.154024	1.75158	-0.160379	-0.247171	0.445702	0.123213	0.0733364	1.97677	-0.232511	-0.102036	3.40938	36-VOMB3	$PWD/103-VOMB3_C1_W3_220805_L001_R1.fastq.gz	$PWD/103-VOMB3_C1_W3_220805_L001_R2.fastq.gz	PKEE123	VOMB3 C1 W3	VOMB003	VOMB003 C1	Vombisidris	sp. 4	Myrmicinae	Worker		1.38	1	Own measures from Papua New Guinea, Wanang, Madang province (another species)	None	Non_mutualist	Klimes pers. obs. in the sampled site	Herbivore	Arboreal	Blanchard and Moreau 2017, Evolution 71: 315-328	Papua New Guinea	2022-03-21	Herbivore/omnivore(Arboreal)	WP-1Z-3096, carton nest on leaves	P. Klimes et al.	P. Klimes	primary	2008-04-03	Wanang	100	-5.2317	145.179	difficult to find more sampoles of the genus in enough worker numbers / stable isotopes measured from another Vombisidris species at the same site	4.32688	0.394085
104-VOMB3	-0.0336381	0.027742	1.61037	-0.0507688	-0.120694	0.366441	0.0261871	0.105595	1.8034	-0.123525	0.0766975	3.35456	36-VOMB3	$PWD/104-VOMB3_C1_L1_220805_L001_R1.fastq.gz	$PWD/104-VOMB3_C1_L1_220805_L001_R2.fastq.gz	PKEE123	VOMB3 C1 L1	VOMB003	VOMB003 C1	Vombisidris	sp. 4	Myrmicinae	Larvae		1.38	1	Own measures from Papua New Guinea, Wanang, Madang province (another species)	None	Non_mutualist	Klimes pers. obs. in the sampled site	Herbivore	Arboreal	Blanchard and Moreau 2017, Evolution 71: 315-328	Papua New Guinea	2022-03-21	Herbivore/omnivore(Arboreal)	WP-1Z-3096, carton nest on leaves	P. Klimes et al.	P. Klimes	primary	2008-04-03	Wanang	100	-5.2317	145.179	difficult to find more sampoles of the genus in enough worker numbers / stable isotopes measured from another Vombisidris species at the same site	7.3348	1.65891
105-VOMB3	-0.0282896	-0.0083682	1.37065	-0.0845462	-0.163549	0.317345	0.00672574	0.143314	1.54544	-0.258387	0.00330752	2.95812	36-VOMB3	$PWD/105-VOMB3_C1_L3_220805_L001_R1.fastq.gz	$PWD/105-VOMB3_C1_L3_220805_L001_R2.fastq.gz	PKEE123	VOMB3 C1 L3	VOMB003	VOMB003 C1	Vombisidris	sp. 4	Myrmicinae	Larvae		1.38	1	Own measures from Papua New Guinea, Wanang, Madang province (another species)	None	Non_mutualist	Klimes pers. obs. in the sampled site	Herbivore	Arboreal	Blanchard and Moreau 2017, Evolution 71: 315-328	Papua New Guinea	2022-03-21	Herbivore/omnivore(Arboreal)	WP-1Z-3096, carton nest on leaves	P. Klimes et al.	P. Klimes	primary	2008-04-03	Wanang	100	-5.2317	145.179	difficult to find more sampoles of the genus in enough worker numbers / stable isotopes measured from another Vombisidris species at the same site	7.99009	0.886587
106-VOMB3	-0.337916	-0.0859575	1.21884	-0.103833	-0.194239	0.288664	0.15405	0.0845577	1.4789	-0.170095	-0.00358788	2.66499	36-VOMB3	$PWD/106-VOMB3_C1_Q1_220805_L001_R1.fastq.gz	$PWD/106-VOMB3_C1_Q1_220805_L001_R2.fastq.gz	PKEE123	VOMB3 C1 Q1	VOMB003	VOMB003 C1	Vombisidris	sp. 4	Myrmicinae	Queen		1.38	1	Own measures from Papua New Guinea, Wanang, Madang province (another species)	None	Non_mutualist	Klimes pers. obs. in the sampled site	Herbivore	Arboreal	Blanchard and Moreau 2017, Evolution 71: 315-328	Papua New Guinea	2022-03-21	Herbivore/omnivore(Arboreal)	WP-1Z-3096, carton nest on leaves	P. Klimes et al.	P. Klimes	primary	2008-04-03	Wanang	100	-5.2317	145.179	difficult to find more sampoles of the genus in enough worker numbers / stable isotopes measured from another Vombisidris species at the same site	3.38358	0.918344
107-PHEI4	-0.372013	-0.19051	1.17288	0.113019	-0.00767785	0.25932	0.224914	0.0501233	1.34817	0.475915	0.0236651	2.32042	26-PHEI4	$PWD/107-PHEI4_C1_Q1_220805_L001_R1.fastq.gz	$PWD/107-PHEI4_C1_Q1_220805_L001_R2.fastq.gz	HP0206	PHEI4 C1 Q1	PHEI004	PHEI004 C1	Pheidole	hospes	Myrmicinae	Queen		5.1	3	Own measures from Papua New Guinea, Wanang, Madang province	None	Non_mutualist	Klimes pers. obs. in the sampled site	Omnivore	Arboreal	Klimes et al. 2015 PlosOne 10(2): e0117853	Papua New Guinea	2022-03-21	Omnivor/predator	inside epiphytic roots at 17 m height of WP-5A-1057	P. Klimes et al.	P. Klimes	primary	2007-10-03	Wanang	100	-5.2317	145.179	also 2 Q pupae,2 larvae and 1 alate Q incl.	2.53774	0.0402224
108-PHEI4	-0.345098	-0.0896969	1.12936	0.0639115	0.126048	0.192645	0.12983	0.0439712	1.318	0.375193	0.0122279	2.13117	26-PHEI4	$PWD/108-PHEI4_C2_W1_220805_L001_R1.fastq.gz	$PWD/108-PHEI4_C2_W1_220805_L001_R2.fastq.gz	NS1A0002/1	PHEI4 C2 W1	PHEI004	PHEI004 C2	Pheidole	hospes	Myrmicinae	Worker		5.1	3	Own measures from Papua New Guinea, Wanang, Madang province	None	Non_mutualist	Klimes pers. obs. in the sampled site	Omnivore	Arboreal	Klimes et al. 2015 PlosOne 10(2): e0117853	Papua New Guinea	2022-03-21	Omnivor/predator	inside epiphytic roots at 17m of tree trunk of NS1A0002 at 4 m height	P. Klimes et al.	P. Klimes	secondary	2013-10-05	Numba	900	-5.7222	145.2714¬†¬†	also 3 larvae and 1 alate Q incl.	3.17777	1.04368
109-PHEI4	-0.220043	-0.00257709	1.05175	-0.00359029	0.0374106	0.144993	0.122371	-0.00592931	1.29139	0.348563	-0.00569182	1.85397	26-PHEI4	$PWD/109-PHEI4_C2_W2_220805_L001_R1.fastq.gz	$PWD/109-PHEI4_C2_W2_220805_L001_R2.fastq.gz	NS1A0002/1	PHEI4 C2 W2	PHEI004	PHEI004 C2	Pheidole	hospes	Myrmicinae	Worker		5.1	3	Own measures from Papua New Guinea, Wanang, Madang province	None	Non_mutualist	Klimes pers. obs. in the sampled site	Omnivore	Arboreal	Klimes et al. 2015 PlosOne 10(2): e0117853	Papua New Guinea	2022-03-21	Omnivor/predator	inside epiphytic roots at 17m of tree trunk of NS1A0002 at 4 m height	P. Klimes et al.	P. Klimes	secondary	2013-10-05	Numba	900	-5.7222	145.2714¬†¬†	also 3 larvae and 1 alate Q incl.	4.40937	1.48703
11-Pn1	0.118497	0.00894121	0.959867	-0.153242	-0.172283	0.14154	-0.0328944	0.0602908	1.22538	-0.206043	-0.266454	1.71852	1-Pn1	$PWD/11-Pn1_5_220805_L001_R1.fastq.gz	$PWD/11-Pn1_5_220805_L001_R2.fastq.gz	Pn1	Pn1 5	PNAG001	PNAG001 C1	Philidris	nagasau	Dolichoderinae	Worker	Squamellaria	1.85	2	Chomicki et al. 2019 (Fig. S7, corr. value for plant tissue mean for the species)	Ant_plant	Mutualist	Chomicki, G., Renner, S.S. 2019, New Phytologist 223: 2011-2027	Herbivore	Arboreal	Chomicki, G., Renner, S.S. 2019, New Phytologist 223: 2011-2023	Fiji	2021-12-14	Arboreal		Guillaume Chomicki	Guillaume Chomicki		Unknown	Vanua Levu	NA	NA		Stable isotopes approximate mean value taken as mean per species from Fig. S7 in Chomicky et al. 2019 study	13.6203	2.30224
111-PHEI4	-0.247665	0.0496915	0.94017	0.0677166	0.126081	0.132076	0.174282	-0.0215761	1.16104	0.386257	0.0143253	1.37978	26-PHEI4	$PWD/111-PHEI4_C2_W3_220805_L001_R1.fastq.gz	$PWD/111-PHEI4_C2_W3_220805_L001_R2.fastq.gz	NS1A0002/1	PHEI4 C2 W3	PHEI004	PHEI004 C2	Pheidole	hospes	Myrmicinae	Worker		5.1	3	Own measures from Papua New Guinea, Wanang, Madang province	None	Non_mutualist	Klimes pers. obs. in the sampled site	Omnivore	Arboreal	Klimes et al. 2015 PlosOne 10(2): e0117853	Papua New Guinea	2022-03-21	Omnivor/predator	inside epiphytic roots at 17m of tree trunk of NS1A0002 at 4 m height	P. Klimes et al.	P. Klimes	secondary	2013-10-05	Numba	900	-5.7222	145.2714¬†¬†	also 3 larvae and 1 alate Q incl.	4.29795	1.0485
112-PHEI4	-0.279643	-0.0732512	0.897435	0.0803694	0.119923	0.125062	0.144555	0.0102478	1.12243	0.424456	0.0185573	1.36383	26-PHEI4	$PWD/112-PHEI4_C2_W4_220805_L001_R1.fastq.gz	$PWD/112-PHEI4_C2_W4_220805_L001_R2.fastq.gz	NS1A0002/1	PHEI4 C2 W4	PHEI004	PHEI004 C2	Pheidole	hospes	Myrmicinae	Worker		5.1	3	Own measures from Papua New Guinea, Wanang, Madang province	None	Non_mutualist	Klimes pers. obs. in the sampled site	Omnivore	Arboreal	Klimes et al. 2015 PlosOne 10(2): e0117853	Papua New Guinea	2022-03-21	Omnivor/predator	inside epiphytic roots at 17m of tree trunk of NS1A0002 at 4 m height	P. Klimes et al.	P. Klimes	secondary	2013-10-05	Numba	900	-5.7222	145.2714¬†¬†	also 3 larvae and 1 alate Q incl.	3.93478	1.01869
113-PHEI4	-0.100404	0.105121	0.835428	-0.0202682	-0.0410514	0.109656	0.0208637	0.0468303	1.09612	0.25373	-0.00939123	1.20587	26-PHEI4	$PWD/113-PHEI4_C2_L1_220805_L001_R1.fastq.gz	$PWD/113-PHEI4_C2_L1_220805_L001_R2.fastq.gz	NS1A0002/1	PHEI4 C2 L1	PHEI004	PHEI004 C2	Pheidole	hospes	Myrmicinae	Larvae		5.1	3	Own measures from Papua New Guinea, Wanang, Madang province	None	Non_mutualist	Klimes pers. obs. in the sampled site	Omnivore	Arboreal	Klimes et al. 2015 PlosOne 10(2): e0117853	Papua New Guinea	2022-03-21	Omnivor/predator	inside epiphytic roots at 17m of tree trunk of NS1A0002 at 4 m height	P. Klimes et al.	P. Klimes	secondary	2013-10-05	Numba	900	-5.7222	145.2714¬†¬†	also 3 larvae and 1 alate Q incl.	6.57125	1.7054
114-PHEI4	-0.343796	-0.124077	0.816643	0.111822	-0.00814282	0.101942	0.1894	-0.0244971	1.02521	0.474066	0.0232409	1.08158	26-PHEI4	$PWD/114-PHEI4_C2_L2P1_220805_L001_R1.fastq.gz	$PWD/114-PHEI4_C2_L2P1_220805_L001_R2.fastq.gz	NS1A0002/1	PHEI4 C2 L2/P1	PHEI004	PHEI004 C2	Pheidole	hospes	Myrmicinae	Pupae		5.1	3	Own measures from Papua New Guinea, Wanang, Madang province	None	Non_mutualist	Klimes pers. obs. in the sampled site	Omnivore	Arboreal	Klimes et al. 2015 PlosOne 10(2): e0117853	Papua New Guinea	2022-03-22	Omnivor/predator	inside epiphytic roots at 17m of tree trunk of NS1A0002 at 4 m height	P. Klimes et al.	P. Klimes	secondary	2013-10-05	Numba	900	-5.7222	145.2714¬†¬†	also 3 larvae and 1 alate Q incl.	3.07936	0.0745908
115-PHEI4	-0.362436	-0.169322	0.80734	0.112642	-0.0072148	0.0931565	0.210194	0.051256	1.00851	0.475861	0.0236506	1.00331	26-PHEI4	$PWD/115-PHEI4_C2_Q1_220805_L001_R1.fastq.gz	$PWD/115-PHEI4_C2_Q1_220805_L001_R2.fastq.gz	NS1A0002/1	PHEI4 C2 Q1	PHEI004	PHEI004 C2	Pheidole	hospes	Myrmicinae	Queen		5.1	3	Own measures from Papua New Guinea, Wanang, Madang province	None	Non_mutualist	Klimes pers. obs. in the sampled site	Omnivore	Arboreal	Klimes et al. 2015 PlosOne 10(2): e0117853	Papua New Guinea	2022-03-22	Omnivor/predator	inside epiphytic roots at 17m of tree trunk of NS1A0002 at 4 m height	P. Klimes et al.	P. Klimes	secondary	2013-10-05	Numba	900	-5.7222	145.2714¬†¬†	also 3 larvae and 1 alate Q incl.	2.68623	0.0536046
12-Pn1	0.0199102	-0.161226	0.782761	-0.123462	-0.193073	0.0872612	0.00426932	0.200039	1.00159	-0.202546	-0.269909	0.93718	1-Pn1	$PWD/12-Pn1_6_220805_L001_R1.fastq.gz	$PWD/12-Pn1_6_220805_L001_R2.fastq.gz	Pn1	Pn1 6	PNAG001	PNAG001 C1	Philidris	nagasau	Dolichoderinae	Worker	Squamellaria	1.85	2	Chomicki et al. 2019 (Fig. S7, corr. value for plant tissue mean for the species)	Ant_plant	Mutualist	Chomicki, G., Renner, S.S. 2019, New Phytologist 223: 2011-2028	Herbivore	Arboreal	Chomicki, G., Renner, S.S. 2019, New Phytologist 223: 2011-2023	Fiji	2021-12-14	Arboreal		Guillaume Chomicki	Guillaume Chomicki		Unknown	Vanua Levu	NA	NA		Stable isotopes approximate mean value taken as mean per species from Fig. S7 in Chomicky et al. 2019 study	9.06994	0.023984
120-DIAC1	0.13477	0.0415101	0.764931	0.0887319	0.0238632	0.0846779	-0.064592	0.188778	0.972186	-0.243816	-0.350839	0.868072	35-DIAC1	$PWD/120-DIAC1_C1_W1_220805_L001_R1.fastq.gz	$PWD/120-DIAC1_C1_W1_220805_L001_R2.fastq.gz	HP0053	DIAC1 C1 W1	DIAC001	DIAC001 C1	Diacamma	rugosum	Ponerinae	Worker		3.95	3	Own measures from Papua New Guinea, Wanang, Madang province	None	Non_mutualist	no ref.; https://www.antwiki.org/wiki/Trophobiosis	Omnivore	Arboreal	Klimes et al. 2015 PlosOne 10(2): e0117853	Papua New Guinea	2022-03-23	Predator (Arboreal/leaf-litter)	WP-5D-1229/2, in epiphytic roots &soil at M25 m high at 9 m height	P. Klimes et al.	P. Klimes	primary	2007-05-10	Wanang	100	-5.2317	145.179	very large ants, also a few larvae available	13.5038	0.846609
121-DIAC1	-0.167137	0.0799631	0.704576	0.0553414	0.00983828	0.0765808	-0.00466913	0.207642	0.910753	-0.240765	-0.346629	0.768452	35-DIAC1	$PWD/121-DIAC1_C1_W2_220805_L001_R1.fastq.gz	$PWD/121-DIAC1_C1_W2_220805_L001_R2.fastq.gz	HP0053	DIAC1 C1 W2	DIAC001	DIAC001 C1	Diacamma	rugosum	Ponerinae	Worker		3.95	3	Own measures from Papua New Guinea, Wanang, Madang province	None	Non_mutualist	no ref.; https://www.antwiki.org/wiki/Trophobiosis	Omnivore	Arboreal	Klimes et al. 2015 PlosOne 10(2): e0117853	Papua New Guinea	2022-03-23	Predator (Arboreal/leaf-litter)	WP-5D-1229/2, in epiphytic roots &soil at M25 m high at 9 m height	P. Klimes et al.	P. Klimes	primary	2007-05-10	Wanang	100	-5.2317	145.179	very large ants, also a few larvae available	5.78479	1.22224
122-DIAC1	-0.224822	0.0326966	0.682205	0.101733	-0.00156004	0.070294	-0.0424795	0.20778	0.893074	-0.24235	-0.351086	0.702642	35-DIAC1	$PWD/122-DIAC1_C1_W3_220805_L001_R1.fastq.gz	$PWD/122-DIAC1_C1_W3_220805_L001_R2.fastq.gz	HP0053	DIAC1 C1 W3	DIAC001	DIAC001 C1	Diacamma	rugosum	Ponerinae	Worker		3.95	3	Own measures from Papua New Guinea, Wanang, Madang province	None	Non_mutualist	no ref.; https://www.antwiki.org/wiki/Trophobiosis	Omnivore	Arboreal	Klimes et al. 2015 PlosOne 10(2): e0117853	Papua New Guinea	2022-03-23	Predator (Arboreal/leaf-litter)	WP-5D-1229/2, in epiphytic roots &soil at M25 m high at 9 m height	P. Klimes et al.	P. Klimes	primary	2007-05-10	Wanang	100	-5.2317	145.179	very large ants, also a few larvae available	4.70297	0.42824
123-DIAC1	-0.131585	0.116397	0.660493	0.0770992	0.0234611	0.0582223	-0.0364872	0.180091	0.87285	-0.245071	-0.352321	0.673963	35-DIAC1	$PWD/123-DIAC1_C1_W4_220805_L001_R1.fastq.gz	$PWD/123-DIAC1_C1_W4_220805_L001_R2.fastq.gz	HP0053	DIAC1 C1 W4	DIAC001	DIAC001 C1	Diacamma	rugosum	Ponerinae	Worker		3.95	3	Own measures from Papua New Guinea, Wanang, Madang province	None	Non_mutualist	no ref.; https://www.antwiki.org/wiki/Trophobiosis	Omnivore	Arboreal	Klimes et al. 2015 PlosOne 10(2): e0117853	Papua New Guinea	2022-03-23	Predator (Arboreal/leaf-litter)	WP-5D-1229/2, in epiphytic roots &soil at M25 m high at 9 m height	P. Klimes et al.	P. Klimes	primary	2007-05-10	Wanang	100	-5.2317	145.179	very large ants, also a few larvae available	6.16899	1.0026
124-DIAC1	-0.0850681	0.142017	0.627254	0.0983864	0.0038857	0.0545136	-0.0375528	0.182439	0.867282	-0.24449	-0.351403	0.63522	35-DIAC1	$PWD/124-DIAC1_C1_L1_220805_L001_R1.fastq.gz	$PWD/124-DIAC1_C1_L1_220805_L001_R2.fastq.gz	HP0053	DIAC1 C1 L1	DIAC001	DIAC001 C1	Diacamma	rugosum	Ponerinae	Larvae		3.95	2	Own measures from Papua New Guinea, Wanang, Madang province	None	Non_mutualist	Klimes pers. obs. in the sampled site	Omnivore	Arboreal	Klimes et al. 2015 PlosOne 10(2): e0117853	Papua New Guinea	2022-03-22	Omnivore (Arboreal)	nest in myrmecophytic bulb plant epiphyte (e.g. Myrmecodia or Hydnophytum) high in canopy of NP2A0119 tree	P. Klimes et al.	P. Klimes	primary	2013-06-21	Numba	900	-5.7222	145.2714¬†¬†	also 2 alate virgin Q included	7.18423	0.529222
125-DIAC1	-0.103343	0.0842927	0.619877	0.0981378	0.00936107	0.0525007	-0.0153419	0.178606	0.85035	-0.243665	-0.350771	0.552326	35-DIAC1	$PWD/125-DIAC1_C1_L2_220805_L001_R1.fastq.gz	$PWD/125-DIAC1_C1_L2_220805_L001_R2.fastq.gz	HP0053	DIAC1 C1 L2	DIAC001	DIAC001 C1	Diacamma	rugosum	Ponerinae	Larvae		3.95	2	Own measures from Papua New Guinea, Wanang, Madang province	None	Non_mutualist	no ref.; https://www.antwiki.org/wiki/Trophobiosis	Omnivore	Arboreal	Klimes et al. 2015 PlosOne 10(2): e0117853	Papua New Guinea	2022-03-22	Omnivore (Arboreal)	nest in myrmecophytic bulb plant epiphyte (e.g. Myrmecodia or Hydnophytum) high in canopy of NP2A0119 tree	P. Klimes et al.	P. Klimes	primary	2013-06-21	Numba	900	-5.7222	145.2714¬†¬†	also 2 alate virgin Q included	6.66729	0.574828
126-ANOC1	0.220488	-0.110045	0.594247	0.123937	0.0093341	0.0508686	-0.0173672	0.121045	0.809482	0.474003	0.0226886	0.528257	32-ANOC1	$PWD/126-ANOC1_C1_W1_220805_L001_R1.fastq.gz	$PWD/126-ANOC1_C1_W1_220805_L001_R2.fastq.gz	NA0106	ANOC1 C1 W1	ANOC001	ANOC001 C1	Anochetus	cato	Ponerinae	Worker		6.569	11	Per genus soil-corr. mean value from same region / Pfeifer et al. 2014, Myrmecological News 19: 31-41 (Appendix S4 table).	None	Non_mutualist	no ref.; https://www.antwiki.org/wiki/Trophobiosis	Predator	Ground	Blanchard and Moreau 2017, Evolution 71: 315-328	Papua New Guinea	2022-03-23	Predator (ground dwelling)	tree NP1A0024/6, in epiphytic roots	P. Klimes et al.	P. Klimes	primary	2013-06-22	Numba	900	-5.7222	145.2714¬†¬†	not more to spare	24.8933	0.407184
127-ANOC1	0.23405	-0.134172	0.569901	0.12734	0.0171564	0.0475217	0.0198013	0.0716015	0.788505	0.474148	0.0232724	0.514091	32-ANOC1	$PWD/127-ANOC1_C1_W2_220805_L001_R1.fastq.gz	$PWD/127-ANOC1_C1_W2_220805_L001_R2.fastq.gz	NA0106	ANOC1 C1 W2	ANOC001	ANOC001 C1	Anochetus	cato	Ponerinae	Worker		6.569	11	Per genus soil-corr. mean value from same region / Pfeifer et al. 2014, Myrmecological News 19: 31-41 (Appendix S4 table).	None	Non_mutualist	no ref.; https://www.antwiki.org/wiki/Trophobiosis	Predator	Ground	Blanchard and Moreau 2017, Evolution 71: 315-328	Papua New Guinea	2022-03-23	Predator (ground dwelling)	tree NP1A0024/6, in epiphytic roots	P. Klimes et al.	P. Klimes	primary	2013-06-23	Numba	900	-5.7222	145.2714¬†¬†	not more to spare	29.7313	0.452681
128-ANOC1	0.265699	-0.111633	0.556894	0.0879466	0.0315471	0.0443908	-0.0744901	0.104267	0.781508	0.461217	0.0221314	0.499589	32-ANOC1	$PWD/128-ANOC1_C1_W3_220805_L001_R1.fastq.gz	$PWD/128-ANOC1_C1_W3_220805_L001_R2.fastq.gz	NA0106	ANOC1 C1 W3	ANOC001	ANOC001 C1	Anochetus	cato	Ponerinae	Worker		6.569	11	Per genus soil-corr. mean value from same region / Pfeifer et al. 2014, Myrmecological News 19: 31-41 (Appendix S4 table).	None	Non_mutualist	no ref.; https://www.antwiki.org/wiki/Trophobiosis	Predator	Ground	Blanchard and Moreau 2017, Evolution 71: 315-328	Papua New Guinea	2022-03-23	Predator (ground dwelling)	tree NP1A0024/6, in epiphytic roots	P. Klimes et al.	P. Klimes	primary	2013-06-24	Numba	900	-5.7222	145.2714¬†¬†	not more to spare	28.2384	1.74406
129-ANOC1	0.115729	0.0593663	0.554628	0.101688	0.00845681	0.0400662	-0.0113879	0.0239462	0.766549	0.470039	0.0227029	0.497745	32-ANOC1	$PWD/129-ANOC1_C1_W4_220805_L001_R1.fastq.gz	$PWD/129-ANOC1_C1_W4_220805_L001_R2.fastq.gz	NA0106	ANOC1 C1 W4	ANOC001	ANOC001 C1	Anochetus	cato	Ponerinae	Worker		6.569	11	Per genus soil-corr. mean value from same region / Pfeifer et al. 2014, Myrmecological News 19: 31-41 (Appendix S4 table).	None	Non_mutualist	no ref.; https://www.antwiki.org/wiki/Trophobiosis	Predator	Ground	Blanchard and Moreau 2017, Evolution 71: 315-328	Papua New Guinea	2022-03-23	Predator (ground dwelling)	tree NP1A0024/6, in epiphytic roots	P. Klimes et al.	P. Klimes	primary	2013-06-25	Numba	900	-5.7222	145.2714¬†¬†	not more to spare	11.6303	0.597047
130-ANOC1	0.0239654	0.109231	0.532909	0.100417	0.00370678	0.0369353	0.00390897	0.0563068	0.749216	0.47253	0.0231687	0.491628	32-ANOC1	$PWD/130-ANOC1_C1_L1_220805_L001_R1.fastq.gz	$PWD/130-ANOC1_C1_L1_220805_L001_R2.fastq.gz	NA0106	ANOC1 C1 L1	ANOC001	ANOC001 C1	Anochetus	cato	Ponerinae	Larvae		6.569	11	Per genus soil-corr. mean value from same region / Pfeifer et al. 2014, Myrmecological News 19: 31-41 (Appendix S4 table).	None	Non_mutualist	no ref.; https://www.antwiki.org/wiki/Trophobiosis	Predator	Ground	Blanchard and Moreau 2017, Evolution 71: 315-328	Papua New Guinea	2022-03-23	Predator (ground dwelling)	tree NP1A0024/6, in epiphytic roots	P. Klimes et al.	P. Klimes	primary	2013-06-26	Numba	900	-5.7222	145.2714¬†¬†	not more to spare	8.8529	0.591563
131-ANOC1	-0.163137	-0.10908	0.509283	0.113304	-0.00772603	0.0359009	0.098317	0.0450509	0.742942	0.475387	0.0235349	0.488803	32-ANOC1	$PWD/131-ANOC1_C1_L2_220805_L001_R1.fastq.gz	$PWD/131-ANOC1_C1_L2_220805_L001_R2.fastq.gz	NA0106	ANOC1 C1 L2	ANOC001	ANOC001 C1	Anochetus	cato	Ponerinae	Larvae		6.569	11	Per genus soil-corr. mean value from same region / Pfeifer et al. 2014, Myrmecological News 19: 31-41 (Appendix S4 table).	None	Non_mutualist	no ref.; https://www.antwiki.org/wiki/Trophobiosis	Predator	Ground	Blanchard and Moreau 2017, Evolution 71: 315-328	Papua New Guinea	2022-03-23	Predator (ground dwelling)	tree NP1A0024/6, in epiphytic roots	P. Klimes et al.	P. Klimes	primary	2013-06-27	Numba	900	-5.7222	145.2714¬†¬†	not more to spare	5.04648	0.0687647
133-RHYT2	-0.313395	-0.0856392	0.497381	-0.0665636	-0.0382401	0.0328084	0.0265105	0.157993	0.722497	-0.177899	-0.206991	0.466443	16-RHYT2	$PWD/133-RHYT2_C2_W1_220805_L001_R1.fastq.gz	$PWD/133-RHYT2_C2_W1_220805_L001_R2.fastq.gz	WP5E1195/1	RHYT2 C2 W1	RHYT002	RHYT002 C2	Rhytidoponera	cf. strigosa	Ectatominnae	Worker		7.23	1	Own measures from Papua New Guinea, Wanang, Madang province	None	Non_mutualist	no ref.; https://www.antwiki.org/wiki/Trophobiosis	Predator	Ground	Blanchard and Moreau 2017, Evolution 71: 315-328.	Papua New Guinea	2022-03-16	Predator	trunk base nest	P. Klimes et al.	P. Klimes	primary	2007-04-26	Wanang	100	-5.2317	145.179	another sample of the species from Exxon but from Wanang	3.32184	0.111862
134-RHYT2	-0.107628	0.112451	0.491403	-0.0936094	-0.019095	0.0306864	-0.0321099	0.157429	0.703889	-0.183601	-0.213425	0.46119	16-RHYT2	$PWD/134-RHYT2_C2_W2_220805_L001_R1.fastq.gz	$PWD/134-RHYT2_C2_W2_220805_L001_R2.fastq.gz	WP5E1195/1	RHYT2 C2 W2	RHYT002	RHYT002 C2	Rhytidoponera	cf. strigosa	Ectatominnae	Worker		7.23	1	Own measures from Papua New Guinea, Wanang, Madang province	None	Non_mutualist	no ref.; https://www.antwiki.org/wiki/Trophobiosis	Predator	Ground	Blanchard and Moreau 2017, Evolution 71: 315-328.	Papua New Guinea	2022-03-16	Predator	trunk base nest	P. Klimes et al.	P. Klimes	primary	2007-04-26	Wanang	100	-5.2317	145.179	another sample of the species from Exxon but from Wanang	6.08834	0.83095
135-RHYT2	-0.339639	-0.0944461	0.469743	-0.0658605	-0.0387737	0.0275443	0.0358267	0.130244	0.681094	-0.177451	-0.206377	0.454484	16-RHYT2	$PWD/135-RHYT2_C2_W3_220805_L001_R1.fastq.gz	$PWD/135-RHYT2_C2_W3_220805_L001_R2.fastq.gz	WP5E1195/1	RHYT2 C2 W3	RHYT002	RHYT002 C2	Rhytidoponera	cf. strigosa	Ectatominnae	Worker		7.23	1	Own measures from Papua New Guinea, Wanang, Madang province	None	Non_mutualist	no ref.; https://www.antwiki.org/wiki/Trophobiosis	Predator	Ground	Blanchard and Moreau 2017, Evolution 71: 315-328.	Papua New Guinea	2022-03-16	Predator	trunk base nest	P. Klimes et al.	P. Klimes	primary	2007-04-26	Wanang	100	-5.2317	145.179	another sample of the species from Exxon but from Wanang	3.04372	0.0754209
136-RHYT2	-0.0281436	0.153697	0.448657	-0.297005	0.0852118	0.0273445	-0.0579599	0.151059	0.672907	-0.187925	-0.21242	0.448998	16-RHYT2	$PWD/136-RHYT2_C2_L1_220805_L001_R1.fastq.gz	$PWD/136-RHYT2_C2_L1_220805_L001_R2.fastq.gz	WP5E1195/1	RHYT2 C2 L1	RHYT002	RHYT002 C2	Rhytidoponera	cf. strigosa	Ectatominnae	Larvae		7.23	1	Own measures from Papua New Guinea, Wanang, Madang province	None	Non_mutualist	no ref.; https://www.antwiki.org/wiki/Trophobiosis	Predator	Ground	Blanchard and Moreau 2017, Evolution 71: 315-328.	Papua New Guinea	2022-03-16	Predator	trunk base nest	P. Klimes et al.	P. Klimes	primary	2007-04-26	Wanang	100	-5.2317	145.179	another sample of the species from Exxon but from Wanang	7.82781	2.99987
137-TETP1	-0.277215	-0.113301	0.443836	-0.0650721	-0.039303	0.0249863	-0.0422898	0.176184	0.65655	-0.190881	-0.221526	0.427233	X-TETP1	$PWD/137-TETP1_C1_W1_220805_L001_R1.fastq.gz	$PWD/137-TETP1_C1_W1_220805_L001_R2.fastq.gz	WP5D1238/3	TETP1 C1 W1	TETP001	TETP001 C1	Tetraponera	laeviceps	Pseudomyrmecinae	Worker		2.818	2	Own measures from Papua New Guinea, Wanang, Madang province	Trophobiont	Mutualist	Klimes pers. obs. in the sampled site	Omnivore	Arboreal	Klimes et al. 2015 PlosOne 10(2): e0117853	Papua New Guinea	2022-03-21	Herbivore/omnivore (Arboreal)	WP-4D-0769/1 sample, in hollowbranhc at 5 m height	P. Klimes et al.	P. Klimes	primary	2007-03-15	Wanang	100	-5.2317	145.179	also nw Q available and 1 alate Q available / might be same sp.as TETR003 but due ecol.and color diff.we kept them sep. (sp.complex)	3.51213	0.398851
138-TETP1	-0.355158	-0.159293	0.433086	-0.066957	-0.0383675	0.0235053	0.00606683	0.18771	0.654959	-0.19065	-0.221605	0.412559	X-TETP1	$PWD/138-TETP1_C1_W2_220805_L001_R1.fastq.gz	$PWD/138-TETP1_C1_W2_220805_L001_R2.fastq.gz	WP5D1238/3	TETP1 C1 W2	TETP001	TETP001 C1	Tetraponera	laeviceps	Pseudomyrmecinae	Worker		2.818	2	Own measures from Papua New Guinea, Wanang, Madang province	Trophobiont	Mutualist	Klimes pers. obs. in the sampled site	Omnivore	Arboreal	Klimes et al. 2015 PlosOne 10(2): e0117853	Papua New Guinea	2022-03-21	Herbivore/omnivore (Arboreal)	WP-4D-0769/1 sample, in hollowbranhc at 5 m height	P. Klimes et al.	P. Klimes	primary	2007-03-15	Wanang	100	-5.2317	145.179	also nw Q available and 1 alate Q available / might be same sp.as TETR003 but due ecol.and color diff.we kept them sep. (sp.complex)	2.88318	0.35305
139-TETP1	-0.350101	-0.182728	0.42717	-0.0646397	-0.040038	0.0212871	-0.0283712	0.182453	0.632999	-0.190582	-0.221336	0.400238	X-TETP1	$PWD/139-TETP1_C1_W3_220805_L001_R1.fastq.gz	$PWD/139-TETP1_C1_W3_220805_L001_R2.fastq.gz	WP5D1238/3	TETP1 C1 W3	TETP001	TETP001 C1	Tetraponera	laeviceps	Pseudomyrmecinae	Worker		2.818	2	Own measures from Papua New Guinea, Wanang, Madang province	Trophobiont	Mutualist	Klimes pers. obs. in the sampled site	Omnivore	Arboreal	Klimes et al. 2015 PlosOne 10(2): e0117853	Papua New Guinea	2022-03-21	Herbivore/omnivore (Arboreal)	WP-4D-0769/1 sample, in hollowbranhc at 5 m height	P. Klimes et al.	P. Klimes	primary	2007-03-15	Wanang	100	-5.2317	145.179	also nw Q available and 1 alate Q available / might be same sp.as TETR003 but due ecol.and color diff.we kept them sep. (sp.complex)	2.65437	0.348391
140-TETP1	-0.275311	-0.00543888	0.415407	-0.065573	-0.0391688	0.0196658	0.0564704	0.0974161	0.623976	-0.190717	-0.221057	0.383785	X-TETP1	$PWD/140-TETP1_C1_W4_220805_L001_R1.fastq.gz	$PWD/140-TETP1_C1_W4_220805_L001_R2.fastq.gz	WP5D1238/3	TETP1 C1 W4	TETP001	TETP001 C1	Tetraponera	laeviceps	Pseudomyrmecinae	Worker		2.818	2	Own measures from Papua New Guinea, Wanang, Madang province	Trophobiont	Mutualist	Klimes pers. obs. in the sampled site	Omnivore	Arboreal	Klimes et al. 2015 PlosOne 10(2): e0117853	Papua New Guinea	2022-03-21	Herbivore/omnivore (Arboreal)	WP-4D-0769/1 sample, in hollowbranhc at 5 m height	P. Klimes et al.	P. Klimes	primary	2007-03-15	Wanang	100	-5.2317	145.179	also nw Q available and 1 alate Q available / might be same sp.as TETR003 but due ecol.and color diff.we kept them sep. (sp.complex)	3.78252	0.146286
141-TETP1	-0.357818	-0.192255	0.406953	-0.0643682	-0.0389271	0.0183955	-0.0178039	0.267649	0.617296	-0.19158	-0.223104	0.342375	X-TETP1	$PWD/141-TETP1_C1_W5_220805_L001_R1.fastq.gz	$PWD/141-TETP1_C1_W5_220805_L001_R2.fastq.gz	WP5D1238/3	TETP1 C1 W5	TETP001	TETP001 C1	Tetraponera	laeviceps	Pseudomyrmecinae	Worker		2.818	2	Own measures from Papua New Guinea, Wanang, Madang province	Trophobiont	Mutualist	Klimes pers. obs. in the sampled site	Omnivore	Arboreal	Klimes et al. 2015 PlosOne 10(2): e0117853	Papua New Guinea	2022-03-21	Herbivore/omnivore (Arboreal)	WP-4D-0769/1 sample, in hollowbranhc at 5 m height	P. Klimes et al.	P. Klimes	primary	2007-03-15	Wanang	100	-5.2317	145.179	also nw Q available and 1 alate Q available / might be same sp.as TETR003 but due ecol.and color diff.we kept them sep. (sp.complex)	2.812	0.381542
154-OECO1	-0.117859	0.124021	0.402591	-0.200495	-0.230488	0.0176382	0.0181142	-0.0149601	0.598843	-0.174244	-0.191275	0.319732	12-OECO1	$PWD/154-OECO1_C1_W1_220805_L001_R1.fastq.gz	$PWD/154-OECO1_C1_W1_220805_L001_R2.fastq.gz	NP4A2097/11	OECO1 C1 W1	OECO001	OECO001 C1	Oecophylla	smaragdina	Formicinae	Worker		5.215	3	Own measures from Papua New Guinea, Wanang, Madang province	Trophobiont	Non_mutualist	Klimes pers. obs. in the sampled site	Omnivore	Ground	Blanchard and Moreau 2017, Evolution 71: 315-328.	Papua New Guinea	2022-03-17	Omnivore (Arboreal/leaf-litter)	WP-4D-0763/1, under bark at 6 m	P. Klimes et al.	P. Klimes	primary	2007-03-20	Wanang	100	-5.2317	145.179	also some larva and pupae avail.	6.34148	0.32834
155-OECO1	0.0881412	0.105941	0.392303	-0.057451	-0.0222846	0.0158372	-0.0844322	0.0500009	0.59467	-0.180034	-0.189827	0.313983	12-OECO1	$PWD/155-OECO1_C1_W2_220805_L001_R1.fastq.gz	$PWD/155-OECO1_C1_W2_220805_L001_R2.fastq.gz	NP4A2097/11	OECO1 C1 W2	OECO001	OECO001 C1	Oecophylla	smaragdina	Formicinae	Worker		5.215	3	Own measures from Papua New Guinea, Wanang, Madang province	Trophobiont	Non_mutualist	Klimes pers. obs. in the sampled site	Omnivore	Ground	Blanchard and Moreau 2017, Evolution 71: 315-328.	Papua New Guinea	2022-03-17	Omnivore (Arboreal/leaf-litter)	WP-4D-0763/1, under bark at 6 m	P. Klimes et al.	P. Klimes	primary	2007-03-20	Wanang	100	-5.2317	145.179	also some larva and pupae avail.	11.6925	2.96837
156-OECO1	-0.0126583	0.100715	0.388372	0.00711509	-0.0818537	0.0149922	0.0257503	0.0666706	0.587816	-0.173451	-0.191279	0.302554	12-OECO1	$PWD/156-OECO1_C1_W3_220805_L001_R1.fastq.gz	$PWD/156-OECO1_C1_W3_220805_L001_R2.fastq.gz	NP4A2097/11	OECO1 C1 W3	OECO001	OECO001 C1	Oecophylla	smaragdina	Formicinae	Worker		5.215	3	Own measures from Papua New Guinea, Wanang, Madang province	Trophobiont	Non_mutualist	Klimes pers. obs. in the sampled site	Omnivore	Ground	Blanchard and Moreau 2017, Evolution 71: 315-328.	Papua New Guinea	2022-03-17	Omnivore (Arboreal/leaf-litter)	WP-4D-0763/1, under bark at 6 m	P. Klimes et al.	P. Klimes	primary	2007-03-20	Wanang	100	-5.2317	145.179	also some larva and pupae avail.	7.39802	0.168578
158-ANON2	0.129854	0.15244	0.379152	0.00632183	0.00408172	0.0143147	-0.159807	-0.117317	0.578113	-0.397502	0.376541	0.297018	3-ANON2	$PWD/158-ANON2_C2_L1_220805_L001_R1.fastq.gz	$PWD/158-ANON2_C2_L1_220805_L001_R2.fastq.gz	NP4A2091/2	ANON2 C2 L1	ANON002	ANON002 C2	Anonychomyrma	minuta	Dolichoderinae	Larvae		4.925	2	Own measures from Papua New Guinea, Wanang, Madang province	Ant_plant	Mutualist	Plowman et al., Proc. R. Soc. B 284: 20162564; Klimes pers. obs. in the sampled site	Omnivore	Arboreal	Bluthgen et al. Oecologia (2003) 137:426‚Äì435., Blanchard and Moreau 2017, Evolution 71: 315-328.	Papua New Guinea	2022-03-10	Omnivore (Arboreal)	holow twig in canopy	P. Klimes et al.	P. Klimes	primary	2013-07-26	Numba	900	-5.7222	145.2714¬†¬†	sent whole sample of one of the twig chambers	11.8041	2.04578
159-TECH1	0.0830466	0.143114	0.370481	0.172397	0.0116971	0.0136367	0.0319851	-0.154783	0.570998	0.464096	0.0245913	0.277865	6-TECH1	$PWD/159-TECH1_C1_W1_220805_L001_R1.fastq.gz	$PWD/159-TECH1_C1_W1_220805_L001_R2.fastq.gz	HP0033	TECH1 C1 W1	TECH001	TECH001 C1	Technomyrmex	brunneus	Dolichoderinae	Worker		3.614	5	Own measures from Papua New Guinea, Wanang, Madang province	Trophobiont	Mutualist	Klimes pers. obs. in the sampled site	Omnivore	Arboreal	Klimes et al. 2015 PlosOne 10(2): e0117853	Papua New Guinea	2022-03-14	Omnivore (Arboreal)	tree WS-1D-0954/4, nest in hollow twig	P. Klimes et al.	P. Klimes	secondary	2007-06-09	Wanang	100	-5.2296	145.178		10.714	0.761236
161-PSEU1	-0.314358	0.0112347	0.355252	0.133235	0.00541238	0.0126098	0.078366	0.128076	0.564627	-0.195837	-0.335557	0.273868	9-PSEU1	$PWD/161-PSEU1_C1_W1_220805_L001_R1.fastq.gz	$PWD/161-PSEU1_C1_W1_220805_L001_R2.fastq.gz	10477	PSEU1 C1 W1	PSEU001	PSEU001 C1	Pseudolasius	breviceps	Formicinae	Worker		5.665	2	Own measures from Papua New Guinea, Wanang, Madang province	Trophobiont	Mutualist	Klimes et al. 2018, Myrmecological News 26:31-45	Omnivore	Ground	Klimes et al. 2018, Myrmecological News 26:31-45	Papua New Guinea	2022-03-17	Herbivore (subterranean/Arboreal)	soil structure on trunk of Icacinaceae tree	M. Leponce	P. Klimes	primary	2012-10-28	Numba	700	-5.7592	145.236	see also Klimes et al., 2018, Myrm. News	3.67292	1.54541
162-PSEU1	-0.351156	-0.174933	0.348224	0.129728	0.00129889	0.0124521	-0.00657539	0.362369	0.560776	-0.19576	-0.338104	0.241911	9-PSEU1	$PWD/162-PSEU1_C1_W2_220805_L001_R1.fastq.gz	$PWD/162-PSEU1_C1_W2_220805_L001_R2.fastq.gz	10477	PSEU1 C1 W2	PSEU001	PSEU001 C1	Pseudolasius	breviceps	Formicinae	Worker		5.665	2	Own measures from Papua New Guinea, Wanang, Madang province	Trophobiont	Mutualist	Klimes et al. 2018, Myrmecological News 26:31-46	Omnivore	Ground	Klimes et al. 2018, Myrmecological News 26:31-45	Papua New Guinea	2022-03-17	Herbivore (subterranean/Arboreal)	soil structure on trunk of Icacinaceae tree	M. Leponce	P. Klimes	primary	2012-10-28	Numba	700	-5.7592	145.236	see also Klimes et al., 2018, Myrm. News	2.96175	1.32518
163-PSEU1	-0.293582	-0.0883364	0.340002	0.120768	-0.00629114	0.0122735	-0.0096786	0.353439	0.558562	-0.203002	-0.352637	0.23345	9-PSEU1	$PWD/163-PSEU1_C1_W3_220805_L001_R1.fastq.gz	$PWD/163-PSEU1_C1_W3_220805_L001_R2.fastq.gz	10477	PSEU1 C1 W3	PSEU001	PSEU001 C1	Pseudolasius	breviceps	Formicinae	Worker		5.665	2	Own measures from Papua New Guinea, Wanang, Madang province	Trophobiont	Mutualist	Klimes et al. 2018, Myrmecological News 26:31-47	Omnivore	Ground	Klimes et al. 2018, Myrmecological News 26:31-45	Papua New Guinea	2022-03-17	Herbivore (subterranean/Arboreal)	soil structure on trunk of Icacinaceae tree	M. Leponce	P. Klimes	primary	2012-10-28	Numba	700	-5.7592	145.236	see also Klimes et al., 2018, Myrm. News	3.84022	1.07279
164-PSEU1	-0.335993	-0.141698	0.335604	0.133131	0.00373861	0.0112127	0.00784938	0.391465	0.551036	-0.193434	-0.333163	0.216003	9-PSEU1	$PWD/164-PSEU1_C1_W4_220805_L001_R1.fastq.gz	$PWD/164-PSEU1_C1_W4_220805_L001_R2.fastq.gz	10477	PSEU1 C1 W4	PSEU001	PSEU001 C1	Pseudolasius	breviceps	Formicinae	Worker		5.665	2	Own measures from Papua New Guinea, Wanang, Madang province	Trophobiont	Mutualist	Klimes et al. 2018, Myrmecological News 26:31-48	Omnivore	Ground	Klimes et al. 2018, Myrmecological News 26:31-45	Papua New Guinea	2022-03-17	Herbivore (subterranean/Arboreal)	soil structure on trunk of Icacinaceae tree	M. Leponce	P. Klimes	primary	2012-10-28	Numba	700	-5.7592	145.236	see also Klimes et al., 2018, Myrm. News	3.26054	1.40524
165-PSEU1	-0.351427	-0.163994	0.331345	0.0189845	-0.051016	0.0108951	-0.0252316	0.140597	0.550036	-0.176654	-0.198571	0.204116	9-PSEU1	$PWD/165-PSEU1_C1_W5_220805_L001_R1.fastq.gz	$PWD/165-PSEU1_C1_W5_220805_L001_R2.fastq.gz	10477	PSEU1 C1 W5	PSEU001	PSEU001 C1	Pseudolasius	breviceps	Formicinae	Worker		5.665	2	Own measures from Papua New Guinea, Wanang, Madang province	Trophobiont	Mutualist	Klimes et al. 2018, Myrmecological News 26:31-49	Omnivore	Ground	Klimes et al. 2018, Myrmecological News 26:31-45	Papua New Guinea	2022-03-17	Herbivore (subterranean/Arboreal)	soil structure on trunk of Icacinaceae tree	M. Leponce	P. Klimes	primary	2012-10-28	Numba	700	-5.7592	145.236	see also Klimes et al., 2018, Myrm. News	2.61212	0.030644
170-TAPI1	-0.285006	-0.140488	0.323662	0.113042	-0.0087706	0.0104705	0.153713	0.0239782	0.541078	-0.281094	-0.262097	0.18085	8-TAPI1	$PWD/170-TAPI1_C1_Q1_220805_L001_R1.fastq.gz	$PWD/170-TAPI1_C1_Q1_220805_L001_R2.fastq.gz	HP0036	TAPI1 C1 Q1	TAPI001	TAPI001 C1	Tapinoma	melanocephalum	Dolichoderinae	Queen		4.74	7	Own measures from Papua New Guinea, Wanang, Madang province	Trophobiont	Mutualist	ref. at https://www.antwiki.org/wiki/Trophobiosis	Omnivore	Arboreal	Klimes et al. 2015 PlosOne 10(2): e0117853	Papua New Guinea	2022-03-14	Omnivore (Arboreal)	tree WS-1D-0951 / dead twig in canopy	P. Klimes et al.	P. Klimes	secondary	2007-06-14	Wanang	105	-5.2301	150.178	also queens available	3.22512	0.418749
171-TAPI3	-0.257856	-0.206096	0.322677	0.133498	-0.00485573	0.00983989	0.15423	0.083105	0.535361	-0.415888	0.444907	0.171307	7-TAPI3	$PWD/171-TAPI3_C1_L1_220805_L001_R1.fastq.gz	$PWD/171-TAPI3_C1_L1_220805_L001_R2.fastq.gz	HP0210	TAPI3 C1 L1	TAPI003	TAPI003 C1	Tapinoma	aff. williamsi	Dolichoderinae	Larvae		3.3675	4	Own measures from Papua New Guinea, Wanang, Madang province	Trophobiont	Mutualist	Klimes pers. obs. in the sampled site	Omnivore	Arboreal	Klimes et al. 2015 PlosOne 10(2): e0117853	Papua New Guinea	2022-03-14	Omnivore (Arboreal)	tree WP-4A-1031/2, hollow twig in canopy	P. Klimes et al.	P. Klimes	primary	2007-08-20	Wanang	100	-5.2317	145.179	also 1 virgin queen with wings avail.	3.66321	0.023984
173-TAPI3	-0.157927	-0.00634508	0.31699	0.133309	-0.00365388	0.00969887	0.133958	0.0184379	0.528526	-0.415647	0.444798	0.164142	7-TAPI3	$PWD/173-TAPI3_C1_L3_220805_L001_R1.fastq.gz	$PWD/173-TAPI3_C1_L3_220805_L001_R2.fastq.gz	HP0210	TAPI3 C1 L3	TAPI003	TAPI003 C1	Tapinoma	aff. williamsi	Dolichoderinae	Larvae		3.3675	4	Own measures from Papua New Guinea, Wanang, Madang province	Trophobiont	Mutualist	Klimes pers. obs. in the sampled site	Omnivore	Arboreal	Klimes et al. 2015 PlosOne 10(2): e0117853	Papua New Guinea	2022-03-14	Omnivore (Arboreal)	tree WP-4A-1031/2, hollow twig in canopy	P. Klimes et al.	P. Klimes	primary	2007-08-20	Wanang	100	-5.2317	145.179	also 1 virgin queen with wings avail.	5.99677	0.0466289
174-TAPI3	-0.356083	-0.10606	0.315185	0.131007	-0.00457987	0.00866177	0.127107	0.0433783	0.522628	-0.415811	0.444633	0.160503	7-TAPI3	$PWD/174-TAPI3_C1_Q1_220805_L001_R1.fastq.gz	$PWD/174-TAPI3_C1_Q1_220805_L001_R2.fastq.gz	HP0210	TAPI3 C1 Q1	TAPI003	TAPI003 C1	Tapinoma	aff. williamsi	Dolichoderinae	Queen		3.3675	4	Own measures from Papua New Guinea, Wanang, Madang province	Trophobiont	Mutualist	Klimes pers. obs. in the sampled site	Omnivore	Arboreal	Klimes et al. 2015 PlosOne 10(2): e0117853	Papua New Guinea	2022-03-14	Omnivore (Arboreal)	tree WP-4A-1031/2, hollow twig in canopy	P. Klimes et al.	P. Klimes	primary	2007-08-20	Wanang	100	-5.2317	145.179	also 1 virgin queen with wings avail.	3.00293	0.0706013
175-TECH2	-0.074172	0.0984937	0.308964	0.177342	0.00196454	0.00845173	0.215855	-0.145609	0.519888	0.471347	0.0241424	0.147761	5-TECH2	$PWD/175-TECH2_L1_220805_L001_R1.fastq.gz	$PWD/175-TECH2_L1_220805_L001_R2.fastq.gz	WP-IC-165-11	TECH2 L1	TECH002	TECH002 C1	Technomyrmex	albipes	Dolichoderinae	Larvae		3.946	5	Own measures from Papua New Guinea, Wanang, Madang province	Trophobiont	Mutualist	Klimes pers. obs. in the sampled site	Omnivore	Arboreal	Klimes et al. 2015 PlosOne 10(2): e0117853	Papua New Guinea	2022-03-14	Omnivore (Arboreal)	tree WP-1C-0165/1, nest in dead climber	P. Klimes et al.	P. Klimes	primary	2006-05-25	Wanang	100	-5.2317	145.179		6.79173	0.509483
176-TECH2	-0.055786	-0.0398378	0.305536	0.14382	-6.16e-06	0.0084357	0.146314	-0.00153249	0.518628	0.475399	0.0236889	0.143762	5-TECH2	$PWD/176-TECH2_L2_220805_L001_R1.fastq.gz	$PWD/176-TECH2_L2_220805_L001_R2.fastq.gz	WP-IC-165-11	TECH2 L2	TECH002	TECH002 C1	Technomyrmex	albipes	Dolichoderinae	Larvae		3.946	5	Own measures from Papua New Guinea, Wanang, Madang province	Trophobiont	Mutualist	Klimes pers. obs. in the sampled site	Omnivore	Arboreal	Klimes et al. 2015 PlosOne 10(2): e0117853	Papua New Guinea	2022-03-14	Omnivore (Arboreal)	tree WP-1C-0165/1, nest in dead climber	P. Klimes et al.	P. Klimes	primary	2006-05-25	Wanang	100	-5.2317	145.179		6.79069	0.279366
177-TECH2	-0.00688382	-0.111986	0.302402	0.14025	0.00056078	0.00826922	0.174372	0.020619	0.510384	0.475343	0.0235845	0.130402	5-TECH2	$PWD/177-TECH2_L3_220805_L001_R1.fastq.gz	$PWD/177-TECH2_L3_220805_L001_R2.fastq.gz	WP-IC-165-11	TECH2 L3	TECH002	TECH002 C1	Technomyrmex	albipes	Dolichoderinae	Larvae		3.946	5	Own measures from Papua New Guinea, Wanang, Madang province	Trophobiont	Mutualist	Klimes pers. obs. in the sampled site	Omnivore	Arboreal	Klimes et al. 2015 PlosOne 10(2): e0117853	Papua New Guinea	2022-03-14	Omnivore (Arboreal)	tree WP-1C-0165/1, nest in dead climber	P. Klimes et al.	P. Klimes	primary	2006-05-25	Wanang	100	-5.2317	145.179		8.49373	0.332011
178-TECH2	-0.0653715	-0.0887213	0.298975	0.129885	-0.00251294	0.00740002	0.155746	-0.0280065	0.505239	0.475054	0.0237461	0.127982	5-TECH2	$PWD/178-TECH2_L4_220805_L001_R1.fastq.gz	$PWD/178-TECH2_L4_220805_L001_R2.fastq.gz	WP-IC-165-11	TECH2 L4	TECH002	TECH002 C1	Technomyrmex	albipes	Dolichoderinae	Larvae		3.946	5	Own measures from Papua New Guinea, Wanang, Madang province	Trophobiont	Mutualist	Klimes pers. obs. in the sampled site	Omnivore	Arboreal	Klimes et al. 2015 PlosOne 10(2): e0117853	Papua New Guinea	2022-03-14	Omnivore (Arboreal)	tree WP-1C-0165/1, nest in dead climber	P. Klimes et al.	P. Klimes	primary	2006-05-25	Wanang	100	-5.2317	145.179		6.76384	0.208296
181-TAPI3	-0.0441585	0.122554	0.297794	0.128577	0.000984175	0.00684549	0.10638	-0.06833	0.501078	-0.415464	0.444182	0.120491	7-TAPI3	$PWD/181-TAPI3_C1_W1_220805_L001_R1.fastq.gz	$PWD/181-TAPI3_C1_W1_220805_L001_R2.fastq.gz	HP0210	TAPI3 C1 W1	TAPI003	TAPI003 C1	Tapinoma	aff. williamsi	Dolichoderinae	Worker		3.3675	4	Own measures from Papua New Guinea, Wanang, Madang province	Trophobiont	Mutualist	Klimes pers. obs. in the sampled site	Omnivore	Arboreal	Klimes et al. 2015 PlosOne 10(2): e0117853	Papua New Guinea	2022-03-14	Omnivore (Arboreal)	tree WP-4A-1031/2, hollow twig in canopy	P. Klimes et al.	P. Klimes	primary	2007-08-20	Wanang	100	-5.2317	145.179	also 1 virgin queen with wings avail.	7.61026	0.189108
182-TAPI3	0.042087	0.0731024	0.286265	0.134926	0.00338355	0.00665946	0.0578493	-0.0462003	0.498343	-0.415879	0.443953	0.115114	7-TAPI3	$PWD/182-TAPI3_C1_W2_220805_L001_R1.fastq.gz	$PWD/182-TAPI3_C1_W2_220805_L001_R2.fastq.gz	HP0210	TAPI3 C1 W2	TAPI003	TAPI003 C1	Tapinoma	aff. williamsi	Dolichoderinae	Worker		3.3675	4	Own measures from Papua New Guinea, Wanang, Madang province	Trophobiont	Mutualist	Klimes pers. obs. in the sampled site	Omnivore	Arboreal	Klimes et al. 2015 PlosOne 10(2): e0117853	Papua New Guinea	2022-03-14	Omnivore (Arboreal)	tree WP-4A-1031/2, hollow twig in canopy	P. Klimes et al.	P. Klimes	primary	2007-08-20	Wanang	100	-5.2317	145.179	also 1 virgin queen with wings avail.	10.0721	0.167748
183-TAPI3	0.000968515	0.0518391	0.2856	0.132837	0.0031511	0.00624424	0.134148	-0.0287763	0.492951	-0.415964	0.443946	0.103853	7-TAPI3	$PWD/183-TAPI3_C1_W3_220805_L001_R1.fastq.gz	$PWD/183-TAPI3_C1_W3_220805_L001_R2.fastq.gz	HP0210	TAPI3 C1 W3	TAPI003	TAPI003 C1	Tapinoma	aff. williamsi	Dolichoderinae	Worker		3.3675	4	Own measures from Papua New Guinea, Wanang, Madang province	Trophobiont	Mutualist	Klimes pers. obs. in the sampled site	Omnivore	Arboreal	Klimes et al. 2015 PlosOne 10(2): e0117853	Papua New Guinea	2022-03-14	Omnivore (Arboreal)	tree WP-4A-1031/2, hollow twig in canopy	P. Klimes et al.	P. Klimes	primary	2007-08-20	Wanang	100	-5.2317	145.179	also 1 virgin queen with wings avail.	9.24329	0.133788
184-TAPI3	-0.0712121	0.130135	0.283227	0.132142	0.000605547	0.00613336	0.0682651	-0.00178361	0.490712	-0.416017	0.445002	0.102379	7-TAPI3	$PWD/184-TAPI3_C1_W4_220805_L001_R1.fastq.gz	$PWD/184-TAPI3_C1_W4_220805_L001_R2.fastq.gz	HP0210	TAPI3 C1 W4	TAPI003	TAPI003 C1	Tapinoma	aff. williamsi	Dolichoderinae	Worker		3.3675	4	Own measures from Papua New Guinea, Wanang, Madang province	Trophobiont	Mutualist	Klimes pers. obs. in the sampled site	Omnivore	Arboreal	Klimes et al. 2015 PlosOne 10(2): e0117853	Papua New Guinea	2022-03-14	Omnivore (Arboreal)	tree WP-4A-1031/2, hollow twig in canopy	P. Klimes et al.	P. Klimes	primary	2007-08-20	Wanang	100	-5.2317	145.179	also 1 virgin queen with wings avail.	6.9322	0.143297
185-TECH1	0.052738	0.140928	0.280269	-0.0154969	-0.102839	0.00532324	0.0533069	-0.144747	0.48762	0.226919	-0.0124173	0.0994262	6-TECH1	$PWD/185-TECH1_C1_W2_220805_L001_R1.fastq.gz	$PWD/185-TECH1_C1_W2_220805_L001_R2.fastq.gz	HP0033	TECH1 C1 W2	TECH001	TECH001 C1	Technomyrmex	brunneus	Dolichoderinae	Worker		3.614	5	Own measures from Papua New Guinea, Wanang, Madang province	Trophobiont	Mutualist	Klimes pers. obs. in the sampled site	Omnivore	Arboreal	Klimes et al. 2015 PlosOne 10(2): e0117853	Papua New Guinea	2022-03-14	Omnivore (Arboreal)	tree WS-1D-0954/4, nest in hollow twig	P. Klimes et al.	P. Klimes	secondary	2007-06-09	Wanang	100	-5.2296	145.178		9.83316	1.23514
186-TECH1	0.213399	-0.0216479	0.273924	0.0503729	-0.0292853	0.00518932	0.0151107	-0.132882	0.480764	0.383624	0.0169843	0.0897645	6-TECH1	$PWD/186-TECH1_C1_W3_220805_L001_R1.fastq.gz	$PWD/186-TECH1_C1_W3_220805_L001_R2.fastq.gz	HP0033	TECH1 C1 W3	TECH001	TECH001 C1	Technomyrmex	brunneus	Dolichoderinae	Worker		3.614	5	Own measures from Papua New Guinea, Wanang, Madang province	Trophobiont	Mutualist	Klimes pers. obs. in the sampled site	Omnivore	Arboreal	Klimes et al. 2015 PlosOne 10(2): e0117853	Papua New Guinea	2022-03-14	Omnivore (Arboreal)	tree WS-1D-0954/4, nest in hollow twig	P. Klimes et al.	P. Klimes	secondary	2007-06-09	Wanang	100	-5.2296	145.178		18.9929	1.45387
187-TECH1	-0.0841232	0.120523	0.268564	0.182001	-0.000268642	0.0049186	0.245125	-0.219423	0.474311	0.451526	0.0230564	0.0775279	6-TECH1	$PWD/187-TECH1_C1_W4_220805_L001_R1.fastq.gz	$PWD/187-TECH1_C1_W4_220805_L001_R2.fastq.gz	HP0033	TECH1 C1 W4	TECH001	TECH001 C1	Technomyrmex	brunneus	Dolichoderinae	Worker		3.614	5	Own measures from Papua New Guinea, Wanang, Madang province	Trophobiont	Mutualist	Klimes pers. obs. in the sampled site	Omnivore	Arboreal	Klimes et al. 2015 PlosOne 10(2): e0117853	Papua New Guinea	2022-03-14	Omnivore (Arboreal)	tree WS-1D-0954/4, nest in hollow twig	P. Klimes et al.	P. Klimes	secondary	2007-06-09	Wanang	100	-5.2296	145.178		6.54783	1.05505
188-TECH1	0.0965392	0.0817749	0.264997	0.0730195	-0.00889394	0.00446423	0.0567746	-0.106164	0.471878	0.440983	0.0223928	0.0729525	6-TECH1	$PWD/188-TECH1_C1_L1_220805_L001_R1.fastq.gz	$PWD/188-TECH1_C1_L1_220805_L001_R2.fastq.gz	HP0033	TECH1 C1 L1	TECH001	TECH001 C1	Technomyrmex	brunneus	Dolichoderinae	Larvae		3.614	5	Own measures from Papua New Guinea, Wanang, Madang province	Trophobiont	Mutualist	Klimes pers. obs. in the sampled site	Omnivore	Arboreal	Klimes et al. 2015 PlosOne 10(2): e0117853	Papua New Guinea	2022-03-14	Omnivore (Arboreal)	tree WS-1D-0954/4, nest in hollow twig	P. Klimes et al.	P. Klimes	secondary	2007-06-09	Wanang	100	-5.2296	145.178		11.6321	1.20906
189-TECH1	0.0913315	0.055281	0.26159	0.143605	0.0106798	0.00423567	0.157587	-0.176624	0.468276	0.468162	0.0251631	0.0670683	6-TECH1	$PWD/189-TECH1_C1_L2_220805_L001_R1.fastq.gz	$PWD/189-TECH1_C1_L2_220805_L001_R2.fastq.gz	HP0033	TECH1 C1 L2	TECH001	TECH001 C1	Technomyrmex	brunneus	Dolichoderinae	Larvae		3.614	5	Own measures from Papua New Guinea, Wanang, Madang province	Trophobiont	Mutualist	Klimes pers. obs. in the sampled site	Omnivore	Arboreal	Klimes et al. 2015 PlosOne 10(2): e0117853	Papua New Guinea	2022-03-14	Omnivore (Arboreal)	tree WS-1D-0954/4, nest in hollow twig	P. Klimes et al.	P. Klimes	secondary	2007-06-09	Wanang	100	-5.2296	145.178		12.0695	0.498527
19-Pn3	-0.25079	-0.0106373	0.261063	-0.128761	-0.186553	0.00403487	0.127711	0.104136	0.467813	-0.204228	-0.272695	0.0644326	1-Pn3	$PWD/19-Pn3_1_220805_L001_R1.fastq.gz	$PWD/19-Pn3_1_220805_L001_R2.fastq.gz	Pn3	Pn3 1	PNAG001	PNAG001 C2	Philidris	nagasau	Dolichoderinae	Worker	Squamellaria	1.85	2	Chomicki et al. 2019 (Fig. S7, corr. value for plant tissue mean for the species)	Ant_plant	Mutualist	Chomicki, G., Renner, S.S. 2019, New Phytologist 223: 2011-2029	Herbivore	Arboreal	Chomicki, G., Renner, S.S. 2019, New Phytologist 223: 2011-2023	Fiji	2021-12-16	Arboreal		Guillaume Chomicki	Guillaume Chomicki		Unknown	Vanua Levu	NA	NA		Stable isotopes approximate mean value taken as mean per species from Fig. S7 in Chomicky et al. 2019 study	4.03476	0.604375
190-TURN1	-0.354791	-0.0423519	0.254801	0.119319	-0.00573006	0.00381215	0.321438	-0.0717278	0.465587	0.226395	0.377467	0.0619063	4-TURN1	$PWD/190-TURN1_C1_W1_220805_L001_R1.fastq.gz	$PWD/190-TURN1_C1_W1_220805_L001_R2.fastq.gz	HP0099	TURN1 C1 W1	TURN001	TURN001 C1	Turneria	dahlii	Dolichoderinae	Worker		3.98	1	Own measures from Papua New Guinea, Wanang, Madang province	None	Non_mutualist	Klimes pers. obs. in the sampled site; no ref.; https://www.antwiki.org/wiki/Trophobiosis	Omnivore	Arboreal	Klimes et al. 2015 PlosOne 10(2): e0117853	Papua New Guinea	2022-03-14	Omnivore (Arboreal)	WS-1E-0964 / dead twig in canopy	P. Klimes et al.	P. Klimes	secondary	2007-07-25	Wanang	100	-5.2296	145.178	also brood available	3.08717	0.990679
191-TURN1	-0.331182	-0.0190923	0.248965	0.119025	-0.00539637	0.00344902	0.280792	-0.0867432	0.459604	0.208348	0.390791	0.0572705	4-TURN1	$PWD/191-TURN1_C1_W2_220805_L001_R1.fastq.gz	$PWD/191-TURN1_C1_W2_220805_L001_R2.fastq.gz	HP0099	TURN1 C1 W2	TURN001	TURN001 C1	Turneria	dahlii	Dolichoderinae	Worker		3.98	1	Own measures from Papua New Guinea, Wanang, Madang province	None	Non_mutualist	Klimes pers. obs. in the sampled site; no ref.; https://www.antwiki.org/wiki/Trophobiosis	Omnivore	Arboreal	Klimes et al. 2015 PlosOne 10(2): e0117853	Papua New Guinea	2022-03-14	Omnivore (Arboreal)	WS-1E-0964 / dead twig in canopy	P. Klimes et al.	P. Klimes	secondary	2007-07-25	Wanang	100	-5.2296	145.178	also brood available	3.25943	1.02752
192-TURN1	-0.196985	0.167721	0.246173	0.11316	0.00265895	0.00330726	0.0989363	-0.141295	0.456133	0.151666	0.41769	0.0520877	4-TURN1	$PWD/192-TURN1_C1_W3_220805_L001_R1.fastq.gz	$PWD/192-TURN1_C1_W3_220805_L001_R2.fastq.gz	HP0099	TURN1 C1 W3	TURN001	TURN001 C1	Turneria	dahlii	Dolichoderinae	Worker		3.98	1	Own measures from Papua New Guinea, Wanang, Madang province	None	Non_mutualist	Klimes pers. obs. in the sampled site; no ref.; https://www.antwiki.org/wiki/Trophobiosis	Omnivore	Arboreal	Klimes et al. 2015 PlosOne 10(2): e0117853	Papua New Guinea	2022-03-14	Omnivore (Arboreal)	WS-1E-0964 / dead twig in canopy	P. Klimes et al.	P. Klimes	secondary	2007-07-25	Wanang	100	-5.2296	145.178	also brood available	5.09611	1.21313
193-TURN1	-0.0720728	0.17081	0.240905	0.110178	0.00523247	0.00314821	-0.00597899	-0.0698662	0.453515	0.157379	0.410847	0.0505594	4-TURN1	$PWD/193-TURN1_C1_W4_220805_L001_R1.fastq.gz	$PWD/193-TURN1_C1_W4_220805_L001_R2.fastq.gz	HP0099	TURN1 C1 W4	TURN001	TURN001 C1	Turneria	dahlii	Dolichoderinae	Worker		3.98	1	Own measures from Papua New Guinea, Wanang, Madang province	None	Non_mutualist	Klimes pers. obs. in the sampled site; no ref.; https://www.antwiki.org/wiki/Trophobiosis	Omnivore	Arboreal	Klimes et al. 2015 PlosOne 10(2): e0117853	Papua New Guinea	2022-03-14	Omnivore (Arboreal)	WS-1E-0964 / dead twig in canopy	P. Klimes et al.	P. Klimes	secondary	2007-07-25	Wanang	100	-5.2296	145.178	also brood available	6.9698	1.31714
194-TURN1	0.121927	0.0647417	0.236684	0.123902	0.00323096	0.00301601	0.0913225	-0.107753	0.44966	-0.0803358	0.481033	0.0490383	4-TURN1	$PWD/194-TURN1_C1_P1_220805_L001_R1.fastq.gz	$PWD/194-TURN1_C1_P1_220805_L001_R2.fastq.gz	HP0099	TURN1 C1 P1	TURN001	TURN001 C1	Turneria	dahlii	Dolichoderinae	Pupae		3.98	1	Own measures from Papua New Guinea, Wanang, Madang province	None	Non_mutualist	Klimes pers. obs. in the sampled site; no ref.; https://www.antwiki.org/wiki/Trophobiosis	Omnivore	Arboreal	Klimes et al. 2015 PlosOne 10(2): e0117853	Papua New Guinea	2022-03-14	Omnivore (Arboreal)	WS-1E-0964 / dead twig in canopy	P. Klimes et al.	P. Klimes	secondary	2007-07-25	Wanang	100	-5.2296	145.178	also brood available	12.4399	1.12819
195-TURN1	0.0445124	0.165637	0.233924	0.114657	0.00771867	0.00270603	0.00114508	-0.217295	0.448143	-0.0596827	0.475674	0.0468348	4-TURN1	$PWD/195-TURN1_C2_W2_220805_L001_R1.fastq.gz	$PWD/195-TURN1_C2_W2_220805_L001_R2.fastq.gz	HP0641	TURN1 C2 W2	TURN001	TURN001 C2	Turneria	dahlii	Dolichoderinae	Worker		3.98	1	Own measures from Papua New Guinea, Wanang, Madang province	None	Non_mutualist	Klimes pers. obs. in the sampled site; no ref.; https://www.antwiki.org/wiki/Trophobiosis	Omnivore	Arboreal	Klimes et al. 2015 PlosOne 10(2): e0117853	Papua New Guinea	2022-03-14	Omnivore (Arboreal)	WS-5E-3224/10,hollow climber 20 m high in canopy	P. Klimes et al.	P. Klimes	secondary	2007-10-29	Wanang	100	-5.2296	145.178		9.32599	1.25366
197-TURN1	0.191715	-0.00762143	0.231038	0.124551	0.0134454	0.00252371	0.0515483	-0.134908	0.445274	-0.0524868	0.473667	0.0431423	4-TURN1	$PWD/197-TURN1_C2_W4_220805_L001_R1.fastq.gz	$PWD/197-TURN1_C2_W4_220805_L001_R2.fastq.gz	HP0641	TURN1 C2 W4	TURN001	TURN001 C2	Turneria	dahlii	Dolichoderinae	Worker		3.98	1	Own measures from Papua New Guinea, Wanang, Madang province	None	Non_mutualist	Klimes pers. obs. in the sampled site; no ref.; https://www.antwiki.org/wiki/Trophobiosis	Omnivore	Arboreal	Klimes et al. 2015 PlosOne 10(2): e0117853	Papua New Guinea	2022-03-14	Omnivore (Arboreal)	WS-5E-3224/10,hollow climber 20 m high in canopy	P. Klimes et al.	P. Klimes	secondary	2007-10-29	Wanang	100	-5.2296	145.178		15.8798	1.26738
198-TURN1	0.105965	-0.0349366	0.229146	0.129779	0.00362605	0.00235423	0.131294	-0.115651	0.440981	0.00121405	0.476679	0.0410894	4-TURN1	$PWD/198-TURN1_C2_L1_220805_L001_R1.fastq.gz	$PWD/198-TURN1_C2_L1_220805_L001_R2.fastq.gz	HP0641	TURN1 C2 L1	TURN001	TURN001 C2	Turneria	dahlii	Dolichoderinae	Larvae		3.98	1	Own measures from Papua New Guinea, Wanang, Madang province	None	Non_mutualist	Klimes pers. obs. in the sampled site; no ref.; https://www.antwiki.org/wiki/Trophobiosis	Omnivore	Arboreal	Klimes et al. 2015 PlosOne 10(2): e0117853	Papua New Guinea	2022-03-14	Omnivore (Arboreal)	WS-5E-3224/10,hollow climber 20 m high in canopy	P. Klimes et al.	P. Klimes	secondary	2007-10-29	Wanang	100	-5.2296	145.178		13.4259	1.09911
199-TURN1	0.126662	-0.0459513	0.225908	0.133009	0.00653615	0.00218859	0.121574	-0.0490578	0.439842	0.000677824	0.475934	0.0394194	4-TURN1	$PWD/199-TURN1_C2_P2_220805_L001_R1.fastq.gz	$PWD/199-TURN1_C2_P2_220805_L001_R2.fastq.gz	HP0641	TURN1 C2 P2	TURN001	TURN001 C2	Turneria	dahlii	Dolichoderinae	Pupae		3.98	1	Own measures from Papua New Guinea, Wanang, Madang province	None	Non_mutualist	Klimes pers. obs. in the sampled site; no ref.; https://www.antwiki.org/wiki/Trophobiosis	Omnivore	Arboreal	Klimes et al. 2015 PlosOne 10(2): e0117853	Papua New Guinea	2022-03-14	Omnivore (Arboreal)	WS-5E-3224/10,hollow climber 20 m high in canopy	P. Klimes et al.	P. Klimes	secondary	2007-10-29	Wanang	100	-5.2296	145.178		14.122	1.12226
2-DL0428	0.121703	0.0919246	0.22381	0.105611	0.0106834	0.00205605	0.0630204	-0.103688	0.437165	0.466055	0.0258782	0.0384115	20-DL0428	$PWD/2-DL0428_3_220805_L001_R1.fastq.gz	$PWD/2-DL0428_3_220805_L001_R2.fastq.gz	DL0428	DL0428 3	BOR001	BOR001 C1	Crematogaster	borneensis sp. gr.	Myrmicinae	Worker	Macaranga pearsonii	0.25	9	Houadria et al., 2023, Ecol. Evol., DOI: 10.1002/ece3.9760 (Fig. 3A)	Ant_plant	Mutualist	Lestina pers. obs. in the sampled site; Feldhaar, H., Maschwitz, U., Fiala, B. 2016, Sociobiology. 63: 651-681.	Herbivore	Arboreal	Houadria et al. 2020, Symbiosis 81:79‚Äì91	Malaysian Borneo	2021-12-07	Arboreal		Dan Le≈°tina	Dan Le≈°tina	Forest Fragment	2021	Reka Halus Oil Plantation	NA	5.79737	117.502	stable isotopes approximate mean value not corrected for food bodies of plants (corrected would be near zero) from Houadria et al. in prep. study	12.2039	0.405748
20-Pn3	-0.261184	0.0339427	0.221411	-0.125356	-0.187948	0.00188167	0.117442	0.0814664	0.433772	-0.20354	-0.269493	0.0377537	1-Pn3	$PWD/20-Pn3_2_220805_L001_R1.fastq.gz	$PWD/20-Pn3_2_220805_L001_R2.fastq.gz	Pn3	Pn3 2	PNAG001	PNAG001 C2	Philidris	nagasau	Dolichoderinae	Worker	Squamellaria	1.85	2	Chomicki et al. 2019 (Fig. S7, corr. value for plant tissue mean for the species)	Ant_plant	Mutualist	Chomicki, G., Renner, S.S. 2019, New Phytologist 223: 2011-2030	Herbivore	Arboreal	Chomicki, G., Renner, S.S. 2019, New Phytologist 223: 2011-2023	Fiji	2021-12-16	Arboreal		Guillaume Chomicki	Guillaume Chomicki		Unknown	Vanua Levu	NA	NA		Stable isotopes approximate mean value taken as mean per species from Fig. S7 in Chomicky et al. 2019 study	4.2207	0.130241
201-ACRO1	0.239644	-0.00442294	0.214594	0.145833	0.0604535	0.0016108	-0.0887699	-0.0440183	0.425604	0.447836	0.0182809	0.0331532	13-ACRO1	$PWD/201-ACRO1_C1_W1_220805_L001_R1.fastq.gz	$PWD/201-ACRO1_C1_W1_220805_L001_R2.fastq.gz	NA0189	ACRO1 C1 W1	ACRO001	ACRO001 C1	Acropyga	ambigua	Formicinae	Worker		7.141	2	Per genus soil-corr. mean value from same region / Pfeifer et al. 2014, Myrmecological News 19: 31-41 (Appendix S4 table).	Trophobiont	Mutualist	Williams, D J . 1998, Bulletin of the British Museum (Natural History)(Entomology) 67: 1 -64; Klimes pers. obs. - the colony sample sampled with a scale insect	Predator	Ground	Blanchard and Moreau 2017, Evolution 71: 315-328	Papua New Guinea	2022-03-16	Herbivore (subteranean/Arboreal)	NP2A0108,canopy	P. Klimes et al.	P. Klimes	primary	2013-06-26	Numba	900	-5.7222	145.2714¬†¬†	only sample available to share for the genus	19.2802	1.4445
202-ACRO1	0.0863943	0.0938645	0.210817	0.174608	0.0231734	0.00156959	0.0709376	-0.136746	0.422479	0.470779	0.0245488	0.0324008	13-ACRO1	$PWD/202-ACRO1_C1_W2_220805_L001_R1.fastq.gz	$PWD/202-ACRO1_C1_W2_220805_L001_R2.fastq.gz	NA0189	ACRO1 C1 W2	ACRO001	ACRO001 C1	Acropyga	ambigua	Formicinae	Worker		7.141	2	Per genus soil-corr. mean value from same region / Pfeifer et al. 2014, Myrmecological News 19: 31-41 (Appendix S4 table).	Trophobiont	Mutualist	Williams, D J . 1998, Bulletin of the British Museum (Natural History)(Entomology) 67: 1 -64; Klimes pers. obs. - the colony sample sampled with a scale insect	Predator	Ground	Blanchard and Moreau 2017, Evolution 71: 315-328	Papua New Guinea	2022-03-16	Herbivore (subteranean/Arboreal)	NP2A0108,canopy	P. Klimes et al.	P. Klimes	primary	2013-06-27	Numba	900	-5.7222	145.2714¬†¬†	only sample available to share for the genus	11.0621	0.462872
203-ACRO1	0.198792	-0.0136084	0.206985	0.170119	0.0302518	0.00151029	-0.0107624	-0.138092	0.420864	0.460477	0.033464	0.0310701	13-ACRO1	$PWD/203-ACRO1_C1_W3_220805_L001_R1.fastq.gz	$PWD/203-ACRO1_C1_W3_220805_L001_R2.fastq.gz	NA0189	ACRO1 C1 W3	ACRO001	ACRO001 C1	Acropyga	ambigua	Formicinae	Worker		7.141	2	Per genus soil-corr. mean value from same region / Pfeifer et al. 2014, Myrmecological News 19: 31-41 (Appendix S4 table).	Trophobiont	Mutualist	Williams, D J . 1998, Bulletin of the British Museum (Natural History)(Entomology) 67: 1 -64; Klimes pers. obs. - the colony sample sampled with a scale insect	Predator	Ground	Blanchard and Moreau 2017, Evolution 71: 315-328	Papua New Guinea	2022-03-16	Herbivore (subteranean/Arboreal)	NP2A0108,canopy	P. Klimes et al.	P. Klimes	primary	2013-06-28	Numba	900	-5.7222	145.2714¬†¬†	only sample available to share for the genus	18.2471	0.648442
204-ACRO1	0.228114	0.0287645	0.205931	0.151586	0.0411024	0.00141408	-0.054847	-0.143755	0.418822	0.461436	0.0250092	0.0287647	13-ACRO1	$PWD/204-ACRO1_C1_W4_220805_L001_R1.fastq.gz	$PWD/204-ACRO1_C1_W4_220805_L001_R2.fastq.gz	NA0189	ACRO1 C1 W4	ACRO001	ACRO001 C1	Acropyga	ambigua	Formicinae	Worker		7.141	2	Per genus soil-corr. mean value from same region / Pfeifer et al. 2014, Myrmecological News 19: 31-41 (Appendix S4 table).	Trophobiont	Mutualist	Williams, D J . 1998, Bulletin of the British Museum (Natural History)(Entomology) 67: 1 -64; Klimes pers. obs. - the colony sample sampled with a scale insect	Predator	Ground	Blanchard and Moreau 2017, Evolution 71: 315-328	Papua New Guinea	2022-03-16	Herbivore (subteranean/Arboreal)	NP2A0108,canopy	P. Klimes et al.	P. Klimes	primary	2013-06-29	Numba	900	-5.7222	145.2714¬†¬†	only sample available to share for the genus	18.2532	0.808127
205-ACRO1	0.0565419	0.0770418	0.203949	0.158197	0.0217783	0.00135811	0.0666797	-0.0662338	0.415434	0.471953	0.0245226	0.0272683	13-ACRO1	$PWD/205-ACRO1_C1_W5_220805_L001_R1.fastq.gz	$PWD/205-ACRO1_C1_W5_220805_L001_R2.fastq.gz	NA0189	ACRO1 C1 W5	ACRO001	ACRO001 C1	Acropyga	ambigua	Formicinae	Worker		7.141	2	Per genus soil-corr. mean value from same region / Pfeifer et al. 2014, Myrmecological News 19: 31-41 (Appendix S4 table).	Trophobiont	Mutualist	Williams, D J . 1998, Bulletin of the British Museum (Natural History)(Entomology) 67: 1 -64; Klimes pers. obs. - the colony sample sampled with a scale insect	Predator	Ground	Blanchard and Moreau 2017, Evolution 71: 315-328	Papua New Guinea	2022-03-16	Herbivore (subteranean/Arboreal)	NP2A0108,canopy	P. Klimes et al.	P. Klimes	primary	2013-06-30	Numba	900	-5.7222	145.2714¬†¬†	only sample available to share for the genus	10.327	0.443583
206-TETR6	0.189404	0.0650708	0.202096	-0.101981	0.000401617	0.00129941	-0.0700874	0.0720704	0.41378	-0.183196	-0.214246	0.0239307	29-TETR6	$PWD/206-TETR6_C1_W1_220805_L001_R1.fastq.gz	$PWD/206-TETR6_C1_W1_220805_L001_R2.fastq.gz	HP0110	TETR6 C1 W1	TETR006	TETR006 C1	Tetramorium	sp. 6 cf. validiusculum	Myrmicinae	Worker		3.2	2	Own measures from Papua New Guinea, Wanang, Madang province	None	Non_mutualist	Klimes pers. obs. in the sampled site	Omnivore	Arboreal	Klimes et al. 2015 PlosOne 10(2): e0117853	Papua New Guinea	2022-03-21	Herbivore/omnivore (Arboreal)	inside epiphytic roots at 14 m height	P. Klimes et al.	P. Klimes	primary	2013-07-23	Numba	900	-5.7222	145.2714¬†¬†	also few larvae available	14.4598	1.91751
207-TETR6	0.0995491	0.0596198	0.199198	-0.0688253	-0.0281765	0.0011843	0.022821	0.0409365	0.41044	-0.181936	-0.212607	0.0225428	29-TETR6	$PWD/207-TETR6_C1_W2_220805_L001_R1.fastq.gz	$PWD/207-TETR6_C1_W2_220805_L001_R2.fastq.gz	HP0110	TETR6 C1 W2	TETR006	TETR006 C1	Tetramorium	sp. 6 cf. validiusculum	Myrmicinae	Worker		3.2	2	Own measures from Papua New Guinea, Wanang, Madang province	None	Non_mutualist	Klimes pers. obs. in the sampled site	Omnivore	Arboreal	Klimes et al. 2015 PlosOne 10(2): e0117853	Papua New Guinea	2022-03-21	Herbivore/omnivore (Arboreal)	inside epiphytic roots at 14 m height	P. Klimes et al.	P. Klimes	primary	2013-07-23	Numba	900	-5.7222	145.2714¬†¬†	also few larvae available	11.8375	0.439914
208-TETR6	0.246656	0.010284	0.194959	-0.114188	0.0199277	0.00104472	-0.0647635	0.107108	0.408493	-0.184132	-0.214693	0.0218495	29-TETR6	$PWD/208-TETR6_C1_W3_220805_L001_R1.fastq.gz	$PWD/208-TETR6_C1_W3_220805_L001_R2.fastq.gz	HP0110	TETR6 C1 W3	TETR006	TETR006 C1	Tetramorium	sp. 6 cf. validiusculum	Myrmicinae	Worker		3.2	2	Own measures from Papua New Guinea, Wanang, Madang province	None	Non_mutualist	Klimes pers. obs. in the sampled site	Omnivore	Arboreal	Klimes et al. 2015 PlosOne 10(2): e0117853	Papua New Guinea	2022-03-21	Herbivore/omnivore (Arboreal)	WP-4D-0769/1 sample, in hollowbranhc at 5 m height	P. Klimes et al.	P. Klimes	primary	2007-03-15	Wanang	100	-5.2317	145.179	also nw Q available and 1 alate Q available / might be same sp.as TETR003 but due ecol.and color diff.we kept them sep. (sp.complex)	18.3529	2.10195
209-VOMB3	0.107976	0.0538189	0.193613	0.130406	0.00653793	0.00102778	0.140204	-0.147471	0.403259	-0.0179731	0.477905	0.0210131	36-VOMB3	$PWD/209-VOMB3_C1_W4_220805_L001_R1.fastq.gz	$PWD/209-VOMB3_C1_W4_220805_L001_R2.fastq.gz	PKEE123	VOMB3 C1 W4	VOMB003	VOMB003 C1	Vombisidris	sp. 4	Myrmicinae	Worker		1.38	1	Own measures from Papua New Guinea, Wanang, Madang province (another species)	None	Non_mutualist	Klimes pers. obs. in the sampled site	Herbivore	Arboreal	Blanchard and Moreau 2017, Evolution 71: 315-328	Papua New Guinea	2022-03-21	Herbivore/omnivore(Arboreal)	WP-1Z-3096, carton nest on leaves	P. Klimes et al.	P. Klimes	primary	2008-04-03	Wanang	100	-5.2317	145.179	difficult to find more sampoles of the genus in enough worker numbers / stable isotopes measured from another Vombisidris species at the same site	11.6641	1.13679
21-Pn3	0.0488422	0.0738483	0.193248	-0.1592	-0.158189	0.0009235	-0.0352746	0.112738	0.402515	-0.200256	-0.251285	0.0199795	1-Pn3	$PWD/21-Pn3_3_220805_L001_R1.fastq.gz	$PWD/21-Pn3_3_220805_L001_R2.fastq.gz	Pn3	Pn3 3	PNAG001	PNAG001 C2	Philidris	nagasau	Dolichoderinae	Worker	Squamellaria	1.85	2	Chomicki et al. 2019 (Fig. S7, corr. value for plant tissue mean for the species)	Ant_plant	Mutualist	Chomicki, G., Renner, S.S. 2019, New Phytologist 223: 2011-2031	Herbivore	Arboreal	Chomicki, G., Renner, S.S. 2019, New Phytologist 223: 2011-2023	Fiji	2021-12-16	Arboreal		Guillaume Chomicki	Guillaume Chomicki		Unknown	Vanua Levu	NA	NA		Stable isotopes approximate mean value taken as mean per species from Fig. S7 in Chomicky et al. 2019 study	9.83463	2.641
210-VOMB3	0.146251	-0.0522478	0.191408	0.141146	0.00692017	0.000853166	0.112368	-0.0031635	0.401215	-0.191821	0.481405	0.0183361	36-VOMB3	$PWD/210-VOMB3_C1_L2_220805_L001_R1.fastq.gz	$PWD/210-VOMB3_C1_L2_220805_L001_R2.fastq.gz	PKEE123	VOMB3 C1 L2	VOMB003	VOMB003 C1	Vombisidris	sp. 4	Myrmicinae	Larvae		1.38	1	Own measures from Papua New Guinea, Wanang, Madang province (another species)	None	Non_mutualist	Klimes pers. obs. in the sampled site	Herbivore	Arboreal	Blanchard and Moreau 2017, Evolution 71: 315-328	Papua New Guinea	2022-03-21	Herbivore/omnivore(Arboreal)	WP-1Z-3096, carton nest on leaves	P. Klimes et al.	P. Klimes	primary	2008-04-03	Wanang	100	-5.2317	145.179	difficult to find more sampoles of the genus in enough worker numbers / stable isotopes measured from another Vombisidris species at the same site	15.8044	0.887369
211-PHEI4	-0.00155784	0.0457881	0.188403	0.0927874	0.0797998	0.000803686	0.0433886	-0.00497979	0.400037	0.46798	0.0227083	0.0176737	26-PHEI4	$PWD/211-PHEI4_C1_W1_220805_L001_R1.fastq.gz	$PWD/211-PHEI4_C1_W1_220805_L001_R2.fastq.gz	HP0206	PHEI4 C1 W1	PHEI004	PHEI004 C1	Pheidole	hospes	Myrmicinae	Worker		5.1	3	Own measures from Papua New Guinea, Wanang, Madang province	None	Non_mutualist	Klimes pers. obs. in the sampled site	Omnivore	Arboreal	Klimes et al. 2015 PlosOne 10(2): e0117853	Papua New Guinea	2022-03-21	Omnivor/predator	inside epiphytic roots at 17 m height of WP-5A-1051	P. Klimes et al.	P. Klimes	primary	2007-10-03	Wanang	100	-5.2317	145.179	also 2 Q pupae,2 larvae and 1 alate Q incl.	8.09447	0.768181
212-PHEI4	0.123485	0.013397	0.185124	0.0662206	0.0779044	0.000752659	0.0912249	0.0175044	0.395778	0.447023	0.0132454	0.0171923	26-PHEI4	$PWD/212-PHEI4_C1_W2_220805_L001_R1.fastq.gz	$PWD/212-PHEI4_C1_W2_220805_L001_R2.fastq.gz	HP0206	PHEI4 C1 W2	PHEI004	PHEI004 C1	Pheidole	hospes	Myrmicinae	Worker		5.1	3	Own measures from Papua New Guinea, Wanang, Madang province	None	Non_mutualist	Klimes pers. obs. in the sampled site	Omnivore	Arboreal	Klimes et al. 2015 PlosOne 10(2): e0117853	Papua New Guinea	2022-03-21	Omnivor/predator	inside epiphytic roots at 17 m height of WP-5A-1052	P. Klimes et al.	P. Klimes	primary	2007-10-03	Wanang	100	-5.2317	145.179	also 2 Q pupae,2 larvae and 1 alate Q incl.	13.7513	1.28806
213-PHEI4	0.0803633	0.0491963	0.184814	0.094019	0.0780896	0.000713542	0.0771751	-0.0530572	0.394126	0.468459	0.0236409	0.0159437	26-PHEI4	$PWD/213-PHEI4_C1_W3_220805_L001_R1.fastq.gz	$PWD/213-PHEI4_C1_W3_220805_L001_R2.fastq.gz	HP0206	PHEI4 C1 W3	PHEI004	PHEI004 C1	Pheidole	hospes	Myrmicinae	Worker		5.1	3	Own measures from Papua New Guinea, Wanang, Madang province	None	Non_mutualist	Klimes pers. obs. in the sampled site	Omnivore	Arboreal	Klimes et al. 2015 PlosOne 10(2): e0117853	Papua New Guinea	2022-03-21	Omnivor/predator	inside epiphytic roots at 17 m height of WP-5A-1053	P. Klimes et al.	P. Klimes	primary	2007-10-03	Wanang	100	-5.2317	145.179	also 2 Q pupae,2 larvae and 1 alate Q incl.	10.844	0.773514
214-PHEI4	-0.011525	0.023357	0.181743	0.0866556	0.10108	0.000640906	0.0825521	-0.0246694	0.390877	0.454018	0.0216049	0.0152727	26-PHEI4	$PWD/214-PHEI4_C1_W4_220805_L001_R1.fastq.gz	$PWD/214-PHEI4_C1_W4_220805_L001_R2.fastq.gz	HP0206	PHEI4 C1 W4	PHEI004	PHEI004 C1	Pheidole	hospes	Myrmicinae	Worker		5.1	3	Own measures from Papua New Guinea, Wanang, Madang province	None	Non_mutualist	Klimes pers. obs. in the sampled site	Omnivore	Arboreal	Klimes et al. 2015 PlosOne 10(2): e0117853	Papua New Guinea	2022-03-21	Omnivor/predator	inside epiphytic roots at 17 m height of WP-5A-1054	P. Klimes et al.	P. Klimes	primary	2007-10-03	Wanang	100	-5.2317	145.179	also 2 Q pupae,2 larvae and 1 alate Q incl.	9.0397	0.977017
215-PHEI4	-0.336341	-0.111473	0.179822	0.111717	-0.00699532	0.00058007	0.161242	0.0623391	0.387646	0.47576	0.023521	0.0148881	26-PHEI4	$PWD/215-PHEI4_C1_L1_220805_L001_R1.fastq.gz	$PWD/215-PHEI4_C1_L1_220805_L001_R2.fastq.gz	HP0206	PHEI4 C1 L1	PHEI004	PHEI004 C1	Pheidole	hospes	Myrmicinae	Larvae		5.1	3	Own measures from Papua New Guinea, Wanang, Madang province	None	Non_mutualist	Klimes pers. obs. in the sampled site	Omnivore	Arboreal	Klimes et al. 2015 PlosOne 10(2): e0117853	Papua New Guinea	2022-03-21	Omnivor/predator	inside epiphytic roots at 17 m height of WP-5A-1055	P. Klimes et al.	P. Klimes	primary	2007-10-03	Wanang	100	-5.2317	145.179	also 2 Q pupae,2 larvae and 1 alate Q incl.	3.13221	0.0735843
216-PHEI4	0.0769122	-0.0152127	0.178776	0.114147	0.0116219	0.000553357	0.157218	-0.135231	0.383441	0.473047	0.0246906	0.013949	26-PHEI4	$PWD/216-PHEI4_C1_P1_220805_L001_R1.fastq.gz	$PWD/216-PHEI4_C1_P1_220805_L001_R2.fastq.gz	HP0206	PHEI4 C1 P1	PHEI004	PHEI004 C1	Pheidole	hospes	Myrmicinae	Pupae		5.1	3	Own measures from Papua New Guinea, Wanang, Madang province	None	Non_mutualist	Klimes pers. obs. in the sampled site	Omnivore	Arboreal	Klimes et al. 2015 PlosOne 10(2): e0117853	Papua New Guinea	2022-03-21	Omnivor/predator	inside epiphytic roots at 17 m height of WP-5A-1056	P. Klimes et al.	P. Klimes	primary	2007-10-03	Wanang	100	-5.2317	145.179	also 2 Q pupae,2 larvae and 1 alate Q incl.	12.0316	0.28253
217-STRU1	0.246145	-0.135536	0.176371	-0.24519	0.20678	0.000524734	-0.0743832	0.0345631	0.383152	-0.20482	-0.22866	0.0130737	31-STRU1	$PWD/217-STRU1_C1_W1_220805_L001_R1.fastq.gz	$PWD/217-STRU1_C1_W1_220805_L001_R2.fastq.gz	NA0245	STRU1 C1 W1	STRU001	STRU001 C1	Strumigenys	cf. loriae	Myrmicinae	Worker		6.616	3	Own measures from Papua New Guinea, Wanang, Madang province	None	Non_mutualist	Klimes pers. obs. in the sampled site	Predator	Ground	Blanchard and Moreau 2017, Evolution 71: 315-328	Papua New Guinea	2022-03-23	Predator (Arboreal/leaf-litter)	NP1A0016/1,under epiph.roots on trunk	P. Klimes et al.	P. Klimes	primary	2013-10-05	Numba	900	-5.7222	145.2714¬†¬†	difficult to find more samples of the genus/spp in enough worker numbers / stable isotopes measured across anbother 2 Strumigenys species at the same site	28.1154	3.32568
218-STRU1	0.272248	-0.16762	0.174743	-0.221998	0.219167	0.000466819	-0.0554608	0.0347858	0.380527	-0.22395	-0.189546	0.0117797	31-STRU1	$PWD/218-STRU1_C1_W2_220805_L001_R1.fastq.gz	$PWD/218-STRU1_C1_W2_220805_L001_R2.fastq.gz	NA0245	STRU1 C1 W2	STRU001	STRU001 C1	Strumigenys	cf. loriae	Myrmicinae	Worker		6.616	3	Own measures from Papua New Guinea, Wanang, Madang province	None	Non_mutualist	Klimes pers. obs. in the sampled site	Predator	Ground	Blanchard and Moreau 2017, Evolution 71: 315-328	Papua New Guinea	2022-03-23	Predator (Arboreal/leaf-litter)	NP1A0016/1,under epiph.roots on trunk	P. Klimes et al.	P. Klimes	primary	2013-10-05	Numba	900	-5.7222	145.2714¬†¬†	difficult to find more samples of the genus/spp in enough worker numbers / stable isotopes measured across anbother 2 Strumigenys species at the same site	32.7525	3.40589
219-STRU1	0.25703	-0.0781833	0.170601	-0.219918	0.209601	0.000397822	-0.0840166	0.0444433	0.378476	-0.222623	-0.193633	0.0111026	31-STRU1	$PWD/219-STRU1_C1_W3_220805_L001_R1.fastq.gz	$PWD/219-STRU1_C1_W3_220805_L001_R2.fastq.gz	NA0245	STRU1 C1 W3	STRU001	STRU001 C1	Strumigenys	cf. loriae	Myrmicinae	Worker		6.616	3	Own measures from Papua New Guinea, Wanang, Madang province	None	Non_mutualist	Klimes pers. obs. in the sampled site	Predator	Ground	Blanchard and Moreau 2017, Evolution 71: 315-328	Papua New Guinea	2022-03-23	Predator (Arboreal/leaf-litter)	NP1A0016/1,under epiph.roots on trunk	P. Klimes et al.	P. Klimes	primary	2013-10-05	Numba	900	-5.7222	145.2714¬†¬†	difficult to find more samples of the genus/spp in enough worker numbers / stable isotopes measured across anbother 2 Strumigenys species at the same site	25.1825	3.31045
22-Pn3	-0.107642	-0.00538803	0.166497	-0.125848	-0.186637	0.000382059	0.110514	0.104302	0.375442	-0.205328	-0.26973	0.0106219	1-Pn3	$PWD/22-Pn3_4_220805_L001_R1.fastq.gz	$PWD/22-Pn3_4_220805_L001_R2.fastq.gz	Pn3	Pn3 4	PNAG001	PNAG001 C2	Philidris	nagasau	Dolichoderinae	Worker	Squamellaria	1.85	2	Chomicki et al. 2019 (Fig. S7, corr. value for plant tissue mean for the species)	Ant_plant	Mutualist	Chomicki, G., Renner, S.S. 2019, New Phytologist 223: 2011-2032	Herbivore	Arboreal	Chomicki, G., Renner, S.S. 2019, New Phytologist 223: 2011-2023	Fiji	2021-12-16	Arboreal		Guillaume Chomicki	Guillaume Chomicki		Unknown	Vanua Levu	NA	NA		Stable isotopes approximate mean value taken as mean per species from Fig. S7 in Chomicky et al. 2019 study	6.32915	0.196196
220-STRU1	0.308249	-0.211565	0.166281	-0.177512	0.223197	0.000338284	-0.0968334	0.0290969	0.374948	-0.266935	-0.0757077	0.00998737	31-STRU1	$PWD/220-STRU1_C1_W4_220805_L001_R1.fastq.gz	$PWD/220-STRU1_C1_W4_220805_L001_R2.fastq.gz	NA0245	STRU1 C1 W4	STRU001	STRU001 C1	Strumigenys	cf. loriae	Myrmicinae	Worker		6.616	3	Own measures from Papua New Guinea, Wanang, Madang province	None	Non_mutualist	Klimes pers. obs. in the sampled site	Predator	Ground	Blanchard and Moreau 2017, Evolution 71: 315-328	Papua New Guinea	2022-03-23	Predator (Arboreal/leaf-litter)	NP1A0016/1,under epiph.roots on trunk	P. Klimes et al.	P. Klimes	primary	2013-10-05	Numba	900	-5.7222	145.2714¬†¬†	difficult to find more samples of the genus/spp in enough worker numbers / stable isotopes measured across anbother 2 Strumigenys species at the same site	42.5375	3.96544
221-STRU1	0.316725	-0.193716	0.162312	-0.250287	0.205633	0.000301688	-0.126777	0.0668419	0.372708	-0.220219	-0.205824	0.00939862	31-STRU1	$PWD/221-STRU1_C1_W5_220805_L001_R1.fastq.gz	$PWD/221-STRU1_C1_W5_220805_L001_R2.fastq.gz	NA0245	STRU1 C1 W5	STRU001	STRU001 C1	Strumigenys	cf. loriae	Myrmicinae	Worker		6.616	3	Own measures from Papua New Guinea, Wanang, Madang province	None	Non_mutualist	Klimes pers. obs. in the sampled site	Predator	Ground	Blanchard and Moreau 2017, Evolution 71: 315-328	Papua New Guinea	2022-03-23	Predator (Arboreal/leaf-litter)	NP1A0016/1,under epiph.roots on trunk	P. Klimes et al.	P. Klimes	primary	2013-10-05	Numba	900	-5.7222	145.2714¬†¬†	difficult to find more samples of the genus/spp in enough worker numbers / stable isotopes measured across anbother 2 Strumigenys species at the same site	43.0298	4.9308
222-STRU2	0.288207	-0.0627472	0.158538	-0.122217	0.134546	0.000290965	-0.129361	0.00591655	0.368876	-0.214716	0.0587956	0.00912758	X-STRU2	$PWD/222-STRU2_C1_W1_220805_L001_R1.fastq.gz	$PWD/222-STRU2_C1_W1_220805_L001_R2.fastq.gz	HP0065	STRU2 C1 W1	STRU002	STRU002 C1	Strumigenys	szalayi	Myrmicinae	Worker		6.145	2	Own measures from Papua New Guinea, Wanang, Madang province	None	Non_mutualist	Klimes pers. obs. in the sampled site	Predator	Ground	Blanchard and Moreau 2017, Evolution 71: 315-328	Papua New Guinea	2022-03-23	Predator (Arboreal/leaf-litter)	WP-5D-1234/8, living branch in 22 m, Arboreal sp.	P. Klimes et al.	P. Klimes	primary	2007-05-16	Wanang	100	-5.2317	145.179	not many w top spare but also some brood	27.3447	4.50794
223-STRU2	0.27823	-0.0523399	0.157862	-0.242018	0.176152	0.000266224	-0.122141	0.0478661	0.368056	-0.218039	-0.205201	0.00863534	X-STRU2	$PWD/223-STRU2_C1_W2_220805_L001_R1.fastq.gz	$PWD/223-STRU2_C1_W2_220805_L001_R2.fastq.gz	HP0065	STRU2 C1 W2	STRU002	STRU002 C1	Strumigenys	szalayi	Myrmicinae	Worker		6.145	2	Own measures from Papua New Guinea, Wanang, Madang province	None	Non_mutualist	Klimes pers. obs. in the sampled site	Predator	Ground	Blanchard and Moreau 2017, Evolution 71: 315-328	Papua New Guinea	2022-03-23	Predator (Arboreal/leaf-litter)	WP-5D-1234/8, living branch in 22 m, Arboreal sp.	P. Klimes et al.	P. Klimes	primary	2007-05-17	Wanang	100	-5.2317	145.179	not many w top spare but also some brood	21.8213	4.63885
224-STRU2	0.302928	-0.130309	0.156178	-0.220751	0.158443	0.000253943	-0.127011	0.0624261	0.366121	-0.239175	-0.15762	0.00829366	X-STRU2	$PWD/224-STRU2_C1_W3_220805_L001_R1.fastq.gz	$PWD/224-STRU2_C1_W3_220805_L001_R2.fastq.gz	HP0065	STRU2 C1 W3	STRU002	STRU002 C1	Strumigenys	szalayi	Myrmicinae	Worker		6.145	2	Own measures from Papua New Guinea, Wanang, Madang province	None	Non_mutualist	Klimes pers. obs. in the sampled site	Predator	Ground	Blanchard and Moreau 2017, Evolution 71: 315-328	Papua New Guinea	2022-03-23	Predator (Arboreal/leaf-litter)	WP-5D-1234/8, living branch in 22 m, Arboreal sp.	P. Klimes et al.	P. Klimes	primary	2007-05-18	Wanang	100	-5.2317	145.179	not many w top spare but also some brood	30.5745	4.86198
225-STRU2	0.273427	-0.0787368	0.154208	-0.234024	0.213617	0.000238465	-0.11606	-0.00627195	0.363675	-0.220141	-0.201689	0.00757723	X-STRU2	$PWD/225-STRU2_C1_W4_220805_L001_R1.fastq.gz	$PWD/225-STRU2_C1_W4_220805_L001_R2.fastq.gz	HP0065	STRU2 C1 W4	STRU002	STRU002 C1	Strumigenys	szalayi	Myrmicinae	Worker		6.145	2	Own measures from Papua New Guinea, Wanang, Madang province	None	Non_mutualist	Klimes pers. obs. in the sampled site	Predator	Ground	Blanchard and Moreau 2017, Evolution 71: 315-328	Papua New Guinea	2022-03-23	Predator (Arboreal/leaf-litter)	WP-5D-1234/8, living branch in 22 m, Arboreal sp.	P. Klimes et al.	P. Klimes	primary	2007-05-19	Wanang	100	-5.2317	145.179	not many w top spare but also some brood	25.4557	3.63959
229-PHIL1	0.303124	-0.0667669	0.150242	0.0885393	0.0620917	0.000216121	-0.184291	-0.0648142	0.360792	-0.424149	0.427716	0.00714977	2-PHIL1	$PWD/229-PHIL1_C1_W1_220805_L001_R1.fastq.gz	$PWD/229-PHIL1_C1_W1_220805_L001_R2.fastq.gz	HP0141	PHIL1 C1 W1	PHIL001	PHIL001 C1	Philidris	cordata	Dolichoderinae	Worker		5.658	5	Own measures from Papua New Guinea, Wanang, Madang province	Trophobiont	Mutualist	Klimes pers. obs. in the sampled site	Omnivore	Arboreal	Klimes et al. 2015 PlosOne 10(2): e0117853	Papua New Guinea	2022-03-10	Omnivore (Arboreal)	WP-4B-0851,carton tunnel over tree	P. Klimes et al.	P. Klimes	primary	2007-08-16	Wanang	100	-5.2317	145.179	also 1 queen pupa available	24.5294	1.547
230-PHIL1	0.310115	-0.0285873	0.147301	0.0929198	0.0528979	0.000157501	-0.146311	-0.0318736	0.358377	-0.421014	0.431038	0.00621153	2-PHIL1	$PWD/230-PHIL1_C1_W2_220805_L001_R1.fastq.gz	$PWD/230-PHIL1_C1_W2_220805_L001_R2.fastq.gz	HP0141	PHIL1 C1 W2	PHIL001	PHIL001 C1	Philidris	cordata	Dolichoderinae	Worker		5.658	5	Own measures from Papua New Guinea, Wanang, Madang province	Trophobiont	Mutualist	Klimes pers. obs. in the sampled site	Omnivore	Arboreal	Klimes et al. 2015 PlosOne 10(2): e0117853	Papua New Guinea	2022-03-10	Omnivore (Arboreal)	WP-4B-0851,carton tunnel over tree	P. Klimes et al.	P. Klimes	primary	2007-08-16	Wanang	100	-5.2317	145.179	also 1 queen pupa available	22.3366	1.46733
232-PHIL1	0.225341	-0.00720448	0.144632	0.111302	0.0268755	0.000117989	-0.0974383	0.0429626	0.357136	-0.416656	0.440211	0.00545752	2-PHIL1	$PWD/232-PHIL1_C1_W4_220805_L001_R1.fastq.gz	$PWD/232-PHIL1_C1_W4_220805_L001_R2.fastq.gz	HP0141	PHIL1 C1 W4	PHIL001	PHIL001 C1	Philidris	cordata	Dolichoderinae	Worker		5.658	5	Own measures from Papua New Guinea, Wanang, Madang province	Trophobiont	Mutualist	Klimes pers. obs. in the sampled site	Omnivore	Arboreal	Klimes et al. 2015 PlosOne 10(2): e0117853	Papua New Guinea	2022-03-10	Omnivore (Arboreal)	WP-4B-0851,carton tunnel over tree	P. Klimes et al.	P. Klimes	primary	2007-08-17	Wanang	100	-5.2317	145.179	also 1 queen pupa available	17.3273	1.12335
233-PHIL1	0.308874	-0.064019	0.143217	0.0645066	0.0927965	0.00011575	-0.24071	-0.102882	0.354345	-0.424922	0.403905	0.00531152	2-PHIL1	$PWD/233-PHIL1_C1_L1_220805_L001_R1.fastq.gz	$PWD/233-PHIL1_C1_L1_220805_L001_R2.fastq.gz	HP0141	PHIL1 C1 L1	PHIL001	PHIL001 C1	Philidris	cordata	Dolichoderinae	Larvae		5.658	5	Own measures from Papua New Guinea, Wanang, Madang province	Trophobiont	Mutualist	Klimes pers. obs. in the sampled site	Omnivore	Arboreal	Klimes et al. 2015 PlosOne 10(2): e0117853	Papua New Guinea	2022-03-10	Omnivore (Arboreal)	WP-4B-0851,carton tunnel over tree	P. Klimes et al.	P. Klimes	primary	2007-08-19	Wanang	100	-5.2317	145.179	also 1 queen pupa available	25.8756	2.44083
234-PHIL1	0.27737	0.0068867	0.139433	0.0394573	0.0964589	0.000104037	-0.183781	-0.0719436	0.352218	-0.43112	0.403837	0.00498967	2-PHIL1	$PWD/234-PHIL1_C1_L2_220805_L001_R1.fastq.gz	$PWD/234-PHIL1_C1_L2_220805_L001_R2.fastq.gz	HP0141	PHIL1 C1 L2	PHIL001	PHIL001 C1	Philidris	cordata	Dolichoderinae	Larvae		5.658	5	Own measures from Papua New Guinea, Wanang, Madang province	Trophobiont	Mutualist	Klimes pers. obs. in the sampled site	Omnivore	Arboreal	Klimes et al. 2015 PlosOne 10(2): e0117853	Papua New Guinea	2022-03-10	Omnivore (Arboreal)	WP-4B-0851,carton tunnel over tree	P. Klimes et al.	P. Klimes	primary	2007-08-20	Wanang	100	-5.2317	145.179	also 1 queen pupa available	19.4974	2.38531
235-PHIL1	0.339474	-0.114195	0.138164	-0.016801	0.127952	8.13e-05	-0.244792	-0.014016	0.348938	-0.417607	0.358139	0.00455149	2-PHIL1	$PWD/235-PHIL1_C1_P1_220805_L001_R1.fastq.gz	$PWD/235-PHIL1_C1_P1_220805_L001_R2.fastq.gz	HP0141	PHIL1 C1 P1	PHIL001	PHIL001 C1	Philidris	cordata	Dolichoderinae	Pupae		5.658	5	Own measures from Papua New Guinea, Wanang, Madang province	Trophobiont	Mutualist	Klimes pers. obs. in the sampled site	Omnivore	Arboreal	Klimes et al. 2015 PlosOne 10(2): e0117853	Papua New Guinea	2022-03-10	Omnivore (Arboreal)	WP-4B-0851,carton tunnel over tree	P. Klimes et al.	P. Klimes	primary	2007-08-20	Wanang	100	-5.2317	145.179	also 1 queen pupa available	29.9967	3.66686
236-PHIL1	0.125151	0.0691978	0.136592	0.102073	0.0248062	6.74e-05	-0.0564172	0.0469353	0.346132	-0.414181	0.441463	0.00408838	2-PHIL1	$PWD/236-PHIL1_C1_Q1_220805_L001_R1.fastq.gz	$PWD/236-PHIL1_C1_Q1_220805_L001_R2.fastq.gz	HP0141	PHIL1 C1 Q1	PHIL001	PHIL001 C1	Philidris	cordata	Dolichoderinae	Queen		5.658	5	Own measures from Papua New Guinea, Wanang, Madang province	Trophobiont	Mutualist	Klimes pers. obs. in the sampled site	Omnivore	Arboreal	Klimes et al. 2015 PlosOne 10(2): e0117853	Papua New Guinea	2022-03-10	Omnivore (Arboreal)	WP-4B-0851,carton tunnel over tree	P. Klimes et al.	P. Klimes	primary	2007-08-18	Wanang	100	-5.2317	145.179	also 1 queen pupa available	12.4986	1.24189
237-PHIL1	0.349482	-0.215605	0.135077	0.0138637	0.172713	6.29e-05	-0.232288	-0.00542888	0.344943	-0.415848	0.355182	0.0039286	2-PHIL1	$PWD/237-PHIL1_C2_W1_220805_L001_R1.fastq.gz	$PWD/237-PHIL1_C2_W1_220805_L001_R2.fastq.gz	NA0164	PHIL1 C2 W1	PHIL001	PHIL001 C2	Philidris	cordata	Dolichoderinae	Worker		5.658	5	Own measures from Papua New Guinea, Wanang, Madang province	Trophobiont	Mutualist	Klimes pers. obs. in the sampled site	Omnivore	Arboreal	Klimes et al. 2015 PlosOne 10(2): e0117853	Papua New Guinea	2022-03-14	Omnivore (Arboreal)	NP1A0052 tree/ epiph.root soil in canopy	P. Klimes et al.	P. Klimes	primary	2013-06-18	Numba	900	-5.7222	145.2714¬†¬†	difficult to find more samples of the genus/spp in enough worker numbers in Numba site	51.6315	3.84917
238-PHIL1	0.336784	-0.162476	0.133204	0.0150871	0.183332	4.83e-05	-0.237041	-0.059404	0.342531	-0.41768	0.343705	0.00373014	2-PHIL1	$PWD/238-PHIL1_C2_W2_220805_L001_R1.fastq.gz	$PWD/238-PHIL1_C2_W2_220805_L001_R2.fastq.gz	NA0164	PHIL1 C2 W2	PHIL001	PHIL001 C2	Philidris	cordata	Dolichoderinae	Worker		5.658	5	Own measures from Papua New Guinea, Wanang, Madang province	Trophobiont	Mutualist	Klimes pers. obs. in the sampled site	Omnivore	Arboreal	Klimes et al. 2015 PlosOne 10(2): e0117853	Papua New Guinea	2022-03-14	Omnivore (Arboreal)	NP1A0052 tree/ epiph.root soil in canopy	P. Klimes et al.	P. Klimes	primary	2013-06-18	Numba	900	-5.7222	145.2714¬†¬†	difficult to find more samples of the genus/spp in enough worker numbers in Numba site	38.7246	3.74998
239-PHIL1	0.346435	-0.195808	0.13097	0.0306513	0.153437	3.22e-05	-0.250547	-0.0234801	0.342024	-0.422845	0.377069	0.00350933	2-PHIL1	$PWD/239-PHIL1_C2_W3_220805_L001_R1.fastq.gz	$PWD/239-PHIL1_C2_W3_220805_L001_R2.fastq.gz	NA0164	PHIL1 C2 W3	PHIL001	PHIL001 C2	Philidris	cordata	Dolichoderinae	Worker		5.658	5	Own measures from Papua New Guinea, Wanang, Madang province	Trophobiont	Mutualist	Klimes pers. obs. in the sampled site	Omnivore	Arboreal	Klimes et al. 2015 PlosOne 10(2): e0117853	Papua New Guinea	2022-03-14	Omnivore (Arboreal)	NP1A0052 tree/ epiph.root soil in canopy	P. Klimes et al.	P. Klimes	primary	2013-06-18	Numba	900	-5.7222	145.2714¬†¬†	difficult to find more samples of the genus/spp in enough worker numbers in Numba site	46.9786	3.53203
240-PHIL1	0.346195	-0.198683	0.130044	-0.0590872	0.208599	2.87e-05	-0.26847	-0.0447982	0.339728	-0.406533	0.278143	0.00317856	2-PHIL1	$PWD/240-PHIL1_C2_W4_220805_L001_R1.fastq.gz	$PWD/240-PHIL1_C2_W4_220805_L001_R2.fastq.gz	NA0164	PHIL1 C2 W4	PHIL001	PHIL001 C2	Philidris	cordata	Dolichoderinae	Worker		5.658	5	Own measures from Papua New Guinea, Wanang, Madang province	Trophobiont	Mutualist	Klimes pers. obs. in the sampled site	Omnivore	Arboreal	Klimes et al. 2015 PlosOne 10(2): e0117853	Papua New Guinea	2022-03-14	Omnivore (Arboreal)	NP1A0052 tree/ epiph.root soil in canopy	P. Klimes et al.	P. Klimes	primary	2013-06-18	Numba	900	-5.7222	145.2714¬†¬†	difficult to find more samples of the genus/spp in enough worker numbers in Numba site	47.7543	4.49298
241-PHIL1	0.359915	-0.206309	0.129002	-0.0456037	0.20314	1.64e-05	-0.267294	-0.0260215	0.337455	-0.40639	0.281123	0.00291788	2-PHIL1	$PWD/241-PHIL1_C2_W5_220805_L001_R1.fastq.gz	$PWD/241-PHIL1_C2_W5_220805_L001_R2.fastq.gz	NA0164	PHIL1 C2 W5	PHIL001	PHIL001 C2	Philidris	cordata	Dolichoderinae	Worker		5.658	5	Own measures from Papua New Guinea, Wanang, Madang province	Trophobiont	Mutualist	Klimes pers. obs. in the sampled site	Omnivore	Arboreal	Klimes et al. 2015 PlosOne 10(2): e0117853	Papua New Guinea	2022-03-14	Omnivore (Arboreal)	NP1A0052 tree/ epiph.root soil in canopy	P. Klimes et al.	P. Klimes	primary	2013-06-18	Numba	900	-5.7222	145.2714¬†¬†	difficult to find more samples of the genus/spp in enough worker numbers in Numba site	49.8959	4.62915
242-TURN1	0.103506	0.160976	0.125724	0.0767465	0.0419372	1.5e-05	-0.14531	-0.133676	0.336205	-0.156008	0.446307	0.00261236	4-TURN1	$PWD/242-TURN1_C1_L1_220805_L001_R1.fastq.gz	$PWD/242-TURN1_C1_L1_220805_L001_R2.fastq.gz	HP0099	TURN1 C1 L1	TURN001	TURN001 C1	Turneria	dahlii	Dolichoderinae	Larvae		3.98	1	Own measures from Papua New Guinea, Wanang, Madang province	None	Non_mutualist	Klimes pers. obs. in the sampled site; no ref.; https://www.antwiki.org/wiki/Trophobiosis	Omnivore	Arboreal	Klimes et al. 2015 PlosOne 10(2): e0117853	Papua New Guinea	2022-03-14	Omnivore (Arboreal)	WS-1E-0964 / dead twig in canopy	P. Klimes et al.	P. Klimes	secondary	2007-07-25	Wanang	100	-5.2296	145.178	also brood available	10.5449	2.06902
243-TURN1	0.171484	0.142678	0.123282	0.0799079	0.05073	9.67e-06	-0.217476	-0.131066	0.335169	-0.190788	0.447589	0.00254842	4-TURN1	$PWD/243-TURN1_C1_L3_220805_L001_R1.fastq.gz	$PWD/243-TURN1_C1_L3_220805_L001_R2.fastq.gz	HP0099	TURN1 C1 L3	TURN001	TURN001 C1	Turneria	dahlii	Dolichoderinae	Larvae		3.98	1	Own measures from Papua New Guinea, Wanang, Madang province	None	Non_mutualist	Klimes pers. obs. in the sampled site; no ref.; https://www.antwiki.org/wiki/Trophobiosis	Omnivore	Arboreal	Klimes et al. 2015 PlosOne 10(2): e0117853	Papua New Guinea	2022-03-14	Omnivore (Arboreal)	WS-1E-0964 / dead twig in canopy	P. Klimes et al.	P. Klimes	secondary	2007-07-25	Wanang	100	-5.2296	145.178	also brood available	12.7817	1.97369
244-TURN1	0.123876	0.149443	0.119546	0.107639	0.0114938	2.87e-06	-0.145522	-0.148081	0.333883	-0.0817074	0.470882	0.00249602	4-TURN1	$PWD/244-TURN1_C2_W1_220805_L001_R1.fastq.gz	$PWD/244-TURN1_C2_W1_220805_L001_R2.fastq.gz	HP0641	TURN1 C2 W1	TURN001	TURN001 C2	Turneria	dahlii	Dolichoderinae	Worker		3.98	1	Own measures from Papua New Guinea, Wanang, Madang province	None	Non_mutualist	Klimes pers. obs. in the sampled site; no ref.; https://www.antwiki.org/wiki/Trophobiosis	Omnivore	Arboreal	Klimes et al. 2015 PlosOne 10(2): e0117853	Papua New Guinea	2022-03-14	Omnivore (Arboreal)	WS-5E-3224/10,hollow climber 20 m high in canopy	P. Klimes et al.	P. Klimes	secondary	2007-10-29	Wanang	100	-5.2296	145.178		11.0117	1.48453
245-TURN1	0.33547	-0.171953	0.117727	0.0245977	0.151833	0	-0.268568	-0.055989	0.331276	-0.196971	0.33713	0.00228044	4-TURN1	$PWD/245-TURN1_C2_P1_220805_L001_R1.fastq.gz	$PWD/245-TURN1_C2_P1_220805_L001_R2.fastq.gz	HP0641	TURN1 C2 P1	TURN001	TURN001 C2	Turneria	dahlii	Dolichoderinae	Pupae		3.98	1	Own measures from Papua New Guinea, Wanang, Madang province	None	Non_mutualist	Klimes pers. obs. in the sampled site; no ref.; https://www.antwiki.org/wiki/Trophobiosis	Omnivore	Arboreal	Klimes et al. 2015 PlosOne 10(2): e0117853	Papua New Guinea	2022-03-14	Omnivore (Arboreal)	WS-5E-3224/10,hollow climber 20 m high in canopy	P. Klimes et al.	P. Klimes	secondary	2007-10-29	Wanang	100	-5.2296	145.178		42.5952	4.0771
246-TURN1	0.335047	-0.223338	0.117412	-0.0461124	0.17372	-2.77e-06	-0.249113	-0.029971	0.328879	-0.257679	0.258248	0.00223638	4-TURN1	$PWD/246-TURN1_C2_P3_220805_L001_R1.fastq.gz	$PWD/246-TURN1_C2_P3_220805_L001_R2.fastq.gz	HP0641	TURN1 C2 P3	TURN001	TURN001 C2	Turneria	dahlii	Dolichoderinae	Pupae		3.98	1	Own measures from Papua New Guinea, Wanang, Madang province	None	Non_mutualist	Klimes pers. obs. in the sampled site; no ref.; https://www.antwiki.org/wiki/Trophobiosis	Omnivore	Arboreal	Klimes et al. 2015 PlosOne 10(2): e0117853	Papua New Guinea	2022-03-14	Omnivore (Arboreal)	WS-5E-3224/10,hollow climber 20 m high in canopy	P. Klimes et al.	P. Klimes	secondary	2007-10-29	Wanang	100	-5.2296	145.178		61.261	4.81539
247-AENI1	0.290419	-0.00965291	0.112773	-0.255803	-0.091023	-3.33e-06	-0.250512	-0.0637876	0.3264	-0.207405	-0.188408	0.00205141	34-AENI1	$PWD/247-AENI1_C1_W1_220805_L001_R1.fastq.gz	$PWD/247-AENI1_C1_W1_220805_L001_R2.fastq.gz	WP3A0513/6	AENI1 C1 W1	AENI001	AENI001 C1	Aenictus	huonicus	Dorylinae	Worker		4.665	9	Per genus soil-corr. mean value from same region / Pfeifer et al. 2014, Myrmecological News 19: 31-41 (Appendix S4 table).	None	Non_mutualist	no ref.; https://www.antwiki.org/wiki/Trophobiosis	Omnivore	Ground	Blanchard and Moreau 2017, Evolution 71: 315-328	Papua New Guinea	2022-03-16	Predator	foraging on trunk	P. Klimes et al.	P. Klimes	primary	2007-07-13	Wanang	100	-5.2317	145.179	foraging but 1 larva present	22.9247	3.2336
248-AENI1	-0.211635	0.150597	0.112211	-0.0689011	-0.0360797	-7.44e-06	0.0265964	-0.0860888	0.324789	-0.177208	-0.197522	0.00186784	34-AENI1	$PWD/248-AENI1_C1_W2_220805_L001_R1.fastq.gz	$PWD/248-AENI1_C1_W2_220805_L001_R2.fastq.gz	WP3A0513/6	AENI1 C1 W2	AENI001	AENI001 C1	Aenictus	huonicus	Dorylinae	Worker		4.665	9	Per genus soil-corr. mean value from same region / Pfeifer et al. 2014, Myrmecological News 19: 31-41 (Appendix S4 table).	None	Non_mutualist	no ref.; https://www.antwiki.org/wiki/Trophobiosis	Omnivore	Ground	Blanchard and Moreau 2017, Evolution 71: 315-328	Papua New Guinea	2022-03-16	Predator	foraging on trunk	P. Klimes et al.	P. Klimes	primary	2007-07-14	Wanang	100	-5.2317	145.179	foraging but 1 larva present	4.76727	0.125181
249-AENI1	0.234785	0.0352468	0.111062	-0.203002	-0.141235	-1.19e-05	-0.0991859	-0.0589373	0.323167	-0.180216	-0.19301	0.00166603	34-AENI1	$PWD/249-AENI1_C1_W4_220805_L001_R1.fastq.gz	$PWD/249-AENI1_C1_W4_220805_L001_R2.fastq.gz	WP3A0513/6	AENI1 C1 W4	AENI001	AENI001 C1	Aenictus	huonicus	Dorylinae	Worker		4.665	9	Per genus soil-corr. mean value from same region / Pfeifer et al. 2014, Myrmecological News 19: 31-41 (Appendix S4 table).	None	Non_mutualist	no ref.; https://www.antwiki.org/wiki/Trophobiosis	Omnivore	Ground	Blanchard and Moreau 2017, Evolution 71: 315-328	Papua New Guinea	2022-03-16	Predator	foraging on trunk	P. Klimes et al.	P. Klimes	primary	2007-07-12	Wanang	100	-5.2317	145.179	foraging but 1 larva present	17.66	1.72505
250-CAMP21	-0.16881	0.128659	0.110151	-0.127318	-0.185737	-1.71e-05	0.00516245	0.0833018	0.322141	-0.191412	-0.231857	0.00157729	14-CAMP21	$PWD/250-CAMP21_C1_W2_220805_L001_R1.fastq.gz	$PWD/250-CAMP21_C1_W2_220805_L001_R2.fastq.gz	HP0177	CAMP21 C1 W2	CAMP021	CAMP021 C1	Overbeckia	papuana sp.nov.	Formicinae	Worker		1.77	19	Own measures from Papua New Guinea, Wanang, Madang province (used mean accross 4 Camponotini other species)	None	Non_mutualist	Klimes pers. obs. in the sampled site	Herbivore	Arboreal	Klimes et al. 2022 Invertebrate Systematics	Papua New Guinea	2022-03-17	Omnivore (Arboreal/leaf-litter)	NS1A0028/4,trunk gallery at 0.5 m	P. Klimes et al.	P. Klimes	P. Klimes	2013-10-08	Numba	900	-5.7222	145.2714¬†¬†	also 2 larvae avail.	5.39152	0.192519
251-PARA5	-0.101036	0.191224	0.108303	0.0983664	0.0072627	-2.35e-05	-0.0124348	-0.229689	0.320101	0.462011	0.0266209	0.00139775	11-PARA5	$PWD/251-PARA5_C1_L1_220805_L001_R1.fastq.gz	$PWD/251-PARA5_C1_L1_220805_L001_R2.fastq.gz	HP0189	PARA5 C1 L1	PARA005	PARA005 C1	Nylanderia	aff. vaga	Formicinae	Larvae		3.93	3	Own measures from Papua New Guinea, Wanang, Madang province	None	Non_mutualist	Klimes pers. obs. in the sampled site	Omnivore	Ground	Blanchard and Moreau 2017, Evolution 71: 315-328.	Papua New Guinea	2022-03-23	Predator (ground-dwelling)	WS-1 Winkler 5	P. Klimes et al.	P.Klimes	secondary	2007-04-07	Wanang	100	-5.2296	145.178	gr.dwelling litter sp. in Wanang / predator	6.64507	0.442373
252-PARA5	0.0127923	0.2055	0.107192	0.0917169	0.0152703	-2.51e-05	-0.115674	-0.161184	0.319463	0.458505	0.0256645	0.00113392	11-PARA5	$PWD/252-PARA5_C1_L2_220805_L001_R1.fastq.gz	$PWD/252-PARA5_C1_L2_220805_L001_R2.fastq.gz	HP0189	PARA5 C1 L2	PARA005	PARA005 C1	Nylanderia	aff. vaga	Formicinae	Larvae		3.93	3	Own measures from Papua New Guinea, Wanang, Madang province	None	Non_mutualist	Klimes pers. obs. in the sampled site	Omnivore	Ground	Blanchard and Moreau 2017, Evolution 71: 315-328.	Papua New Guinea	2022-03-23	Predator (ground-dwelling)	WS-1 Winkler 5	P. Klimes et al.	P.Klimes	secondary	2007-04-07	Wanang	100	-5.2296	145.178	gr.dwelling litter sp. in Wanang / predator	8.26495	0.618327
253-PARA5	0.0331263	0.169529	0.106505	0.0962299	0.00650082	-3.13e-05	-0.104608	-0.0777969	0.318563	0.466483	0.0242026	0.00102119	11-PARA5	$PWD/253-PARA5_C1_L3_220805_L001_R1.fastq.gz	$PWD/253-PARA5_C1_L3_220805_L001_R2.fastq.gz	HP0189	PARA5 C1 L3	PARA005	PARA005 C1	Nylanderia	aff. vaga	Formicinae	Larvae		3.93	3	Own measures from Papua New Guinea, Wanang, Madang province	None	Non_mutualist	Klimes pers. obs. in the sampled site	Omnivore	Ground	Blanchard and Moreau 2017, Evolution 71: 315-328.	Papua New Guinea	2022-03-23	Predator (ground-dwelling)	WS-1 Winkler 5	P. Klimes et al.	P.Klimes	secondary	2007-04-07	Wanang	100	-5.2296	145.178	gr.dwelling litter sp. in Wanang / predator	8.99622	0.612881
254-PARA5	-0.165414	0.17926	0.105221	0.101248	0.00328849	-3.37e-05	0.0478825	-0.201433	0.315385	0.463684	0.0266418	0.000973369	11-PARA5	$PWD/254-PARA5_C1_L4_220805_L001_R1.fastq.gz	$PWD/254-PARA5_C1_L4_220805_L001_R2.fastq.gz	HP0189	PARA5 C1 L4	PARA005	PARA005 C1	Nylanderia	aff. vaga	Formicinae	Larvae		3.93	3	Own measures from Papua New Guinea, Wanang, Madang province	None	Non_mutualist	Klimes pers. obs. in the sampled site	Omnivore	Ground	Blanchard and Moreau 2017, Evolution 71: 315-328.	Papua New Guinea	2022-03-23	Predator (ground-dwelling)	WS-1 Winkler 5	P. Klimes et al.	P.Klimes	secondary	2007-04-07	Wanang	100	-5.2296	145.178	gr.dwelling litter sp. in Wanang / predator	5.49589	0.333191
255-PARA10	0.341069	-0.12727	0.102468	-0.335196	0.223925	-4.09e-05	-0.238151	-0.0301153	0.313613	-0.233621	-0.199211	0.000800591	33-PARA10	$PWD/255-PARA10_C2_W1_220805_L001_R1.fastq.gz	$PWD/255-PARA10_C2_W1_220805_L001_R2.fastq.gz	NA0261	PARA10 C2 W1	PARA010	PARA010 C2	Paraparatrechina	sp. 10	Formicinae	Worker		4.19	4	Own measures from Papua New Guinea, Wanang, Madang province	Trophobiont	Mutualist	Klimes pers. obs. in the sampled site	Omnivore	Arboreal	Klimes et al. 2015 PlosOne 10(2): e0117853	Papua New Guinea	2022-03-17	Omnivore (Arboreal/leaf-litter)	NS4A0257/1, in rotton branch at 3 m	P. Klimes et al.	P. Klimes	secondary	2013-11-21	Numba	900	-5.7222	145.2714¬†¬†		35.9821	6.03277
257-PARA10	0.327958	-0.179195	0.0997285	-0.291631	0.198836	-4.76e-05	-0.184085	0.0545121	0.312272	-0.209188	-0.198994	0.00079298	33-PARA10	$PWD/257-PARA10_C2_W3_220805_L001_R1.fastq.gz	$PWD/257-PARA10_C2_W3_220805_L001_R2.fastq.gz	NA0261	PARA10 C2 W3	PARA010	PARA010 C2	Paraparatrechina	sp. 10	Formicinae	Worker		4.19	4	Own measures from Papua New Guinea, Wanang, Madang province	Trophobiont	Mutualist	Klimes pers. obs. in the sampled site	Omnivore	Arboreal	Klimes et al. 2015 PlosOne 10(2): e0117853	Papua New Guinea	2022-03-17	Omnivore (Arboreal/leaf-litter)	NS4A0257/1, in rotton branch at 3 m	P. Klimes et al.	P. Klimes	secondary	2013-11-21	Numba	900	-5.7222	145.2714¬†¬†		48.8606	7.00171
258-PARA10	0.356256	-0.0957309	0.0984721	-0.279347	0.174844	-5.26e-05	-0.247894	0.0137913	0.309258	-0.236623	-0.200993	0.00074929	33-PARA10	$PWD/258-PARA10_C2_W4_220805_L001_R1.fastq.gz	$PWD/258-PARA10_C2_W4_220805_L001_R2.fastq.gz	NA0261	PARA10 C2 W4	PARA010	PARA010 C2	Paraparatrechina	sp. 10	Formicinae	Worker		4.19	4	Own measures from Papua New Guinea, Wanang, Madang province	Trophobiont	Mutualist	Klimes pers. obs. in the sampled site	Omnivore	Arboreal	Klimes et al. 2015 PlosOne 10(2): e0117853	Papua New Guinea	2022-03-17	Omnivore (Arboreal/leaf-litter)	NS4A0257/1, in rotton branch at 3 m	P. Klimes et al.	P. Klimes	secondary	2013-11-21	Numba	900	-5.7222	145.2714¬†¬†		32.6101	6.6353
259-PARA10	0.333352	-0.220451	0.096676	-0.343937	0.179786	-5.6e-05	-0.215696	0.0369454	0.307699	-0.227747	-0.19713	0.00067505	33-PARA10	$PWD/259-PARA10_C2_W5_220805_L001_R1.fastq.gz	$PWD/259-PARA10_C2_W5_220805_L001_R2.fastq.gz	NA0261	PARA10 C2 W5	PARA010	PARA010 C2	Paraparatrechina	sp. 10	Formicinae	Worker		4.19	4	Own measures from Papua New Guinea, Wanang, Madang province	Trophobiont	Mutualist	Klimes pers. obs. in the sampled site	Omnivore	Arboreal	Klimes et al. 2015 PlosOne 10(2): e0117853	Papua New Guinea	2022-03-17	Omnivore (Arboreal/leaf-litter)	NS4A0257/1, in rotton branch at 3 m	P. Klimes et al.	P. Klimes	secondary	2013-11-21	Numba	900	-5.7222	145.2714¬†¬†		68.0002	7.39143
26-C7	-0.22238	0.140218	0.0951001	-0.186042	-0.216372	-7.21e-05	0.104798	-0.0944307	0.305714	-0.176684	-0.188342	0.000537047	21-C7	$PWD/26-C7_P_1_220805_L001_R1.fastq.gz	$PWD/26-C7_P_1_220805_L001_R2.fastq.gz	C7 P	C7 P 1	COR001	COR001 C1	Crematogaster	coriaria	Myrmicinae	Worker	NA	3.36	7	Pfeifer et al. 2014, Myrmecological News 19: 31-41 (Appendix S4 table, soil-baseline corrected value).	Trophobiont	Mutualist	Bluthgen et al. 2006, Insect. Soc. 53: 194–203	Omnivore	Ground	Blanchard and Moreau 2017, Evolution 71: 315-328.	Papua New Guinea	2022-03-16	Herbivore (Arboreal)	nest in a liana,WS-4D-0873	P. Klimes et al.	P. Klimes	secondary	2007-03-08	Wanang	100	-5.2296	145.178	unique sample for the genus - none did bacteria before	5.00983	0.207116
260-PARA10	0.290463	-0.0293608	0.0923139	-0.154376	0.0708659	-7.59e-05	-0.196318	0.0456764	0.304678	-0.196924	-0.197155	0.000453438	33-PARA10	$PWD/260-PARA10_C2_Q1_220805_L001_R1.fastq.gz	$PWD/260-PARA10_C2_Q1_220805_L001_R2.fastq.gz	NA0261	PARA10 C2 Q1	PARA010	PARA010 C2	Paraparatrechina	sp. 10	Formicinae	Queen		4.19	4	Own measures from Papua New Guinea, Wanang, Madang province	Trophobiont	Mutualist	Klimes pers. obs. in the sampled site	Omnivore	Arboreal	Klimes et al. 2015 PlosOne 10(2): e0117853	Papua New Guinea	2022-03-17	Omnivore (Arboreal/leaf-litter)	NS4A0257/1, in rotton branch at 3 m	P. Klimes et al.	P. Klimes	secondary	2013-11-21	Numba	900	-5.7222	145.2714¬†¬†		24.1444	4.11372
263-TETR3	0.313676	-0.0591082	0.0905448	-0.251927	-0.0566213	-7.82e-05	-0.189828	-0.0570887	0.302947	-0.206108	-0.193276	0.000411159	30-TETR3	$PWD/263-TETR3_C1_W3_220805_L001_R1.fastq.gz	$PWD/263-TETR3_C1_W3_220805_L001_R2.fastq.gz	NP4A2097/5	TETR3 C1 W3	TETR003	TETR003 C1	Tetramorium	sp. 3 cf. validiusculum	Myrmicinae	Worker		3.6	7	Own measures from Papua New Guinea, Wanang, Madang province	None	Non_mutualist	Klimes pers. obs. in the sampled site	Omnivore	Arboreal	Klimes et al. 2015 PlosOne 10(2): e0117853	Papua New Guinea	2022-03-23	Herbivore/omnivore (Arboreal)	WP-5D-1238,canopy twig,nest #5	P. Klimes et al.	P. Klimes	primary	2007-05-15	Wanang	100	-5.2317	145.179		28.8487	2.91654
265-TETR3	-0.110631	0.169637	0.0877843	-0.094923	-0.167149	-8.82e-05	-0.0142527	-0.119851	0.301396	-0.176811	-0.187957	0.000386934	30-TETR3	$PWD/265-TETR3_C1_L1_220805_L001_R1.fastq.gz	$PWD/265-TETR3_C1_L1_220805_L001_R2.fastq.gz	NP4A2097/5	TETR3 C1 L1	TETR003	TETR003 C1	Tetramorium	sp. 3 cf. validiusculum	Myrmicinae	Larvae		3.6	7	Own measures from Papua New Guinea, Wanang, Madang province	None	Non_mutualist	Klimes pers. obs. in the sampled site	Omnivore	Arboreal	Klimes et al. 2015 PlosOne 10(2): e0117853	Papua New Guinea	2022-03-23	Herbivore/omnivore (Arboreal)	WP-5D-1238,canopy twig,nest #8	P. Klimes et al.	P. Klimes	primary	2007-05-15	Wanang	100	-5.2317	145.179		6.39744	0.619133
267-TETR6	0.355682	-0.102544	0.0854167	-0.282971	0.0574773	-9.29e-05	-0.203788	0.0190956	0.300147	-0.212104	-0.191259	0.000333186	29-TETR6	$PWD/267-TETR6_C1_P2_220805_L001_R1.fastq.gz	$PWD/267-TETR6_C1_P2_220805_L001_R2.fastq.gz	HP0110	TETR6 C1 P2	TETR006	TETR006 C1	Tetramorium	sp. 6 cf. validiusculum	Myrmicinae	Pupae		3.2	2	Own measures from Papua New Guinea, Wanang, Madang province	None	Non_mutualist	Klimes pers. obs. in the sampled site	Omnivore	Arboreal	Klimes et al. 2015 PlosOne 10(2): e0117853	Papua New Guinea	2022-03-21	Herbivore/omnivore (Arboreal)	inside epiphytic roots at 14 m height	P. Klimes et al.	P. Klimes	primary	2013-07-23	Numba	900	-5.7222	145.2714¬†¬†	also few larvae available	34.9502	5.45723
268-TETR6	0.230957	0.0231144	0.0853253	-0.245598	-0.120782	-0.00010121	-0.104921	0.0558458	0.298375	-0.183076	-0.162468	0.000244271	29-TETR6	$PWD/268-TETR6_C1_P3_220805_L001_R1.fastq.gz	$PWD/268-TETR6_C1_P3_220805_L001_R2.fastq.gz	HP0110	TETR6 C1 P3	TETR006	TETR006 C1	Tetramorium	sp. 6 cf. validiusculum	Myrmicinae	Pupae		3.2	2	Own measures from Papua New Guinea, Wanang, Madang province	None	Non_mutualist	Klimes pers. obs. in the sampled site	Omnivore	Arboreal	Klimes et al. 2015 PlosOne 10(2): e0117853	Papua New Guinea	2022-03-21	Herbivore/omnivore (Arboreal)	inside epiphytic roots at 14 m height	P. Klimes et al.	P. Klimes	primary	2013-07-23	Numba	900	-5.7222	145.2714¬†¬†	also few larvae available	17.5135	2.9601
269-PHEI2	0.0234294	0.0970842	0.0836575	0.107271	0.00619023	-0.000113535	0.047039	-0.096865	0.296352	0.402243	-0.0296736	0.000198785	27-PHEI2	$PWD/269-PHEI2_C1_W1_220805_L001_R1.fastq.gz	$PWD/269-PHEI2_C1_W1_220805_L001_R2.fastq.gz	WP3B1309/9	PHEI2 C1 W1	PHEI002	PHEI002 C1	Pheidole	sp. aff. sexspinosa biroi	Myrmicinae	Worker		3.39	1	Own measures from Papua New Guinea, Wanang, Madang province (another species)	None	Non_mutualist	Klimes pers. obs. in the sampled site	Omnivore	Arboreal	Klimes et al. 2015 PlosOne 10(2): e0117853	Papua New Guinea	2022-03-21	Omnivor/predator	from small carton nest high in canopy (30m above gr.)	P. Klimes et al.	P. Klimes	primary	2007-06-28	Wanang	100	-5.2317	145.179	same tree as HP0535 / stable isotopes measured from Pheidole sp. 30, closely related species P. sexspinosa gr.	9.33786	1.20539
270-PHEI2	-0.0444412	0.060763	0.081798	0.114208	-0.00358357	-0.000128889	0.00695301	0.102218	0.295266	0.385038	-0.0425383	0.000127445	27-PHEI2	$PWD/270-PHEI2_C1_W2_220805_L001_R1.fastq.gz	$PWD/270-PHEI2_C1_W2_220805_L001_R2.fastq.gz	WP3B1309/9	PHEI2 C1 W2	PHEI002	PHEI002 C1	Pheidole	sp. aff. sexspinosa biroi	Myrmicinae	Worker		3.39	1	Own measures from Papua New Guinea, Wanang, Madang province (another species)	None	Non_mutualist	Klimes pers. obs. in the sampled site	Omnivore	Arboreal	Klimes et al. 2015 PlosOne 10(2): e0117853	Papua New Guinea	2022-03-21	Omnivor/predator	from small carton nest high in canopy (30m above gr.)	P. Klimes et al.	P. Klimes	primary	2007-06-28	Wanang	100	-5.2317	145.179	same tree as HP0535 / stable isotopes measured from Pheidole sp. 30, closely related species P. sexspinosa gr.	8.02752	1.13054
271-PHEI2	0.218776	0.018328	0.0812077	0.0656959	0.0422542	-0.000142881	-0.0912406	0.0592965	0.294189	0.384508	-0.0169237	5.16e-05	27-PHEI2	$PWD/271-PHEI2_C1_W3_220805_L001_R1.fastq.gz	$PWD/271-PHEI2_C1_W3_220805_L001_R2.fastq.gz	WP3B1309/9	PHEI2 C1 W3	PHEI002	PHEI002 C1	Pheidole	sp. aff. sexspinosa biroi	Myrmicinae	Worker		3.39	1	Own measures from Papua New Guinea, Wanang, Madang province (another species)	None	Non_mutualist	Klimes pers. obs. in the sampled site	Omnivore	Arboreal	Klimes et al. 2015 PlosOne 10(2): e0117853	Papua New Guinea	2022-03-21	Omnivor/predator	from small carton nest high in canopy (30m above gr.)	P. Klimes et al.	P. Klimes	primary	2007-06-28	Wanang	100	-5.2317	145.179	same tree as HP0535 / stable isotopes measured from Pheidole sp. 30, closely related species P. sexspinosa gr.	18.3631	2.85255
272-PHEI2	0.0485395	0.00737156	0.0790952	0.115364	-0.00316029	-0.000148312	0.0470781	-0.0414682	0.29238	0.406371	-0.0344312	2.82e-05	27-PHEI2	$PWD/272-PHEI2_C1_W4_220805_L001_R1.fastq.gz	$PWD/272-PHEI2_C1_W4_220805_L001_R2.fastq.gz	WP3B1309/9	PHEI2 C1 W4	PHEI002	PHEI002 C1	Pheidole	sp. aff. sexspinosa biroi	Myrmicinae	Worker		3.39	1	Own measures from Papua New Guinea, Wanang, Madang province (another species)	None	Non_mutualist	Klimes pers. obs. in the sampled site	Omnivore	Arboreal	Klimes et al. 2015 PlosOne 10(2): e0117853	Papua New Guinea	2022-03-21	Omnivor/predator	from small carton nest high in canopy (30m above gr.)	P. Klimes et al.	P. Klimes	primary	2007-06-28	Wanang	100	-5.2317	145.179	same tree as HP0535 / stable isotopes measured from Pheidole sp. 30, closely related species P. sexspinosa gr.	9.30392	1.06488
273-PHEI2	0.00804807	0.094028	0.0771238	0.109748	0.00026026	-0.000160114	0.0477839	-0.106332	0.289559	0.416729	-0.0239231	0	27-PHEI2	$PWD/273-PHEI2_C1_W5_220805_L001_R1.fastq.gz	$PWD/273-PHEI2_C1_W5_220805_L001_R2.fastq.gz	WP3B1309/9	PHEI2 C1 W5	PHEI002	PHEI002 C1	Pheidole	sp. aff. sexspinosa biroi	Myrmicinae	Worker		3.39	1	Own measures from Papua New Guinea, Wanang, Madang province (another species)	None	Non_mutualist	Klimes pers. obs. in the sampled site	Omnivore	Arboreal	Klimes et al. 2015 PlosOne 10(2): e0117853	Papua New Guinea	2022-03-21	Omnivor/predator	from small carton nest high in canopy (30m above gr.)	P. Klimes et al.	P. Klimes	primary	2007-06-28	Wanang	100	-5.2317	145.179	same tree as HP0535 / stable isotopes measured from Pheidole sp. 30, closely related species P. sexspinosa gr.	9.39022	1.17162
274-PHEI2	0.24064	-0.0350205	0.0758133	0.114106	0.0214501	-0.000179808	-0.0592437	-0.0759012	0.286974	0.361314	-0.0409681	-1.77e-05	27-PHEI2	$PWD/274-PHEI2_C1_L1_220805_L001_R1.fastq.gz	$PWD/274-PHEI2_C1_L1_220805_L001_R2.fastq.gz	WP3B1309/9	PHEI2 C1 L1	PHEI002	PHEI002 C1	Pheidole	sp. aff. sexspinosa biroi	Myrmicinae	Larvae		3.39	1	Own measures from Papua New Guinea, Wanang, Madang province (another species)	None	Non_mutualist	Klimes pers. obs. in the sampled site	Omnivore	Arboreal	Klimes et al. 2015 PlosOne 10(2): e0117853	Papua New Guinea	2022-03-21	Omnivor/predator	from small carton nest high in canopy (30m above gr.)	P. Klimes et al.	P. Klimes	primary	2007-06-28	Wanang	100	-5.2317	145.179	same tree as HP0535 / stable isotopes measured from Pheidole sp. 30, closely related species P. sexspinosa gr.	23.958	1.54952
275-PHEI2	0.270114	-0.0718696	0.0726772	0.108948	0.0368934	-0.000194064	-0.142637	-0.0741069	0.286002	0.3389	-0.045552	-2.86e-05	27-PHEI2	$PWD/275-PHEI2_C1_L2_220805_L001_R1.fastq.gz	$PWD/275-PHEI2_C1_L2_220805_L001_R2.fastq.gz	WP3B1309/9	PHEI2 C1 L2	PHEI002	PHEI002 C1	Pheidole	sp. aff. sexspinosa biroi	Myrmicinae	Larvae		3.39	1	Own measures from Papua New Guinea, Wanang, Madang province (another species)	None	Non_mutualist	Klimes pers. obs. in the sampled site	Omnivore	Arboreal	Klimes et al. 2015 PlosOne 10(2): e0117853	Papua New Guinea	2022-03-21	Omnivor/predator	from small carton nest high in canopy (30m above gr.)	P. Klimes et al.	P. Klimes	primary	2007-06-28	Wanang	100	-5.2317	145.179	same tree as HP0535 / stable isotopes measured from Pheidole sp. 30, closely related species P. sexspinosa gr.	29.6218	1.837
276-PHEI2	0.103189	0.126884	0.0705427	0.100125	0.0124469	-0.000200419	-0.0706983	-0.105038	0.285742	0.361363	-0.0410746	-6.18e-05	27-PHEI2	$PWD/276-PHEI2_C1_L3_220805_L001_R1.fastq.gz	$PWD/276-PHEI2_C1_L3_220805_L001_R2.fastq.gz	WP3B1309/9	PHEI2 C1 L3	PHEI002	PHEI002 C1	Pheidole	sp. aff. sexspinosa biroi	Myrmicinae	Larvae		3.39	1	Own measures from Papua New Guinea, Wanang, Madang province (another species)	None	Non_mutualist	Klimes pers. obs. in the sampled site	Omnivore	Arboreal	Klimes et al. 2015 PlosOne 10(2): e0117853	Papua New Guinea	2022-03-21	Omnivor/predator	from small carton nest high in canopy (30m above gr.)	P. Klimes et al.	P. Klimes	primary	2007-06-28	Wanang	100	-5.2317	145.179	same tree as HP0535 / stable isotopes measured from Pheidole sp. 30, closely related species P. sexspinosa gr.	11.3349	1.51838
277-CREM3	0.359144	-0.0951321	0.0694827	-0.312449	0.0934366	-0.000212604	-0.246254	0.00210714	0.282879	-0.237405	-0.196592	-0.000100757	25-CREM3	$PWD/277-CREM3_C1_W1_220805_L001_R1.fastq.gz	$PWD/277-CREM3_C1_W1_220805_L001_R2.fastq.gz	HP0431-h2	CREM3 C1 W1	CREM003	CREM003 C1	Crematogaster	polita	Myrmicinae	Worker		3.464	5	Own measures from Papua New Guinea, Wanang, Madang province	Trophobiont	Mutualist	Klimes pers. obs. in the sampled site	Omnivore	Arboreal	Klimes et al. 2015 PlosOne 10(2): e0117853	Papua New Guinea	2022-03-22	Omnivore (Arboreal)	carton nest #5 from WP-5E-1209 tree	P. Klimes et al.	P. Klimes	primary	2007-05-02	Wanang	100	-5.2317	145.179	(ants from same tree but not from the same original vial as coccids HP0431)	33.4797	6.94763
28-C8	0.211965	0.0915831	0.0675488	-0.174004	0.078117	-0.000258016	-0.228201	-0.0822859	0.280552	-0.216664	-0.194833	-0.000172212	22-C8	$PWD/28-C8_I_1_220805_L001_R1.fastq.gz	$PWD/28-C8_I_1_220805_L001_R2.fastq.gz	C8 I	C8 I 1	MOD001	MOD001 C1	Crematogaster	modigliani	Myrmicinae	Worker	NA	2.72	NA	Woodcock Pet al. 2013, PLoS ONE 8(4): e60756. (Appendix online; ).	Trophobiont	Mutualist	Bluthgen et al. 2006, Insect. Soc. 53: 194–203	Omnivore	Arboreal	Klimes et al. 2022 Invertebrate Systematics	Papua New Guinea	2022-03-16	Herbivore (Arboreal)	nest in a liana,WS-4D-0875	P. Klimes et al.	P. Klimes	secondary	2007-03-08	Wanang	100	-5.2296	145.178	unique sample for the genus - none did bacteria before	15.542	2.94741
280-CREM3	0.365862	-0.0790059	0.0655649	-0.315072	0.139671	-0.00026944	-0.269359	-0.0244103	0.275967	-0.236386	-0.199847	-0.000239976	25-CREM3	$PWD/280-CREM3_C1_W4_220805_L001_R1.fastq.gz	$PWD/280-CREM3_C1_W4_220805_L001_R2.fastq.gz	HP0431-h2	CREM3 C1 W4	CREM003	CREM003 C1	Crematogaster	polita	Myrmicinae	Worker		3.464	5	Own measures from Papua New Guinea, Wanang, Madang province	Trophobiont	Mutualist	Klimes pers. obs. in the sampled site	Omnivore	Arboreal	Klimes et al. 2015 PlosOne 10(2): e0117853	Papua New Guinea	2022-03-22	Omnivore (Arboreal)	carton nest #5 from WP-5E-1209 tree	P. Klimes et al.	P. Klimes	primary	2007-04-28	Wanang	100	-5.2317	145.179	(ants from same tree but not from the same original vial as coccids HP0431)	30.8774	6.65766
283-CREM3	0.320813	-0.0378761	0.0636297	-0.307047	0.127258	-0.000307566	-0.285491	-0.0121005	0.271605	-0.250146	-0.204971	-0.000319957	25-CREM3	$PWD/283-CREM3_C1_P1_220805_L001_R1.fastq.gz	$PWD/283-CREM3_C1_P1_220805_L001_R2.fastq.gz	HP0431-h2	CREM3 C1 P1	CREM003	CREM003 C1	Crematogaster	polita	Myrmicinae	Pupae		3.464	5	Own measures from Papua New Guinea, Wanang, Madang province	Trophobiont	Mutualist	Klimes pers. obs. in the sampled site	Omnivore	Arboreal	Klimes et al. 2022 Invertebrate Systematics	Papua New Guinea	2022-03-22	Omnivore (Arboreal)	carton nest #5 from WP-5E-1209 tree	P. Klimes et al.	P. Klimes	primary	2007-04-28	Wanang	100	-5.2317	145.179	(ants from same tree but not from the same original vial as coccids HP0431)	25.2079	6.46102
284-CREM3	0.336032	-0.0715176	0.0618308	-0.310789	0.122345	-0.000345259	-0.211228	0.0241657	0.271322	-0.222186	-0.194041	-0.000389409	25-CREM3	$PWD/284-CREM3_C2_W1_220805_L001_R1.fastq.gz	$PWD/284-CREM3_C2_W1_220805_L001_R2.fastq.gz	HP0535-h	CREM3 C2 W1	CREM003	CREM003 C2	Crematogaster	polita	Myrmicinae	Worker		3.464	5	Own measures from Papua New Guinea, Wanang, Madang province	Trophobiont	Mutualist	Klimes pers. obs. in the sampled site	Omnivore	Arboreal	Klimes et al. 2015 PlosOne 10(2): e0117853	Papua New Guinea	2022-03-22	Omnivore (Arboreal)	carton nest of the ant, tree WP-3B-1309	P. Klimes et al.	P. Klimes	primary	2007-06-28	Wanang	100	-5.2317	145.179		30.122	6.35409
285-CREM3	0.310588	-0.00694541	0.0609682	-0.307384	0.0723252	-0.000360637	-0.275898	-0.00410172	0.268946	-0.239887	-0.202893	-0.00040696	25-CREM3	$PWD/285-CREM3_C2_W2_220805_L001_R1.fastq.gz	$PWD/285-CREM3_C2_W2_220805_L001_R2.fastq.gz	HP0535-h	CREM3 C2 W2	CREM003	CREM003 C2	Crematogaster	polita	Myrmicinae	Worker		3.464	5	Own measures from Papua New Guinea, Wanang, Madang province	Trophobiont	Mutualist	Klimes pers. obs. in the sampled site	Omnivore	Arboreal	Klimes et al. 2015 PlosOne 10(2): e0117853	Papua New Guinea	2022-03-22	Omnivore (Arboreal)	carton nest of the ant, tree WP-3B-1309	P. Klimes et al.	P. Klimes	primary	2007-06-28	Wanang	100	-5.2317	145.179		22.9939	6.45587
286-CREM3	0.326418	-0.103979	0.0590615	-0.300109	0.148395	-0.000389311	-0.255123	-0.0033747	0.267144	-0.237305	-0.196765	-0.000506939	25-CREM3	$PWD/286-CREM3_C2_W4_220805_L001_R1.fastq.gz	$PWD/286-CREM3_C2_W4_220805_L001_R2.fastq.gz	HP0535-h	CREM3 C2 W4	CREM003	CREM003 C2	Crematogaster	polita	Myrmicinae	Worker		3.464	5	Own measures from Papua New Guinea, Wanang, Madang province	Trophobiont	Mutualist	Klimes pers. obs. in the sampled site	Omnivore	Arboreal	Klimes et al. 2015 PlosOne 10(2): e0117853	Papua New Guinea	2022-03-22	Omnivore (Arboreal)	carton nest of the ant, tree WP-3B-1309	P. Klimes et al.	P. Klimes	primary	2007-06-28	Wanang	100	-5.2317	145.179		36.0683	6.67249
287-CREM3	0.355755	-0.130778	0.0568673	-0.313154	0.129135	-0.000403385	-0.256278	0.00240446	0.265538	-0.250796	-0.198456	-0.000516884	25-CREM3	$PWD/287-CREM3_C2_L1_220805_L001_R1.fastq.gz	$PWD/287-CREM3_C2_L1_220805_L001_R2.fastq.gz	HP0535-h	CREM3 C2 L1	CREM003	CREM003 C2	Crematogaster	polita	Myrmicinae	Larvae		3.464	5	Own measures from Papua New Guinea, Wanang, Madang province	Trophobiont	Mutualist	Klimes pers. obs. in the sampled site	Omnivore	Arboreal	Klimes et al. 2015 PlosOne 10(2): e0117853	Papua New Guinea	2022-03-22	Omnivore (Arboreal)	carton nest #5 from WP-5E-1209 tree	P. Klimes et al.	P. Klimes	primary	2007-04-30	Wanang	100	-5.2317	145.179	(ants from same tree but not from the same original vial as coccids HP0431)	40.0876	6.82343
288-CREM3	0.33597	-0.0845469	0.0549753	-0.312498	0.141494	-0.000439171	-0.290595	-0.0355792	0.263688	-0.244455	-0.201091	-0.000594798	25-CREM3	$PWD/288-CREM3_C2_L2_220805_L001_R1.fastq.gz	$PWD/288-CREM3_C2_L2_220805_L001_R2.fastq.gz	HP0535-h	CREM3 C2 L2	CREM003	CREM003 C2	Crematogaster	polita	Myrmicinae	Larvae		3.464	5	Own measures from Papua New Guinea, Wanang, Madang province	Trophobiont	Mutualist	Klimes pers. obs. in the sampled site	Omnivore	Arboreal	Klimes et al. 2015 PlosOne 10(2): e0117853	Papua New Guinea	2022-03-22	Omnivore (Arboreal)	carton nest #5 from WP-5E-1209 tree	P. Klimes et al.	P. Klimes	primary	2007-05-01	Wanang	100	-5.2317	145.179	(ants from same tree but not from the same original vial as coccids HP0431)	32.1452	6.25609
289-CREM3	0.348839	-0.121557	0.0536851	-0.290011	0.137604	-0.000455206	-0.243353	0.00558223	0.262686	-0.235885	-0.204079	-0.000675957	25-CREM3	$PWD/289-CREM3_C2_P1_220805_L001_R1.fastq.gz	$PWD/289-CREM3_C2_P1_220805_L001_R2.fastq.gz	HP0535-h	CREM3 C2 P1	CREM003	CREM003 C2	Crematogaster	polita	Myrmicinae	Pupae		3.464	5	Own measures from Papua New Guinea, Wanang, Madang province	Trophobiont	Mutualist	Klimes pers. obs. in the sampled site	Omnivore	Arboreal	Klimes et al. 2015 PlosOne 10(2): e0117853	Papua New Guinea	2022-03-22	Omnivore (Arboreal)	carton nest of the ant, tree WP-3B-1309	P. Klimes et al.	P. Klimes	primary	2007-06-28	Wanang	100	-5.2317	145.179		38.8732	6.87684
29-C8	-0.0271348	0.18131	0.0533463	-0.0758333	-0.0250217	-0.000477365	-0.0615203	-0.0766868	0.261775	-0.187136	-0.200011	-0.000721126	22-C8	$PWD/29-C8_I_2_220805_L001_R1.fastq.gz	$PWD/29-C8_I_2_220805_L001_R2.fastq.gz	C8 I	C8 I 2	MOD001	MOD001 C1	Crematogaster	modigliani	Myrmicinae	Worker	NA	2.72	NA	Woodcock Pet al. 2013, PLoS ONE 8(4): e60756. (Appendix online; ).	Trophobiont	Mutualist	Bluthgen et al. 2006, Insect. Soc. 53: 194–204	Omnivore	Arboreal	Klimes et al. 2022 Invertebrate Systematics	Papua New Guinea	2022-03-16	Herbivore (Arboreal)	nest in a liana,WS-4D-0868	P. Klimes et al.	P. Klimes	secondary	2007-03-08	Wanang	100	-5.2296	145.178	unique sample for the genus - none did bacteria before	7.44563	0.465567
290-CREM15	0.142968	0.089114	0.0513742	0.0870929	0.0349241	-0.000486377	-0.153622	-0.171257	0.259489	-0.0416454	0.444231	-0.000801806	24-CREM15	$PWD/290-CREM15_C1_W3_220805_L001_R1.fastq.gz	$PWD/290-CREM15_C1_W3_220805_L001_R2.fastq.gz	HP0692	CREM15 C1 W3	CREM015	CREM015 C1	Crematogaster	sp. 15 aff. flavicornis	Myrmicinae	Worker		3.59	2	Own measures from Papua New Guinea, Wanang, Madang province	None	Non_mutualist	Klimes pers. obs. in the sampled site	Omnivore	Arboreal	Klimes et al. 2015 PlosOne 10(2): e0117853	Papua New Guinea	2022-03-22	Omnivore (Arboreal)	hollow twig of tree WS-4D-0840	P. Klimes et al.	P. Klimes	primary	2007-10-27	Wanang	100	-5.2317	145.179	also brood incl.,sp. as NA0182 but diff.site	13.4344	1.96547
291-CREM15	0.121438	0.122288	0.0503052	0.0793813	0.0390003	-0.000525301	-0.0893994	-0.0988032	0.258564	0.0976152	0.390111	-0.000833742	24-CREM15	$PWD/291-CREM15_C1_W4_220805_L001_R1.fastq.gz	$PWD/291-CREM15_C1_W4_220805_L001_R2.fastq.gz	HP0692	CREM15 C1 W4	CREM015	CREM015 C1	Crematogaster	sp. 15 aff. flavicornis	Myrmicinae	Worker		3.59	2	Own measures from Papua New Guinea, Wanang, Madang province	None	Non_mutualist	Klimes pers. obs. in the sampled site	Omnivore	Arboreal	Klimes et al. 2015 PlosOne 10(2): e0117853	Papua New Guinea	2022-03-22	Omnivore (Arboreal)	hollow twig of tree WS-4D-0840	P. Klimes et al.	P. Klimes	primary	2007-10-27	Wanang	100	-5.2317	145.179	also brood incl.,sp. as NA0182 but diff.site	12.572	2.09359
292-CREM15	-0.0674772	0.138657	0.0485486	0.121271	0.000499313	-0.000598852	0.099285	-0.193986	0.255878	-0.0444434	0.478979	-0.000927186	24-CREM15	$PWD/292-CREM15_C1_L1_220805_L001_R1.fastq.gz	$PWD/292-CREM15_C1_L1_220805_L001_R2.fastq.gz	HP0692	CREM15 C1 L1	CREM015	CREM015 C1	Crematogaster	sp. 15 aff. flavicornis	Myrmicinae	Larvae		3.59	2	Own measures from Papua New Guinea, Wanang, Madang province	None	Non_mutualist	Klimes pers. obs. in the sampled site	Omnivore	Arboreal	Klimes et al. 2015 PlosOne 10(2): e0117853	Papua New Guinea	2022-03-22	Omnivore (Arboreal)	hollow twig of tree WS-4D-0840	P. Klimes et al.	P. Klimes	primary	2007-10-27	Wanang	100	-5.2317	145.179	also brood incl.,sp. as NA0182 but diff.site	7.55246	1.11589
293-CREM15	0.161047	0.0914518	0.0466718	0.111442	0.0120685	-0.00061388	-0.0100808	-0.167536	0.25432	0.207908	0.373585	-0.0010054	24-CREM15	$PWD/293-CREM15_C1_P1_220805_L001_R1.fastq.gz	$PWD/293-CREM15_C1_P1_220805_L001_R2.fastq.gz	HP0692	CREM15 C1 P1	CREM015	CREM015 C1	Crematogaster	sp. 15 aff. flavicornis	Myrmicinae	Pupae		3.59	2	Own measures from Papua New Guinea, Wanang, Madang province	None	Non_mutualist	Klimes pers. obs. in the sampled site	Omnivore	Arboreal	Klimes et al. 2015 PlosOne 10(2): e0117853	Papua New Guinea	2022-03-22	Omnivore (Arboreal)	hollow twig of tree WS-4D-0840	P. Klimes et al.	P. Klimes	primary	2007-10-27	Wanang	100	-5.2317	145.179	also brood incl.,sp. as NA0182 but diff.site	12.8662	1.3382
294-CREM15	0.258851	0.0474286	0.0449224	0.0783759	0.0623639	-0.000627246	-0.13645	-0.175554	0.25306	0.219718	0.288605	-0.00104575	24-CREM15	$PWD/294-CREM15_C1_P2_220805_L001_R1.fastq.gz	$PWD/294-CREM15_C1_P2_220805_L001_R2.fastq.gz	HP0692	CREM15 C1 P2	CREM015	CREM015 C1	Crematogaster	sp. 15 aff. flavicornis	Myrmicinae	Pupae		3.59	2	Own measures from Papua New Guinea, Wanang, Madang province	None	Non_mutualist	Klimes pers. obs. in the sampled site	Omnivore	Arboreal	Klimes et al. 2015 PlosOne 10(2): e0117853	Papua New Guinea	2022-03-22	Omnivore (Arboreal)	hollow twig of tree WS-4D-0840	P. Klimes et al.	P. Klimes	primary	2007-10-27	Wanang	100	-5.2317	145.179	also brood incl.,sp. as NA0182 but diff.site	18.8337	2.07167
295-SOLE2	0.155953	0.161883	0.0444479	-0.0434679	0.00124852	-0.000695363	-0.123453	-0.102791	0.251429	0.0243612	-0.0923591	-0.00109373	28-SOLE2	$PWD/295-SOLE2_C1_W1_220805_L001_R1.fastq.gz	$PWD/295-SOLE2_C1_W1_220805_L001_R2.fastq.gz	WP3B1309/2	SOLE2 C1 W1	SOLE002	SOLE002 C1	Solenopsis	papuana	Myrmicinae	Worker		7.19	4	Own measures from Papua New Guinea, Wanang, Madang province	None	Non_mutualist	Klimes pers. obs. in the sampled site	Predator	Arboreal	Klimes et al. 2015 PlosOne 10(2): e0117853	Papua New Guinea	2022-03-23	Omnivore/predator (Arboreal)	nest under epiphyte roots on trunk	P. Klimes et al.	P. Klimes	primary	2007-06-28	Wanang	100	-5.2317	145.179	same tree as HP0535	11.6065	1.21575
296-SOLE2	0.173469	0.115697	0.0425786	-0.0118589	0.0170022	-0.000708402	-0.103385	-0.176964	0.249891	0.172432	-0.0280821	-0.00117753	28-SOLE2	$PWD/296-SOLE2_C1_W2_220805_L001_R1.fastq.gz	$PWD/296-SOLE2_C1_W2_220805_L001_R2.fastq.gz	WP3B1309/2	SOLE2 C1 W2	SOLE002	SOLE002 C1	Solenopsis	papuana	Myrmicinae	Worker		7.19	4	Own measures from Papua New Guinea, Wanang, Madang province	None	Non_mutualist	Klimes pers. obs. in the sampled site	Predator	Arboreal	Klimes et al. 2015 PlosOne 10(2): e0117853	Papua New Guinea	2022-03-23	Omnivore/predator (Arboreal)	nest under epiphyte roots on trunk	P. Klimes et al.	P. Klimes	primary	2007-06-28	Wanang	100	-5.2317	145.179	same tree as HP0535	13.9995	1.53316
297-SOLE2	0.195513	0.106286	0.0413073	0.0130782	0.0561598	-0.000761029	-0.121284	-0.109274	0.249448	0.317138	0.00522132	-0.00125263	28-SOLE2	$PWD/297-SOLE2_C1_W3_220805_L001_R1.fastq.gz	$PWD/297-SOLE2_C1_W3_220805_L001_R2.fastq.gz	WP3B1309/2	SOLE2 C1 W3	SOLE002	SOLE002 C1	Solenopsis	papuana	Myrmicinae	Worker		7.19	4	Own measures from Papua New Guinea, Wanang, Madang province	None	Non_mutualist	Klimes pers. obs. in the sampled site	Predator	Arboreal	Klimes et al. 2015 PlosOne 10(2): e0117853	Papua New Guinea	2022-03-23	Omnivore/predator (Arboreal)	nest under epiphyte roots on trunk	P. Klimes et al.	P. Klimes	primary	2007-06-28	Wanang	100	-5.2317	145.179	same tree as HP0535	14.1728	1.8762
298-SOLE2	0.18698	0.0640106	0.0403126	-0.0449251	-0.00484382	-0.000763966	-0.102409	-0.160433	0.245905	-0.0161391	-0.0945441	-0.00137493	28-SOLE2	$PWD/298-SOLE2_C1_W4_220805_L001_R1.fastq.gz	$PWD/298-SOLE2_C1_W4_220805_L001_R2.fastq.gz	WP3B1309/2	SOLE2 C1 W4	SOLE002	SOLE002 C1	Solenopsis	papuana	Myrmicinae	Worker		7.19	4	Own measures from Papua New Guinea, Wanang, Madang province	None	Non_mutualist	Klimes pers. obs. in the sampled site	Predator	Arboreal	Klimes et al. 2015 PlosOne 10(2): e0117853	Papua New Guinea	2022-03-23	Omnivore/predator (Arboreal)	nest under epiphyte roots on trunk	P. Klimes et al.	P. Klimes	primary	2007-06-28	Wanang	100	-5.2317	145.179	same tree as HP0535	16.3076	1.1694
299-SOLE2	0.211244	0.0425632	0.0388647	0.113124	0.0335399	-0.000846011	-0.121835	-0.130564	0.244838	0.458297	0.0263806	-0.0014042	28-SOLE2	$PWD/299-SOLE2_C1_L1_220805_L001_R1.fastq.gz	$PWD/299-SOLE2_C1_L1_220805_L001_R2.fastq.gz	WP3B1309/2	SOLE2 C1 L1	SOLE002	SOLE002 C1	Solenopsis	papuana	Myrmicinae	Larvae		7.19	4	Own measures from Papua New Guinea, Wanang, Madang province	None	Non_mutualist	Klimes pers. obs. in the sampled site	Predator	Arboreal	Klimes et al. 2015 PlosOne 10(2): e0117853	Papua New Guinea	2022-03-23	Omnivore/predator (Arboreal)	nest under epiphyte roots on trunk	P. Klimes et al.	P. Klimes	primary	2007-06-28	Wanang	100	-5.2317	145.179	same tree as HP0535	18.2282	0.833311
3-DL0428	0.106541	0.0955378	0.0367923	0.106005	0.00826305	-0.000868819	0.0317181	-0.0627846	0.241676	0.463428	0.0232039	-0.00148068	20-DL0428	$PWD/3-DL0428_4_220805_L001_R1.fastq.gz	$PWD/3-DL0428_4_220805_L001_R2.fastq.gz	DL0428	DL0428 4	BOR001	BOR001 C1	Crematogaster	borneensis sp. gr.	Myrmicinae	Worker	Macaranga pearsonii	0.25	9	Houadria et al., 2023, Ecol. Evol., DOI: 10.1002/ece3.9760 (Fig. 3A)	Ant_plant	Mutualist	Lestina pers. obs. in the sampled site; Feldhaar, H., Maschwitz, U., Fiala, B. 2016, Sociobiology. 63: 651-681.	Herbivore	Arboreal	Houadria et al. 2020, Symbiosis 81:79‚Äì91	Malaysian Borneo	2021-12-07	Arboreal		Dan Le≈°tina	Dan Le≈°tina	Forest Fragment	2021	Reka Halus Oil Plantation	NA	5.79737	117.502	stable isotopes approximate mean value not corrected for food bodies of plants (corrected would be near zero) from Houadria et al. in prep. study	12.1562	0.783703
30-C8	0.191533	0.0983556	0.0350201	-0.127244	0.0400476	-0.000912117	-0.186804	-0.121269	0.240208	-0.20769	-0.193541	-0.00155997	22-C8	$PWD/30-C8_I_3_220805_L001_R1.fastq.gz	$PWD/30-C8_I_3_220805_L001_R2.fastq.gz	C8 I	C8 I 3	MOD001	MOD001 C1	Crematogaster	modigliani	Myrmicinae	Worker	NA	2.72	NA	Woodcock Pet al. 2013, PLoS ONE 8(4): e60756. (Appendix online; ).	Trophobiont	Mutualist	Bluthgen et al. 2006, Insect. Soc. 53: 194–205	Omnivore	Arboreal	Klimes et al. 2022 Invertebrate Systematics	Papua New Guinea	2022-03-16	Herbivore (Arboreal)	nest in a liana,WS-4D-0870	P. Klimes et al.	P. Klimes	secondary	2007-03-08	Wanang	100	-5.2296	145.178	unique sample for the genus - none did bacteria before	14.6348	1.75503
300-SOLE2	0.227086	0.105087	0.033895	-0.00540926	0.0718647	-0.000925667	-0.189973	-0.122966	0.238441	0.300048	0.00399125	-0.00167753	28-SOLE2	$PWD/300-SOLE2_C1_L2P1_220805_L001_R1.fastq.gz	$PWD/300-SOLE2_C1_L2P1_220805_L001_R2.fastq.gz	WP3B1309/2	SOLE2 C1 L2/P1	SOLE002	SOLE002 C1	Solenopsis	papuana	Myrmicinae	Pupae		7.19	4	Own measures from Papua New Guinea, Wanang, Madang province	None	Non_mutualist	Klimes pers. obs. in the sampled site	Predator	Arboreal	Klimes et al. 2015 PlosOne 10(2): e0117853	Papua New Guinea	2022-03-23	Omnivore/predator (Arboreal)	nest under epiphyte roots on trunk	P. Klimes et al.	P. Klimes	primary	2007-06-28	Wanang	100	-5.2317	145.179	same tree as HP0535	16.3131	2.31525
301-SOLE2	0.135163	0.128168	0.0321031	0.112785	0.0212758	-0.000994149	-0.0701893	-0.225863	0.236522	0.46341	0.025329	-0.00188895	28-SOLE2	$PWD/301-SOLE2_C1_L3_220805_L001_R1.fastq.gz	$PWD/301-SOLE2_C1_L3_220805_L001_R2.fastq.gz	WP3B1309/2	SOLE2 C1 L3	SOLE002	SOLE002 C1	Solenopsis	papuana	Myrmicinae	Larvae		7.19	4	Own measures from Papua New Guinea, Wanang, Madang province	None	Non_mutualist	Klimes pers. obs. in the sampled site	Predator	Arboreal	Klimes et al. 2015 PlosOne 10(2): e0117853	Papua New Guinea	2022-03-23	Omnivore/predator (Arboreal)	nest under epiphyte roots on trunk	P. Klimes et al.	P. Klimes	primary	2007-06-28	Wanang	100	-5.2317	145.179	same tree as HP0535	13.089	0.564589
302-SOLE2	0.229879	0.0781551	0.0305702	0.0949281	0.0339992	-0.00103598	-0.138688	-0.168156	0.235517	0.456493	0.026585	-0.00197735	28-SOLE2	$PWD/302-SOLE2_C1_L4_220805_L001_R1.fastq.gz	$PWD/302-SOLE2_C1_L4_220805_L001_R2.fastq.gz	WP3B1309/2	SOLE2 C1 L4	SOLE002	SOLE002 C1	Solenopsis	papuana	Myrmicinae	Larvae		7.19	4	Own measures from Papua New Guinea, Wanang, Madang province	None	Non_mutualist	Klimes pers. obs. in the sampled site	Predator	Arboreal	Klimes et al. 2015 PlosOne 10(2): e0117853	Papua New Guinea	2022-03-23	Omnivore/predator (Arboreal)	nest under epiphyte roots on trunk	P. Klimes et al.	P. Klimes	primary	2007-06-28	Wanang	100	-5.2317	145.179	same tree as HP0535	17.0953	0.918416
303-STRU2	0.352648	-0.215273	0.0276689	-0.00276996	0.184529	-0.00108886	-0.25669	-0.0160817	0.233536	-0.332317	0.0915965	-0.00208891	X-STRU2	$PWD/303-STRU2_C1_L1_220805_L001_R1.fastq.gz	$PWD/303-STRU2_C1_L1_220805_L001_R2.fastq.gz	HP0065	STRU2 C1 L1	STRU002	STRU002 C1	Strumigenys	szalayi	Myrmicinae	Larvae		6.145	2	Own measures from Papua New Guinea, Wanang, Madang province	None	Non_mutualist	Klimes pers. obs. in the sampled site	Predator	Ground	Blanchard and Moreau 2017, Evolution 71: 315-328	Papua New Guinea	2022-03-23	Predator (Arboreal/leaf-litter)	WP-5D-1234/8, living branch in 22 m, Arboreal sp.	P. Klimes et al.	P. Klimes	primary	2007-05-20	Wanang	100	-5.2317	145.179	not many w top spare but also some brood	52.0842	4.50298
304-STRU2	0.345927	-0.123074	0.0273956	0.000133047	0.119231	-0.0011843	-0.248606	-0.0197348	0.231126	-0.415893	0.332105	-0.0022363	X-STRU2	$PWD/304-STRU2_C1_L3_220805_L001_R1.fastq.gz	$PWD/304-STRU2_C1_L3_220805_L001_R2.fastq.gz	HP0065	STRU2 C1 L3	STRU002	STRU002 C1	Strumigenys	szalayi	Myrmicinae	Larvae		6.145	2	Own measures from Papua New Guinea, Wanang, Madang province	None	Non_mutualist	Klimes pers. obs. in the sampled site	Predator	Ground	Blanchard and Moreau 2017, Evolution 71: 315-328	Papua New Guinea	2022-03-23	Predator (Arboreal/leaf-litter)	WP-5D-1234/8, living branch in 22 m, Arboreal sp.	P. Klimes et al.	P. Klimes	primary	2007-05-21	Wanang	100	-5.2317	145.179	not many w top spare but also some brood	35.4232	3.8571
305-PACH6	0.176069	0.0911347	0.0262011	-0.234717	-0.16272	-0.00121969	-0.187508	-0.0868556	0.229661	-0.19135	-0.196976	-0.00231234	37-PACH6	$PWD/305-PACH6_C1_W1_220805_L001_R1.fastq.gz	$PWD/305-PACH6_C1_W1_220805_L001_R2.fastq.gz	HP0751	PACH6 C1 W1	PACH006	PACH006 C1	Brachyponera	croceicornis	Ponerinae	Worker		7.356	9	Own measures from Papua New Guinea, Wanang, Madang province	None	Mutualist	no ref.; https://www.antwiki.org/wiki/Trophobiosis	Predator	Arboreal	Houadria et al. 2020, Symbiosis 81:79‚Äì91	Malaysian Borneo	2021-12-06	Arboreal		Dan Le≈°tina	Dan Le≈°tina	Forest Fragment	2021	Reka Halus Oil Plantation	NA	5.79737	117.502	stable isotopes approximate mean value not corrected for food bodies of plants (corrected would be near zero) from Houadria et al. in prep. study	15.323	1.60052
306-PACH6	0.344447	-0.154842	0.0255462	-0.287262	0.0415371	-0.00126192	-0.243025	0.00962255	0.227288	-0.225667	-0.210017	-0.00238061	37-PACH6	$PWD/306-PACH6_C1_W2_220805_L001_R1.fastq.gz	$PWD/306-PACH6_C1_W2_220805_L001_R2.fastq.gz	HP0751	PACH6 C1 W2	PACH006	PACH006 C1	Brachyponera	croceicornis	Ponerinae	Worker		7.356	9	Own measures from Papua New Guinea, Wanang, Madang province	None	Mutualist	no ref.; https://www.antwiki.org/wiki/Trophobiosis	Predator	Arboreal	Houadria et al. 2020, Symbiosis 81:79‚Äì91	Malaysian Borneo	2021-12-07	Arboreal		Dan Le≈°tina	Dan Le≈°tina	Forest Fragment	2021	Reka Halus Oil Plantation	NA	5.79737	117.502	stable isotopes approximate mean value not corrected for food bodies of plants (corrected would be near zero) from Houadria et al. in prep. study	43.3256	5.71099
307-PACH6	0.347602	-0.111117	0.0233379	-0.274396	0.0204496	-0.00134421	-0.233742	0.0204173	0.225739	-0.21233	-0.207293	-0.00247875	37-PACH6	$PWD/307-PACH6_C1_W3_220805_L001_R1.fastq.gz	$PWD/307-PACH6_C1_W3_220805_L001_R2.fastq.gz	HP0751	PACH6 C1 W3	PACH006	PACH006 C1	Brachyponera	croceicornis	Ponerinae	Worker		7.356	9	Own measures from Papua New Guinea, Wanang, Madang province	None	Mutualist	no ref.; https://www.antwiki.org/wiki/Trophobiosis	Predator	Arboreal	Houadria et al. 2020, Symbiosis 81:79‚Äì91	Malaysian Borneo	2021-12-07	Arboreal		Dan Le≈°tina	Dan Le≈°tina	Forest Fragment	2021	Reka Halus Oil Plantation	NA	5.79737	117.502	stable isotopes approximate mean value not corrected for food bodies of plants (corrected would be near zero) from Houadria et al. in prep. study	37.4248	5.71568
308-PACH6	0.31684	-0.034248	0.021855	-0.262487	-0.000900674	-0.0014697	-0.249979	-0.00228445	0.224397	-0.209809	-0.212033	-0.00259484	37-PACH6	$PWD/308-PACH6_C1_W4_220805_L001_R1.fastq.gz	$PWD/308-PACH6_C1_W4_220805_L001_R2.fastq.gz	HP0751	PACH6 C1 W4	PACH006	PACH006 C1	Brachyponera	croceicornis	Ponerinae	Worker		7.356	9	Own measures from Papua New Guinea, Wanang, Madang province	None	Mutualist	no ref.; https://www.antwiki.org/wiki/Trophobiosis	Predator	Arboreal	Houadria et al. 2020, Symbiosis 81:79‚Äì91	Malaysian Borneo	2021-12-07	Arboreal		Dan Le≈°tina	Dan Le≈°tina	Forest Fragment	2021	Reka Halus Oil Plantation	NA	5.79737	117.502	stable isotopes approximate mean value not corrected for food bodies of plants (corrected would be near zero) from Houadria et al. in prep. study	26.3024	4.97543
31-DL0430	0.240874	0.0921051	0.0205822	-0.16304	-0.140409	-0.00150395	-0.107532	0.0196575	0.222599	-0.169267	-0.178946	-0.00271152	23-DL0430	$PWD/31-DL0430_220805_L001_R1.fastq.gz	$PWD/31-DL0430_220805_L001_R2.fastq.gz	DL0430	DL0430	AMP001	AMP001 C1	Crematogaster	ampullaris	Myrmicinae	Worker	Macaranga hypoleuca	0.25	9	Houadria et al., 2023, Ecol. Evol., DOI: 10.1002/ece3.9760 (Fig. 3A)	Ant_plant	Mutualist	Lestina pers. obs. in the sampled site; Feldhaar, H., Maschwitz, U., Fiala, B. 2016, Sociobiology. 63: 651-681.	Herbivore	Arboreal	Houadria et al. 2020, Symbiosis 81:79‚Äì91	Malaysian Borneo	2021-12-07	Arboreal		Dan Le≈°tina	Dan Le≈°tina	Forest Fragment	2021	Reka Halus Oil Plantation	NA	5.79737	117.502	stable isotopes approximate mean value not corrected for food bodies of plants (corrected would be near zero) from Houadria et al. in prep. study	16.4909	2.25849
39-DL0433	-0.0788904	0.145837	0.0122289	0.107478	-0.00228597	-0.00211249	0.127815	-0.202546	0.208816	0.469676	0.0255297	-0.00381691	17-DL0433	$PWD/39-DL0433_1_220805_L001_R1.fastq.gz	$PWD/39-DL0433_1_220805_L001_R2.fastq.gz	DL0433	DL0433 1	BOR001	BOR001 C2	Crematogaster	borneensis sp. gr.	Myrmicinae	Worker	Macaranga pearsonii	0.25	9	Houadria et al., 2023, Ecol. Evol., DOI: 10.1002/ece3.9760 (Fig. 3A)	Ant_plant	Mutualist	Lestina pers. obs. in the sampled site; Feldhaar, H., Maschwitz, U., Fiala, B. 2016, Sociobiology. 63: 651-681.	Herbivore	Arboreal	Houadria et al. 2020, Symbiosis 81:79‚Äì91	Malaysian Borneo	2021-12-07	Arboreal		Dan Le≈°tina	Dan Le≈°tina	Forest Fragment	2021	Reka Halus Oil Plantation	NA	5.79737	117.502	stable isotopes approximate mean value not corrected for food bodies of plants (corrected would be near zero) from Houadria et al. in prep. study	6.36271	0.194092
40-DL0433	0.102697	0.164813	0.00918261	0.102431	0.00604445	-0.00227521	-0.0133713	-0.127402	0.205733	0.467537	0.024504	-0.00413915	17-DL0433	$PWD/40-DL0433_2_220805_L001_R1.fastq.gz	$PWD/40-DL0433_2_220805_L001_R2.fastq.gz	DL0433	DL0433 2	BOR001	BOR001 C2	Crematogaster	borneensis sp. gr.	Myrmicinae	Worker	Macaranga pearsonii	0.25	9	Houadria et al., 2023, Ecol. Evol., DOI: 10.1002/ece3.9760 (Fig. 3A)	Ant_plant	Mutualist	Lestina pers. obs. in the sampled site; Feldhaar, H., Maschwitz, U., Fiala, B. 2016, Sociobiology. 63: 651-681.	Herbivore	Arboreal	Houadria et al. 2020, Symbiosis 81:79‚Äì91	Malaysian Borneo	2021-12-07	Arboreal		Dan Le≈°tina	Dan Le≈°tina	Forest Fragment	2021	Reka Halus Oil Plantation	NA	5.79737	117.502	stable isotopes approximate mean value not corrected for food bodies of plants (corrected would be near zero) from Houadria et al. in prep. study	10.4298	0.419391
42-DL0433	-0.287897	0.0345353	0.00879266	0.111575	-0.0074462	-0.00243046	0.252307	-0.0709875	0.202139	0.474029	0.0239658	-0.0042984	17-DL0433	$PWD/42-DL0433_4_220805_L001_R1.fastq.gz	$PWD/42-DL0433_4_220805_L001_R2.fastq.gz	DL0433	DL0433 4	BOR001	BOR001 C2	Crematogaster	borneensis sp. gr.	Myrmicinae	Worker	Macaranga pearsonii	0.25	9	Houadria et al., 2023, Ecol. Evol., DOI: 10.1002/ece3.9760 (Fig. 3A)	Ant_plant	Mutualist	Lestina pers. obs. in the sampled site; Feldhaar, H., Maschwitz, U., Fiala, B. 2016, Sociobiology. 63: 651-681.	Herbivore	Arboreal	Houadria et al. 2020, Symbiosis 81:79‚Äì91	Malaysian Borneo	2021-12-07	Arboreal		Dan Le≈°tina	Dan Le≈°tina	Forest Fragment	2021	Reka Halus Oil Plantation	NA	5.79737	117.502	stable isotopes approximate mean value not corrected for food bodies of plants (corrected would be near zero) from Houadria et al. in prep. study	3.84422	0.0706013
43-DL0433	-0.311176	0.0341399	0.00780744	0.10955	-0.0046403	-0.00257943	0.216343	-0.0958676	0.200476	0.472637	0.0247558	-0.0045118	17-DL0433	$PWD/43-DL0433_6_220805_L001_R1.fastq.gz	$PWD/43-DL0433_6_220805_L001_R2.fastq.gz	DL0433	DL0433 6	BOR001	BOR001 C2	Crematogaster	borneensis sp. gr.	Myrmicinae	Worker	Macaranga pearsonii	0.25	9	Houadria et al., 2023, Ecol. Evol., DOI: 10.1002/ece3.9760 (Fig. 3A)	Ant_plant	Mutualist	Lestina pers. obs. in the sampled site; Feldhaar, H., Maschwitz, U., Fiala, B. 2016, Sociobiology. 63: 651-681.	Herbivore	Arboreal	Houadria et al. 2020, Symbiosis 81:79‚Äì91	Malaysian Borneo	2021-12-07	Arboreal		Dan Le≈°tina	Dan Le≈°tina	Forest Fragment	2021	Reka Halus Oil Plantation	NA	5.79737	117.502	stable isotopes approximate mean value not corrected for food bodies of plants (corrected would be near zero) from Houadria et al. in prep. study	3.66677	0.126241
44-DL0434	-0.151932	0.174435	0.00513063	0.104143	-0.00114395	-0.00268957	0.0762456	-0.0886144	0.199748	0.471607	0.0239598	-0.00480338	18-DL0434	$PWD/44-DL0434_1_220805_L001_R1.fastq.gz	$PWD/44-DL0434_1_220805_L001_R2.fastq.gz	DL0434	DL0434 1	BOR001	BOR001 C3	Crematogaster	borneensis sp. gr.	Myrmicinae	Worker	Macaranga pearsonii	0.25	9	Houadria et al., 2023, Ecol. Evol., DOI: 10.1002/ece3.9760 (Fig. 3A)	Ant_plant	Mutualist	Lestina pers. obs. in the sampled site; Feldhaar, H., Maschwitz, U., Fiala, B. 2016, Sociobiology. 63: 651-681.	Herbivore	Arboreal	Houadria et al. 2020, Symbiosis 81:79‚Äì91	Malaysian Borneo	2021-12-07	Arboreal		Dan Le≈°tina	Dan Le≈°tina	Forest Fragment	2021	Reka Halus Oil Plantation	NA	5.79737	117.502	stable isotopes approximate mean value not corrected for food bodies of plants (corrected would be near zero) from Houadria et al. in prep. study	5.84228	0.32271
45-DL0434	-0.169821	0.193854	0.00490919	0.106614	-0.00234808	-0.00276053	0.108912	-0.133094	0.198319	0.471413	0.0251038	-0.00525261	18-DL0434	$PWD/45-DL0434_8_220805_L001_R1.fastq.gz	$PWD/45-DL0434_8_220805_L001_R2.fastq.gz	DL0434	DL0434 8	BOR001	BOR001 C3	Crematogaster	borneensis sp. gr.	Myrmicinae	Worker	Macaranga pearsonii	0.25	9	Houadria et al., 2023, Ecol. Evol., DOI: 10.1002/ece3.9760 (Fig. 3A)	Ant_plant	Mutualist	Lestina pers. obs. in the sampled site; Feldhaar, H., Maschwitz, U., Fiala, B. 2016, Sociobiology. 63: 651-681.	Herbivore	Arboreal	Houadria et al. 2020, Symbiosis 81:79‚Äì91	Malaysian Borneo	2021-12-07	Arboreal		Dan Le≈°tina	Dan Le≈°tina	Forest Fragment	2021	Reka Halus Oil Plantation	NA	5.79737	117.502	stable isotopes approximate mean value not corrected for food bodies of plants (corrected would be near zero) from Houadria et al. in prep. study	5.41085	0.192498
46-DL0435	-0.160695	0.138984	0.00405273	0.096956	0.00549869	-0.00285806	0.0841061	-0.093892	0.197765	0.468267	0.0242796	-0.00539407	19-DL0435	$PWD/46-DL0435_4_220805_L001_R1.fastq.gz	$PWD/46-DL0435_4_220805_L001_R2.fastq.gz	DL0435	DL0435 4	BOR001	BOR001 C4	Crematogaster	borneensis sp. gr.	Myrmicinae	Worker	Macaranga hypoleuca	0.25	9	Houadria et al., 2023, Ecol. Evol., DOI: 10.1002/ece3.9760 (Fig. 3A)	Ant_plant	Mutualist	Lestina pers. obs. in the sampled site; Feldhaar, H., Maschwitz, U., Fiala, B. 2016, Sociobiology. 63: 651-681.	Herbivore	Arboreal	Houadria et al. 2020, Symbiosis 81:79‚Äì91	Malaysian Borneo	2021-12-07	Arboreal		Dan Le≈°tina	Dan Le≈°tina	Forest Fragment	2021	Reka Halus Oil Plantation	NA	5.79737	117.502	stable isotopes approximate mean value not corrected for food bodies of plants (corrected would be near zero) from Houadria et al. in prep. study	5.80105	0.475273
47-DL0435	-0.172911	0.155718	0.00325501	0.0508154	-0.0274764	-0.00301727	0.109924	0.0173742	0.19507	0.430308	0.0181554	-0.00574298	19-DL0435	$PWD/47-DL0435_5_220805_L001_R1.fastq.gz	$PWD/47-DL0435_5_220805_L001_R2.fastq.gz	DL0435	DL0435 5	BOR001	BOR001 C4	Crematogaster	borneensis sp. gr.	Myrmicinae	Worker	Macaranga hypoleuca	0.25	9	Houadria et al., 2023, Ecol. Evol., DOI: 10.1002/ece3.9760 (Fig. 3A)	Ant_plant	Mutualist	Lestina pers. obs. in the sampled site; Feldhaar, H., Maschwitz, U., Fiala, B. 2016, Sociobiology. 63: 651-681.	Herbivore	Arboreal	Houadria et al. 2020, Symbiosis 81:79‚Äì91	Malaysian Borneo	2021-12-07	Arboreal		Dan Le≈°tina	Dan Le≈°tina	Forest Fragment	2021	Reka Halus Oil Plantation	NA	5.79737	117.502	stable isotopes approximate mean value not corrected for food bodies of plants (corrected would be near zero) from Houadria et al. in prep. study	5.50325	1.39211
48-DL0435	-0.275295	0.137664	0.00179277	0.105903	-0.00398666	-0.0031695	0.181207	-0.163447	0.194391	0.470689	0.024295	-0.0060462	19-DL0435	$PWD/48-DL0435_6_220805_L001_R1.fastq.gz	$PWD/48-DL0435_6_220805_L001_R2.fastq.gz	DL0435	DL0435 6	BOR001	BOR001 C4	Crematogaster	borneensis sp. gr.	Myrmicinae	Worker	Macaranga hypoleuca	0.25	9	Houadria et al., 2023, Ecol. Evol., DOI: 10.1002/ece3.9760 (Fig. 3A)	Ant_plant	Mutualist	Lestina pers. obs. in the sampled site; Feldhaar, H., Maschwitz, U., Fiala, B. 2016, Sociobiology. 63: 651-681.	Herbivore	Arboreal	Houadria et al. 2020, Symbiosis 81:79‚Äì91	Malaysian Borneo	2021-12-07	Arboreal		Dan Le≈°tina	Dan Le≈°tina	Forest Fragment	2021	Reka Halus Oil Plantation	NA	5.79737	117.502	stable isotopes approximate mean value not corrected for food bodies of plants (corrected would be near zero) from Houadria et al. in prep. study	4.27858	0.221994
49-DL0435	-0.271932	0.120716	0.000281891	0.0339312	-0.0344426	-0.00324868	0.137874	-0.0708311	0.190575	0.405215	0.0170874	-0.00630139	19-DL0435	$PWD/49-DL0435_7_220805_L001_R1.fastq.gz	$PWD/49-DL0435_7_220805_L001_R2.fastq.gz	DL0435	DL0435 7	BOR001	BOR001 C4	Crematogaster	borneensis sp. gr.	Myrmicinae	Worker	Macaranga hypoleuca	0.25	9	Houadria et al., 2023, Ecol. Evol., DOI: 10.1002/ece3.9760 (Fig. 3A)	Ant_plant	Mutualist	Lestina pers. obs. in the sampled site; Feldhaar, H., Maschwitz, U., Fiala, B. 2016, Sociobiology. 63: 651-681.	Herbivore	Arboreal	Houadria et al. 2020, Symbiosis 81:79‚Äì91	Malaysian Borneo	2021-12-07	Arboreal		Dan Le≈°tina	Dan Le≈°tina	Forest Fragment	2021	Reka Halus Oil Plantation	NA	5.79737	117.502	stable isotopes approximate mean value not corrected for food bodies of plants (corrected would be near zero) from Houadria et al. in prep. study	4.43451	1.26055
5-DL0428	-0.00995063	0.133142	0	0.104662	0.00309071	-0.00328546	0.11079	-0.106864	0.188358	0.467411	0.0244953	-0.00654507	20-DL0428	$PWD/5-DL0428_6_220805_L001_R1.fastq.gz	$PWD/5-DL0428_6_220805_L001_R2.fastq.gz	DL0428	DL0428 6	BOR001	BOR001 C1	Crematogaster	borneensis sp. gr.	Myrmicinae	Worker	Macaranga pearsonii	0.25	9	Houadria et al., 2023, Ecol. Evol., DOI: 10.1002/ece3.9760 (Fig. 3A)	Ant_plant	Mutualist	Lestina pers. obs. in the sampled site; Feldhaar, H., Maschwitz, U., Fiala, B. 2016, Sociobiology. 63: 651-681.	Herbivore	Arboreal	Houadria et al. 2020, Symbiosis 81:79‚Äì91	Malaysian Borneo	2021-12-07	Arboreal		Dan Le≈°tina	Dan Le≈°tina	Forest Fragment	2021	Reka Halus Oil Plantation	NA	5.79737	117.502	stable isotopes approximate mean value not corrected for food bodies of plants (corrected would be near zero) from Houadria et al. in prep. study	7.91855	0.313501
50-DL0435	-0.0734716	0.143256	-3.02e-05	0.102029	-0.000815413	-0.00357243	0.15753	-0.140106	0.187342	0.469873	0.0237602	-0.00663362	19-DL0435	$PWD/50-DL0435_8_220805_L001_R1.fastq.gz	$PWD/50-DL0435_8_220805_L001_R2.fastq.gz	DL0435	DL0435 8	BOR001	BOR001 C4	Crematogaster	borneensis sp. gr.	Myrmicinae	Worker	Macaranga hypoleuca	0.25	9	Houadria et al., 2023, Ecol. Evol., DOI: 10.1002/ece3.9760 (Fig. 3A)	Ant_plant	Mutualist	Lestina pers. obs. in the sampled site; Feldhaar, H., Maschwitz, U., Fiala, B. 2016, Sociobiology. 63: 651-681.	Herbivore	Arboreal	Houadria et al. 2020, Symbiosis 81:79‚Äì91	Malaysian Borneo	2021-12-07	Arboreal		Dan Le≈°tina	Dan Le≈°tina	Forest Fragment	2021	Reka Halus Oil Plantation	NA	5.79737	117.502	stable isotopes approximate mean value not corrected for food bodies of plants (corrected would be near zero) from Houadria et al. in prep. study	6.63172	0.431615
52-ANON2	-0.055541	0.114486	-0.000940564	0.109273	-0.00469685	-0.00360852	0.122748	-0.0391145	0.1835	0.472971	0.0245446	-0.00698151	3-ANON2	$PWD/52-ANON2_C1_W1_220805_L001_R1.fastq.gz	$PWD/52-ANON2_C1_W1_220805_L001_R2.fastq.gz	HP0670-h	ANON2 C1 W1	ANON002	ANON002 C1	Anonychomyrma	minuta	Dolichoderinae	Worker		4.925	2	Own measures from Papua New Guinea, Wanang, Madang province	Ant_plant	Mutualist	Plowman et al., Proc. R. Soc. B 284: 20162564; Klimes pers. obs. in the sampled site	Omnivore	Arboreal	Bluthgen et al. Oecologia (2003) 137:426‚Äì435., Blanchard and Moreau 2017, Evolution 71: 315-328.	Papua New Guinea	2022-03-10	Omnivore (Arboreal)	holow twig in canopy WP-4A-1024/3	P. Klimes et al.	P. Klimes	primary	2007-08-23	Wanang	100	-5.2317	145.179	nest on that tree, also 3 queens + trophobionts available from the nest coll. sep.	7.51872	0.199974
53-ANON2	0.127361	0.061366	-0.00131441	0.0978529	-0.00376267	-0.00374809	0.107328	-0.111434	0.180132	0.459931	0.0354089	-0.00709015	3-ANON2	$PWD/53-ANON2_C1_W2_220805_L001_R1.fastq.gz	$PWD/53-ANON2_C1_W2_220805_L001_R2.fastq.gz	HP0670-h	ANON2 C1 W2	ANON002	ANON002 C1	Anonychomyrma	minuta	Dolichoderinae	Worker		4.925	2	Own measures from Papua New Guinea, Wanang, Madang province	Ant_plant	Mutualist	Plowman et al., Proc. R. Soc. B 284: 20162564; Klimes pers. obs. in the sampled site	Omnivore	Arboreal	Bluthgen et al. Oecologia (2003) 137:426‚Äì435., Blanchard and Moreau 2017, Evolution 71: 315-328.	Papua New Guinea	2022-03-10	Omnivore (Arboreal)	holow twig in canopy WP-4A-1024/4	P. Klimes et al.	P. Klimes	primary	2007-08-24	Wanang	100	-5.2317	145.179	nest on that tree, also 3 queens + trophobionts available from the nest coll. sep.	13.656	0.734254
54-ANON2	-0.0390424	0.0805727	-0.00153609	0.104341	-0.00615917	-0.0038992	0.233429	-0.130644	0.178056	0.470251	0.0284849	-0.00750522	3-ANON2	$PWD/54-ANON2_C1_W3_220805_L001_R1.fastq.gz	$PWD/54-ANON2_C1_W3_220805_L001_R2.fastq.gz	HP0670-h	ANON2 C1 W3	ANON002	ANON002 C1	Anonychomyrma	minuta	Dolichoderinae	Worker		4.925	2	Own measures from Papua New Guinea, Wanang, Madang province	Ant_plant	Mutualist	Plowman et al., Proc. R. Soc. B 284: 20162564; Klimes pers. obs. in the sampled site	Omnivore	Arboreal	Bluthgen et al. Oecologia (2003) 137:426‚Äì435., Blanchard and Moreau 2017, Evolution 71: 315-328.	Papua New Guinea	2022-03-10	Omnivore (Arboreal)	holow twig in canopy WP-4A-1024/5	P. Klimes et al.	P. Klimes	primary	2007-08-25	Wanang	100	-5.2317	145.179	nest on that tree, also 3 queens + trophobionts available from the nest coll. sep.	8.00076	0.316451
55-ANON2	-0.0039009	0.071369	-0.00233048	0.111284	-0.00215108	-0.00418019	0.163717	-0.0789324	0.176654	0.473903	0.0248914	-0.00785235	3-ANON2	$PWD/55-ANON2_C1_W4_220805_L001_R1.fastq.gz	$PWD/55-ANON2_C1_W4_220805_L001_R2.fastq.gz	HP0670-h	ANON2 C1 W4	ANON002	ANON002 C1	Anonychomyrma	minuta	Dolichoderinae	Worker		4.925	2	Own measures from Papua New Guinea, Wanang, Madang province	Ant_plant	Mutualist	Plowman et al., Proc. R. Soc. B 284: 20162564; Klimes pers. obs. in the sampled site	Omnivore	Arboreal	Bluthgen et al. Oecologia (2003) 137:426‚Äì435., Blanchard and Moreau 2017, Evolution 71: 315-328.	Papua New Guinea	2022-03-10	Omnivore (Arboreal)	holow twig in canopy WP-4A-1024/6	P. Klimes et al.	P. Klimes	primary	2007-08-26	Wanang	100	-5.2317	145.179	nest on that tree, also 3 queens + trophobionts available from the nest coll. sep.	8.58768	0.200331
56-ANON2	-0.383401	-0.189094	-0.00302605	0.10739	-0.00889752	-0.00442327	0.208796	0.0442463	0.172956	0.474072	0.0268648	-0.00848982	3-ANON2	$PWD/56-ANON2_C1_L1_220805_L001_R1.fastq.gz	$PWD/56-ANON2_C1_L1_220805_L001_R2.fastq.gz	HP0670-h	ANON2 C1 L1	ANON002	ANON002 C1	Anonychomyrma	minuta	Dolichoderinae	Larvae		4.925	2	Own measures from Papua New Guinea, Wanang, Madang province	Ant_plant	Mutualist	Plowman et al., Proc. R. Soc. B 284: 20162564; Klimes pers. obs. in the sampled site	Omnivore	Arboreal	Bluthgen et al. Oecologia (2003) 137:426‚Äì435., Blanchard and Moreau 2017, Evolution 71: 315-328.	Papua New Guinea	2022-03-10	Omnivore (Arboreal)	holow twig in canopy WP-4A-1024/7	P. Klimes et al.	P. Klimes	primary	2007-08-27	Wanang	100	-5.2317	145.179	nest on that tree, also 3 queens + trophobionts available from the nest coll. sep.	2.59253	0.189856
57-ANON2	-0.0758034	-0.0230868	-0.00524908	0.0707726	0.0180283	-0.00454896	0.250874	-0.0120364	0.169775	0.436836	0.0155647	-0.00926283	3-ANON2	$PWD/57-ANON2_C1_L2_220805_L001_R1.fastq.gz	$PWD/57-ANON2_C1_L2_220805_L001_R2.fastq.gz	HP0670-h	ANON2 C1 L2	ANON002	ANON002 C1	Anonychomyrma	minuta	Dolichoderinae	Larvae		4.925	2	Own measures from Papua New Guinea, Wanang, Madang province	Ant_plant	Mutualist	Plowman et al., Proc. R. Soc. B 284: 20162564; Klimes pers. obs. in the sampled site	Omnivore	Arboreal	Bluthgen et al. Oecologia (2003) 137:426‚Äì435., Blanchard and Moreau 2017, Evolution 71: 315-328.	Papua New Guinea	2022-03-10	Omnivore (Arboreal)	holow twig in canopy WP-4A-1024/8	P. Klimes et al.	P. Klimes	primary	2007-08-28	Wanang	100	-5.2317	145.179	nest on that tree, also 3 queens + trophobionts available from the nest coll. sep.	6.97677	1.02185
58-ANON2	-0.0444911	0.0522164	-0.00650579	0.106483	-0.00337497	-0.00482508	0.211553	-0.0463128	0.168321	0.470139	0.0303724	-0.0100738	3-ANON2	$PWD/58-ANON2_C1_P1_220805_L001_R1.fastq.gz	$PWD/58-ANON2_C1_P1_220805_L001_R2.fastq.gz	HP0670-h	ANON2 C1 P1	ANON002	ANON002 C1	Anonychomyrma	minuta	Dolichoderinae	Pupae		4.925	2	Own measures from Papua New Guinea, Wanang, Madang province	Ant_plant	Mutualist	Plowman et al., Proc. R. Soc. B 284: 20162564; Klimes pers. obs. in the sampled site	Omnivore	Arboreal	Bluthgen et al. Oecologia (2003) 137:426‚Äì435., Blanchard and Moreau 2017, Evolution 71: 315-328.	Papua New Guinea	2022-03-10	Omnivore (Arboreal)	holow twig in canopy WP-4A-1024/9	P. Klimes et al.	P. Klimes	primary	2007-08-29	Wanang	100	-5.2317	145.179	nest on that tree, also 3 queens + trophobionts available from the nest coll. sep.	7.84669	0.411623
59-ANON2	-0.180499	-0.129935	-0.007018	0.104309	-0.00801879	-0.00495938	0.183268	0.0347267	0.164718	0.472383	0.0290234	-0.0103217	3-ANON2	$PWD/59-ANON2_C1_Q1_220805_L001_R1.fastq.gz	$PWD/59-ANON2_C1_Q1_220805_L001_R2.fastq.gz	HP0670-h	ANON2 C1 Q1	ANON002	ANON002 C1	Anonychomyrma	minuta	Dolichoderinae	Queen		4.925	2	Own measures from Papua New Guinea, Wanang, Madang province	Ant_plant	Mutualist	Plowman et al., Proc. R. Soc. B 284: 20162564; Klimes pers. obs. in the sampled site	Omnivore	Arboreal	Bluthgen et al. Oecologia (2003) 137:426‚Äì435., Blanchard and Moreau 2017, Evolution 71: 315-328.	Papua New Guinea	2022-03-10	Omnivore (Arboreal)	holow twig in canopy WP-4A-1024/10	P. Klimes et al.	P. Klimes	primary	2007-08-30	Wanang	100	-5.2317	145.179	nest on that tree, also 3 queens + trophobionts available from the nest coll. sep.	4.41789	0.301711
6-DL0428	-0.0850561	0.0707931	-0.00738671	-0.0585924	-0.132825	-0.0051736	0.210467	-0.111365	0.162345	0.0846641	-0.127491	-0.0108331	20-DL0428	$PWD/6-DL0428_7_220805_L001_R1.fastq.gz	$PWD/6-DL0428_7_220805_L001_R2.fastq.gz	DL0428	DL0428 7	BOR001	BOR001 C1	Crematogaster	borneensis sp. gr.	Myrmicinae	Worker	Macaranga pearsonii	0.25	9	Houadria et al., 2023, Ecol. Evol., DOI: 10.1002/ece3.9760 (Fig. 3A)	Ant_plant	Mutualist	Lestina pers. obs. in the sampled site; Feldhaar, H., Maschwitz, U., Fiala, B. 2016, Sociobiology. 63: 651-681.	Herbivore	Arboreal	Houadria et al. 2020, Symbiosis 81:79‚Äì91	Malaysian Borneo	2021-12-07	Arboreal		Dan Le≈°tina	Dan Le≈°tina	Forest Fragment	2021	Reka Halus Oil Plantation	NA	5.79737	117.502	stable isotopes approximate mean value not corrected for food bodies of plants (corrected would be near zero) from Houadria et al. in prep. study	6.96627	0.933934
61-ANON2	-0.0380205	-0.112521	-0.00800252	0.0803628	-0.0255603	-0.00532575	0.062213	0.130996	0.161341	-0.409325	0.440238	-0.0110979	3-ANON2	$PWD/61-ANON2_C2_W2_220805_L001_R1.fastq.gz	$PWD/61-ANON2_C2_W2_220805_L001_R2.fastq.gz	NP4A2091/2	ANON2 C2 W2	ANON002	ANON002 C2	Anonychomyrma	minuta	Dolichoderinae	Worker		4.925	2	Own measures from Papua New Guinea, Wanang, Madang province	Ant_plant	Mutualist	Plowman et al., Proc. R. Soc. B 284: 20162564; Klimes pers. obs. in the sampled site	Omnivore	Arboreal	Bluthgen et al. Oecologia (2003) 137:426‚Äì435., Blanchard and Moreau 2017, Evolution 71: 315-328.	Papua New Guinea	2022-03-10	Omnivore (Arboreal)	holow twig in canopy	P. Klimes et al.	P. Klimes	primary	2013-07-20	Numba	900	-5.7222	145.2714¬†¬†	sent whole sample of one of the twig chambers	7.11947	0.854108
62-ANON2	-0.123136	0.0226558	-0.00833014	0.0139617	-0.0753911	-0.00573992	0.0500627	0.097298	0.160432	-0.372825	0.3453	-0.0115209	3-ANON2	$PWD/62-ANON2_C2_W3_220805_L001_R1.fastq.gz	$PWD/62-ANON2_C2_W3_220805_L001_R2.fastq.gz	NP4A2091/2	ANON2 C2 W3	ANON002	ANON002 C2	Anonychomyrma	minuta	Dolichoderinae	Worker		4.925	2	Own measures from Papua New Guinea, Wanang, Madang province	Ant_plant	Mutualist	Plowman et al., Proc. R. Soc. B 284: 20162564; Klimes pers. obs. in the sampled site	Omnivore	Arboreal	Bluthgen et al. Oecologia (2003) 137:426‚Äì435., Blanchard and Moreau 2017, Evolution 71: 315-328.	Papua New Guinea	2022-03-10	Omnivore (Arboreal)	holow twig in canopy	P. Klimes et al.	P. Klimes	primary	2013-07-21	Numba	900	-5.7222	145.2714¬†¬†	sent whole sample of one of the twig chambers	6.08282	1.09169
63-ANON2	-0.0913508	0.0187971	-0.00950502	-0.0320222	-0.113331	-0.00580243	0.00358521	0.100511	0.157664	-0.328843	0.219352	-0.0119304	3-ANON2	$PWD/63-ANON2_C2_W4_220805_L001_R1.fastq.gz	$PWD/63-ANON2_C2_W4_220805_L001_R2.fastq.gz	NP4A2091/2	ANON2 C2 W4	ANON002	ANON002 C2	Anonychomyrma	minuta	Dolichoderinae	Worker		4.925	2	Own measures from Papua New Guinea, Wanang, Madang province	Ant_plant	Mutualist	Plowman et al., Proc. R. Soc. B 284: 20162564; Klimes pers. obs. in the sampled site	Omnivore	Arboreal	Bluthgen et al. Oecologia (2003) 137:426‚Äì435., Blanchard and Moreau 2017, Evolution 71: 315-328.	Papua New Guinea	2022-03-10	Omnivore (Arboreal)	holow twig in canopy	P. Klimes et al.	P. Klimes	primary	2013-07-22	Numba	900	-5.7222	145.2714¬†¬†	sent whole sample of one of the twig chambers	6.73695	1.11234
64-ANON2	0.121004	-0.0219639	-0.0106817	0.0502505	-0.0429216	-0.00597287	0.101643	-0.0399334	0.154158	-0.393054	0.400856	-0.0132709	3-ANON2	$PWD/64-ANON2_C2_P1_220805_L001_R1.fastq.gz	$PWD/64-ANON2_C2_P1_220805_L001_R2.fastq.gz	NP4A2091/2	ANON2 C2 P1	ANON002	ANON002 C2	Anonychomyrma	minuta	Dolichoderinae	Pupae		4.925	2	Own measures from Papua New Guinea, Wanang, Madang province	Ant_plant	Mutualist	Plowman et al., Proc. R. Soc. B 284: 20162564; Klimes pers. obs. in the sampled site	Omnivore	Arboreal	Bluthgen et al. Oecologia (2003) 137:426‚Äì435., Blanchard and Moreau 2017, Evolution 71: 315-328.	Papua New Guinea	2022-03-10	Omnivore (Arboreal)	holow twig in canopy	P. Klimes et al.	P. Klimes	primary	2013-07-24	Numba	900	-5.7222	145.2714¬†¬†	sent whole sample of one of the twig chambers	14.3528	1.14932
66-TAPI1	-0.152231	-0.108327	-0.0112896	0.115754	-0.0095706	-0.0065053	0.138107	0.131466	0.150323	-0.265209	-0.299271	-0.014086	8-TAPI1	$PWD/66-TAPI1_C1_W1_220805_L001_R1.fastq.gz	$PWD/66-TAPI1_C1_W1_220805_L001_R2.fastq.gz	HP0036	TAPI1 C1 W1	TAPI001	TAPI001 C1	Tapinoma	melanocephalum	Dolichoderinae	Worker		4.74	7	Own measures from Papua New Guinea, Wanang, Madang province	Trophobiont	Mutualist	ref. at https://www.antwiki.org/wiki/Trophobiosis	Omnivore	Arboreal	Klimes et al. 2015 PlosOne 10(2): e0117853	Papua New Guinea	2022-03-14	Omnivore (Arboreal)	tree WS-1D-0951 / dead twig in canopy	P. Klimes et al.	P. Klimes	secondary	2007-06-09	Wanang	100	-5.2296	145.178	also queens available	5.6665	0.269716
68-TAPI1	-0.321889	-0.0364035	-0.011948	0.113891	-0.00877585	-0.00669395	0.211993	0.0592996	0.149346	-0.282285	-0.256729	-0.0148288	8-TAPI1	$PWD/68-TAPI1_C1_W3_220805_L001_R1.fastq.gz	$PWD/68-TAPI1_C1_W3_220805_L001_R2.fastq.gz	HP0036	TAPI1 C1 W3	TAPI001	TAPI001 C1	Tapinoma	melanocephalum	Dolichoderinae	Worker		4.74	7	Own measures from Papua New Guinea, Wanang, Madang province	Trophobiont	Mutualist	ref. at https://www.antwiki.org/wiki/Trophobiosis	Omnivore	Arboreal	Klimes et al. 2015 PlosOne 10(2): e0117853	Papua New Guinea	2022-03-14	Omnivore (Arboreal)	tree WS-1D-0951 / dead twig in canopy	P. Klimes et al.	P. Klimes	secondary	2007-06-15	Wanang	106	-5.2302	151.178	also queens available	3.10017	0.392357
69-TAPI1	-0.110361	0.0795621	-0.0130696	0.113783	-0.00785566	-0.00683099	0.131475	0.0967658	0.14733	-0.285908	-0.249653	-0.0152689	8-TAPI1	$PWD/69-TAPI1_C1_W4_220805_L001_R1.fastq.gz	$PWD/69-TAPI1_C1_W4_220805_L001_R2.fastq.gz	HP0036	TAPI1 C1 W4	TAPI001	TAPI001 C1	Tapinoma	melanocephalum	Dolichoderinae	Worker		4.74	7	Own measures from Papua New Guinea, Wanang, Madang province	Trophobiont	Mutualist	ref. at https://www.antwiki.org/wiki/Trophobiosis	Omnivore	Arboreal	Klimes et al. 2015 PlosOne 10(2): e0117853	Papua New Guinea	2022-03-14	Omnivore (Arboreal)	tree WS-1D-0951 / dead twig in canopy	P. Klimes et al.	P. Klimes	secondary	2007-06-11	Wanang	102	-5.2298	147.178	also queens available	6.2268	0.47009
7-Pn1	-0.0560823	0.00885435	-0.0141145	-0.136691	-0.186143	-0.00711267	-0.00516375	0.168481	0.145902	-0.209625	-0.27506	-0.016474	1-Pn1	$PWD/7-Pn1_1_220805_L001_R1.fastq.gz	$PWD/7-Pn1_1_220805_L001_R2.fastq.gz	Pn1	Pn1 1	PNAG001	PNAG001 C1	Philidris	nagasau	Dolichoderinae	Worker	Squamellaria	1.85	2	Chomicki et al. 2019 (Fig. S7, corr. value for plant tissue mean for the species)	Ant_plant	Mutualist	Chomicki, G., Renner, S.S. 2019, New Phytologist 223: 2011-2023	Herbivore	Arboreal	Chomicki, G., Renner, S.S. 2019, New Phytologist 223: 2011-2023	Fiji	2021-12-06	Arboreal		Guillaume Chomicki	Guillaume Chomicki		Unknown	Vanua Levu	NA	NA		Stable isotopes approximate mean value taken as mean per species from Fig. S7 in Chomicky et al. 2019 study	7.35074	1.44037
70-TAPI1	-0.276404	0.0548212	-0.0148194	0.113369	-0.00901313	-0.00750504	0.150872	0.0740414	0.141027	-0.289647	-0.239415	-0.0169388	8-TAPI1	$PWD/70-TAPI1_C1_L1_220805_L001_R1.fastq.gz	$PWD/70-TAPI1_C1_L1_220805_L001_R2.fastq.gz	HP0036	TAPI1 C1 L1	TAPI001	TAPI001 C1	Tapinoma	melanocephalum	Dolichoderinae	Larvae		4.74	7	Own measures from Papua New Guinea, Wanang, Madang province	Trophobiont	Mutualist	ref. at https://www.antwiki.org/wiki/Trophobiosis	Omnivore	Arboreal	Klimes et al. 2015 PlosOne 10(2): e0117853	Papua New Guinea	2022-03-14	Omnivore (Arboreal)	tree WS-1D-0951 / dead twig in canopy	P. Klimes et al.	P. Klimes	secondary	2007-06-12	Wanang	103	-5.2299	148.178	also queens available	4.00923	0.482303
71-TAPI1	-0.328937	0.0155057	-0.015614	0.11472	-0.0092096	-0.00791258	0.219055	-0.0217202	0.138694	-0.313777	-0.173634	-0.0201583	8-TAPI1	$PWD/71-TAPI1_C1_L2_220805_L001_R1.fastq.gz	$PWD/71-TAPI1_C1_L2_220805_L001_R2.fastq.gz	HP0036	TAPI1 C1 L2	TAPI001	TAPI001 C1	Tapinoma	melanocephalum	Dolichoderinae	Larvae		4.74	7	Own measures from Papua New Guinea, Wanang, Madang province	Trophobiont	Mutualist	ref. at https://www.antwiki.org/wiki/Trophobiosis	Omnivore	Arboreal	Klimes et al. 2015 PlosOne 10(2): e0117853	Papua New Guinea	2022-03-14	Omnivore (Arboreal)	tree WS-1D-0951 / dead twig in canopy	P. Klimes et al.	P. Klimes	secondary	2007-06-16	Wanang	107	-5.2303	152.178	also queens available	3.50165	0.610626
73-AENI1	-0.358273	-0.230696	-0.0168441	-0.0687668	-0.0387737	-0.00810354	-0.0224429	0.135523	0.1336	-0.1767	-0.199214	-0.0213864	34-AENI1	$PWD/73-AENI1_C1_W3_220805_L001_R1.fastq.gz	$PWD/73-AENI1_C1_W3_220805_L001_R2.fastq.gz	WP3A0513/6	AENI1 C1 W3	AENI001	AENI001 C1	Aenictus	huonicus	Dorylinae	Worker		4.665	9	Per genus soil-corr. mean value from same region / Pfeifer et al. 2014, Myrmecological News 19: 31-41 (Appendix S4 table).	None	Non_mutualist	no ref.; https://www.antwiki.org/wiki/Trophobiosis	Omnivore	Ground	Blanchard and Moreau 2017, Evolution 71: 315-328	Papua New Guinea	2022-03-16	Predator	foraging on trunk	P. Klimes et al.	P. Klimes	primary	2007-07-11	Wanang	100	-5.2317	145.179	foraging but 1 larva present	2.41867	0.0818627
74-CAMP21	-0.0821042	0.0570601	-0.017032	-0.12465	-0.190281	-0.00881225	0.0518033	0.0799385	0.132114	-0.190878	-0.232005	-0.0223368	14-CAMP21	$PWD/74-CAMP21_C1_W1_220805_L001_R1.fastq.gz	$PWD/74-CAMP21_C1_W1_220805_L001_R2.fastq.gz	HP0177	CAMP21 C1 W1	CAMP021	CAMP021 C1	Overbeckia	papuana sp.nov.	Formicinae	Worker		1.77	19	Own measures from Papua New Guinea, Wanang, Madang province (used mean accross 4 Camponotini other species)	None	Non_mutualist	Klimes pers. obs. in the sampled site	Herbivore	Arboreal	Klimes et al. 2022 Invertebrate Systematics	Papua New Guinea	2022-03-17	Omnivore (Arboreal/leaf-litter)	NS1A0028/4,trunk gallery at 0.5 m	P. Klimes et al.	P. Klimes	P. Klimes	2013-10-08	Numba	900	-5.7222	145.2714¬†¬†	also 2 larvae avail.	5.90536	0.0639445
75-CAMP21	-0.240904	-0.183748	-0.0175011	-0.125265	-0.190758	-0.0088914	-0.022036	0.150395	0.128677	-0.190827	-0.232268	-0.0252496	14-CAMP21	$PWD/75-CAMP21_C1_W3_220805_L001_R1.fastq.gz	$PWD/75-CAMP21_C1_W3_220805_L001_R2.fastq.gz	HP0177	CAMP21 C1 W3	CAMP021	CAMP021 C1	Overbeckia	papuana sp.nov.	Formicinae	Worker		1.77	19	Own measures from Papua New Guinea, Wanang, Madang province (used mean accross 4 Camponotini other species)	None	Non_mutualist	Klimes pers. obs. in the sampled site	Herbivore	Arboreal	Klimes et al. 2022 Invertebrate Systematics	Papua New Guinea	2022-03-17	Omnivore (Arboreal/leaf-litter)	NS1A0028/4,trunk gallery at 0.5 m	P. Klimes et al.	P. Klimes	P. Klimes	2013-10-08	Numba	900	-5.7222	145.2714¬†¬†	also 2 larvae avail.	3.57362	0.14785
76-CAMP21	-0.0642931	0.0877268	-0.017786	-0.125215	-0.18872	-0.0100314	0.0547703	0.0468985	0.124192	-0.191139	-0.231851	-0.0256032	14-CAMP21	$PWD/76-CAMP21_C1_W4_220805_L001_R1.fastq.gz	$PWD/76-CAMP21_C1_W4_220805_L001_R2.fastq.gz	HP0177	CAMP21 C1 W4	CAMP021	CAMP021 C1	Overbeckia	papuana sp.nov.	Formicinae	Worker		1.77	19	Own measures from Papua New Guinea, Wanang, Madang province (used mean accross 4 Camponotini other species)	None	Non_mutualist	Klimes pers. obs. in the sampled site	Herbivore	Arboreal	Klimes et al. 2022 Invertebrate Systematics	Papua New Guinea	2022-03-17	Omnivore (Arboreal/leaf-litter)	NS1A0028/4,trunk gallery at 0.5 m	P. Klimes et al.	P. Klimes	P. Klimes	2013-10-08	Numba	900	-5.7222	145.2714¬†¬†	also 2 larvae avail.	6.48933	0.148111
78-CAMP21	-0.245362	0.0416739	-0.0190972	-0.126175	-0.187247	-0.0104957	-0.0270548	0.168661	0.122476	-0.19094	-0.232425	-0.0263112	14-CAMP21	$PWD/78-CAMP21_C1_L2_220805_L001_R1.fastq.gz	$PWD/78-CAMP21_C1_L2_220805_L001_R2.fastq.gz	HP0177	CAMP21 C1 L2	CAMP021	CAMP021 C1	Overbeckia	papuana sp.nov.	Formicinae	Larvae		1.77	19	Own measures from Papua New Guinea, Wanang, Madang province (used mean accross 4 Camponotini other species)	None	Non_mutualist	Klimes pers. obs. in the sampled site	Herbivore	Arboreal	Klimes et al. 2022 Invertebrate Systematics	Papua New Guinea	2022-03-17	Omnivore (Arboreal/leaf-litter)	NS1A0028/4,trunk gallery at 0.5 m	P. Klimes et al.	P. Klimes	P. Klimes	2013-10-08	Numba	900	-5.7222	145.2714¬†¬†	also 2 larvae avail.	4.21404	0.146711
79-CAMP21	-0.250359	-0.0209359	-0.0194904	-0.145795	-0.177861	-0.0113668	-0.0327166	0.135182	0.115908	-0.191364	-0.232314	-0.0294844	14-CAMP21	$PWD/79-CAMP21_C1_L4_220805_L001_R1.fastq.gz	$PWD/79-CAMP21_C1_L4_220805_L001_R2.fastq.gz	HP0177	CAMP21 C1 L4	CAMP021	CAMP021 C1	Overbeckia	papuana sp.nov.	Formicinae	Larvae		1.77	19	Own measures from Papua New Guinea, Wanang, Madang province (used mean accross 4 Camponotini other species)	None	Non_mutualist	Klimes pers. obs. in the sampled site	Herbivore	Arboreal	Klimes et al. 2022 Invertebrate Systematics	Papua New Guinea	2022-03-17	Omnivore (Arboreal/leaf-litter)	NS1A0028/4,trunk gallery at 0.5 m	P. Klimes et al.	P. Klimes	P. Klimes	2013-10-08	Numba	900	-5.7222	145.2714¬†¬†	also 2 larvae avail.	3.99428	0.54587
8-Pn1	-0.316442	-0.0790715	-0.0210491	-0.124361	-0.190037	-0.0119705	-0.00507895	0.211891	0.111957	-0.202894	-0.270127	-0.0311053	1-Pn1	$PWD/8-Pn1_2_220805_L001_R1.fastq.gz	$PWD/8-Pn1_2_220805_L001_R2.fastq.gz	Pn1	Pn1 2	PNAG001	PNAG001 C1	Philidris	nagasau	Dolichoderinae	Worker	Squamellaria	1.85	2	Chomicki et al. 2019 (Fig. S7, corr. value for plant tissue mean for the species)	Ant_plant	Mutualist	Chomicki, G., Renner, S.S. 2019, New Phytologist 223: 2011-2024	Herbivore	Arboreal	Chomicki, G., Renner, S.S. 2019, New Phytologist 223: 2011-2023	Fiji	2021-12-06	Arboreal		Guillaume Chomicki	Guillaume Chomicki		Unknown	Vanua Levu	NA	NA		Stable isotopes approximate mean value taken as mean per species from Fig. S7 in Chomicky et al. 2019 study	3.37449	0.10913
80-PSEU2	-0.372712	-0.293635	-0.0212984	0.134493	0.00412671	-0.0134781	0.00397631	0.445565	0.107382	-0.197344	-0.341343	-0.0322803	10-PSEU2	$PWD/80-PSEU2_C1_W1_220805_L001_R1.fastq.gz	$PWD/80-PSEU2_C1_W1_220805_L001_R2.fastq.gz	HP0711	PSEU2 C1 W1	PSEU002	PSEU002 C1	Pseudolasius	karawajewi	Formicinae	Worker		5.665	2	Own measures from Papua New Guinea, Wanang, Madang province (another species)	Trophobiont	Mutualist	Klimes et al. 2018, Myrmecological News 26:31-50	Omnivore	Ground	Klimes et al. 2018, Myrmecological News 26:31-45	Papua New Guinea	2022-03-17	Herbivore (subterranean/Arboreal)	soil structure on trunkof Pimelodendron amboinicum	P. Klimes et al.	P. Klimes	primary	2007-06-26	Wanang	100	-5.2317	145.179	1 hopper nymph Flatidae included, see also Klimes et al., 2018, Myrm. News / stable isotopes estimated from another related species PSEU001 at the site	2.33707	1.48323
81-PSEU2	-0.368666	-0.292715	-0.0225359	0.128189	-0.00141789	-0.0137385	0.00140709	0.424308	0.105683	-0.1953	-0.337196	-0.0345065	10-PSEU2	$PWD/81-PSEU2_C1_W2_220805_L001_R1.fastq.gz	$PWD/81-PSEU2_C1_W2_220805_L001_R2.fastq.gz	HP0711	PSEU2 C1 W2	PSEU002	PSEU002 C1	Pseudolasius	karawajewi	Formicinae	Worker		5.665	2	Own measures from Papua New Guinea, Wanang, Madang province (another species)	Trophobiont	Mutualist	Klimes et al. 2018, Myrmecological News 26:31-51	Omnivore	Ground	Klimes et al. 2018, Myrmecological News 26:31-45	Papua New Guinea	2022-03-17	Herbivore (subterranean/Arboreal)	soil structure on trunkof Pimelodendron amboinicum	P. Klimes et al.	P. Klimes	primary	2007-06-26	Wanang	100	-5.2317	145.179	1 hopper nymph Flatidae included, see also Klimes et al., 2018, Myrm. News	2.38017	1.20709
82-PSEU2	-0.282584	-0.0872568	-0.0239048	0.11974	-0.00598251	-0.0144993	-0.000119284	0.203493	0.102625	-0.204634	-0.355062	-0.0372297	10-PSEU2	$PWD/82-PSEU2_C1_W3_220805_L001_R1.fastq.gz	$PWD/82-PSEU2_C1_W3_220805_L001_R2.fastq.gz	HP0711	PSEU2 C1 W3	PSEU002	PSEU002 C1	Pseudolasius	karawajewi	Formicinae	Worker		5.665	2	Own measures from Papua New Guinea, Wanang, Madang province (another species)	Trophobiont	Mutualist	Klimes et al. 2018, Myrmecological News 26:31-52	Omnivore	Ground	Klimes et al. 2018, Myrmecological News 26:31-45	Papua New Guinea	2022-03-17	Herbivore (subterranean/Arboreal)	soil structure on trunkof Pimelodendron amboinicum	P. Klimes et al.	P. Klimes	primary	2007-06-26	Wanang	100	-5.2317	145.179	1 hopper nymph Flatidae included, see also Klimes et al., 2018, Myrm. News	3.90431	1.12389
83-PSEU2	-0.363617	-0.274253	-0.025501	0.133664	0.00347779	-0.0158836	0.000881266	0.424541	0.097579	-0.192876	-0.332148	-0.0381417	10-PSEU2	$PWD/83-PSEU2_C1_W4_220805_L001_R1.fastq.gz	$PWD/83-PSEU2_C1_W4_220805_L001_R2.fastq.gz	HP0711	PSEU2 C1 W4	PSEU002	PSEU002 C1	Pseudolasius	karawajewi	Formicinae	Worker		5.665	2	Own measures from Papua New Guinea, Wanang, Madang province (another species)	Trophobiont	Mutualist	Klimes et al. 2018, Myrmecological News 26:31-53	Omnivore	Ground	Klimes et al. 2018, Myrmecological News 26:31-45	Papua New Guinea	2022-03-17	Herbivore (subterranean/Arboreal)	soil structure on trunkof Pimelodendron amboinicum	P. Klimes et al.	P. Klimes	primary	2007-06-26	Wanang	100	-5.2317	145.179	1 hopper nymph Flatidae included, see also Klimes et al., 2018, Myrm. News	2.50049	1.37855
84-PSEU2	-0.379821	-0.248907	-0.0262446	0.0189509	-0.0510853	-0.0162552	0.0769934	0.252706	0.0908398	-0.176838	-0.19894	-0.0446329	10-PSEU2	$PWD/84-PSEU2_C1_W5_220805_L001_R1.fastq.gz	$PWD/84-PSEU2_C1_W5_220805_L001_R2.fastq.gz	HP0711	PSEU2 C1 W5	PSEU002	PSEU002 C1	Pseudolasius	karawajewi	Formicinae	Worker		5.665	2	Own measures from Papua New Guinea, Wanang, Madang province (another species)	Trophobiont	Mutualist	Klimes et al. 2018, Myrmecological News 26:31-54	Omnivore	Ground	Klimes et al. 2018, Myrmecological News 26:31-45	Papua New Guinea	2022-03-17	Herbivore (subterranean/Arboreal)	soil structure on trunkof Pimelodendron amboinicum	P. Klimes et al.	P. Klimes	primary	2007-06-26	Wanang	100	-5.2317	145.179	1 hopper nymph Flatidae included, see also Klimes et al., 2018, Myrm. News	2.30522	0.0226507
85-PARA5	-0.211306	0.167913	-0.0264234	0.0984631	-0.0019598	-0.0186898	0.105061	-0.0833893	0.0875693	0.471788	0.0236528	-0.047754	11-PARA5	$PWD/85-PARA5_C1_W1_220805_L001_R1.fastq.gz	$PWD/85-PARA5_C1_W1_220805_L001_R2.fastq.gz	HP0189	PARA5 C1 W1	PARA005	PARA005 C1	Nylanderia	aff. vaga	Formicinae	Worker		3.93	3	Own measures from Papua New Guinea, Wanang, Madang province	None	Non_mutualist	Klimes pers. obs. in the sampled site	Omnivore	Ground	Blanchard and Moreau 2017, Evolution 71: 315-328.	Papua New Guinea	2022-03-23	Predator (ground-dwelling)	WS-1 Winkler 5	P. Klimes et al.	P.Klimes	secondary	2007-04-07	Wanang	100	-5.2296	145.178	gr.dwelling litter sp. in Wanang / predator	5.20958	0.485487
86-PARA5	-0.133975	0.161184	-0.0271988	0.102607	0.000495155	-0.0203892	0.0359018	-0.0854606	0.0854512	0.468167	0.0243808	-0.0528584	11-PARA5	$PWD/86-PARA5_C1_W2_220805_L001_R1.fastq.gz	$PWD/86-PARA5_C1_W2_220805_L001_R2.fastq.gz	HP0189	PARA5 C1 W2	PARA005	PARA005 C1	Nylanderia	aff. vaga	Formicinae	Worker		3.93	3	Own measures from Papua New Guinea, Wanang, Madang province	None	Non_mutualist	Klimes pers. obs. in the sampled site	Omnivore	Ground	Blanchard and Moreau 2017, Evolution 71: 315-328.	Papua New Guinea	2022-03-23	Predator (ground-dwelling)	WS-1 Winkler 5	P. Klimes et al.	P.Klimes	secondary	2007-04-07	Wanang	100	-5.2296	145.178	gr.dwelling litter sp. in Wanang / predator	6.15372	0.340027
87-PARA5	-0.278289	0.122299	-0.0289721	0.103955	-0.00299657	-0.0211504	0.182355	-0.101337	0.0826393	0.471221	0.0231907	-0.0571006	11-PARA5	$PWD/87-PARA5_C1_W3_220805_L001_R1.fastq.gz	$PWD/87-PARA5_C1_W3_220805_L001_R2.fastq.gz	HP0189	PARA5 C1 W3	PARA005	PARA005 C1	Nylanderia	aff. vaga	Formicinae	Worker		3.93	3	Own measures from Papua New Guinea, Wanang, Madang province	None	Non_mutualist	Klimes pers. obs. in the sampled site	Omnivore	Ground	Blanchard and Moreau 2017, Evolution 71: 315-328.	Papua New Guinea	2022-03-23	Predator (ground-dwelling)	WS-1 Winkler 5	P. Klimes et al.	P.Klimes	secondary	2007-04-07	Wanang	100	-5.2296	145.178	gr.dwelling litter sp. in Wanang / predator	4.20894	0.232643
88-PARA5	-0.366789	-0.187871	-0.0301795	-0.082814	-0.161959	-0.0245156	0.198079	0.051318	0.0792242	-0.00189968	-0.107275	-0.0640788	11-PARA5	$PWD/88-PARA5_C1_W4_220805_L001_R1.fastq.gz	$PWD/88-PARA5_C1_W4_220805_L001_R2.fastq.gz	HP0189	PARA5 C1 W4	PARA005	PARA005 C1	Nylanderia	aff. vaga	Formicinae	Worker		3.93	3	Own measures from Papua New Guinea, Wanang, Madang province	None	Non_mutualist	Klimes pers. obs. in the sampled site	Omnivore	Ground	Blanchard and Moreau 2017, Evolution 71: 315-328.	Papua New Guinea	2022-03-23	Predator (ground-dwelling)	WS-1 Winkler 5	P. Klimes et al.	P.Klimes	secondary	2007-04-07	Wanang	100	-5.2296	145.178	gr.dwelling litter sp. in Wanang / predator	2.60065	0.654644
89-PARA5	-0.31444	-0.0769674	-0.0304816	0.11412	0.00587194	-0.0268674	0.0635763	0.0293018	0.0725417	0.445141	0.0207097	-0.0796031	11-PARA5	$PWD/89-PARA5_C2_W1_220805_L001_R1.fastq.gz	$PWD/89-PARA5_C2_W1_220805_L001_R2.fastq.gz	NA0248	PARA5 C2 W1	PARA005	PARA005 C2	Nylanderia	aff. vaga	Formicinae	Worker		3.93	3	Own measures from Papua New Guinea, Wanang, Madang province	None	Non_mutualist	Klimes pers. obs. in the sampled site	Omnivore	Ground	Blanchard and Moreau 2017, Evolution 71: 315-328.	Papua New Guinea	2022-03-17	Omnivore (Arboreal/leaf-litter)	WP-4D-0763/1, under bark at 6 m	P. Klimes et al.	P. Klimes	primary	2007-03-20	Wanang	100	-5.2317	145.179	also some larva and pupae avail.	3.72997	1.02163
9-Pn1	-0.0325724	-0.0757309	-0.0316146	-0.132909	-0.188155	-0.0270627	0.0647438	0.172482	0.0677001	-0.180068	-0.203626	-0.09007	1-Pn1	$PWD/9-Pn1_3_220805_L001_R1.fastq.gz	$PWD/9-Pn1_3_220805_L001_R2.fastq.gz	Pn1	Pn1 3	PNAG001	PNAG001 C1	Philidris	nagasau	Dolichoderinae	Worker	Squamellaria	1.85	2	Chomicki et al. 2019 (Fig. S7, corr. value for plant tissue mean for the species)	Ant_plant	Mutualist	Chomicki, G., Renner, S.S. 2019, New Phytologist 223: 2011-2025	Herbivore	Arboreal	Chomicki, G., Renner, S.S. 2019, New Phytologist 223: 2011-2023	Fiji	2021-12-14	Arboreal		Guillaume Chomicki	Guillaume Chomicki		Unknown	Vanua Levu	NA	NA		Stable isotopes approximate mean value taken as mean per species from Fig. S7 in Chomicky et al. 2019 study	7.75452	0.370856
90-PARA5	0.197591	0.00730735	-0.0326086	0.047025	0.0568678	-0.0284361	-0.0574098	0.0906973	0.0631757	0.404245	0.0182467	-0.0992024	11-PARA5	$PWD/90-PARA5_C2_W2_220805_L001_R1.fastq.gz	$PWD/90-PARA5_C2_W2_220805_L001_R2.fastq.gz	NA0248	PARA5 C2 W2	PARA005	PARA005 C2	Nylanderia	aff. vaga	Formicinae	Worker		3.93	3	Own measures from Papua New Guinea, Wanang, Madang province	None	Non_mutualist	Klimes pers. obs. in the sampled site	Omnivore	Ground	Blanchard and Moreau 2017, Evolution 71: 315-328.	Papua New Guinea	2022-03-17	Omnivore (Arboreal/leaf-litter)	WP-4D-0763/1, under bark at 6 m	P. Klimes et al.	P. Klimes	primary	2007-03-20	Wanang	100	-5.2317	145.179	also some larva and pupae avail.	17.6966	3.43442
93-PARA5	-0.220721	-0.0513443	-0.0347457	0.110337	-0.00659799	-0.0324397	0.0540848	-0.0396324	0.0612604	0.474215	0.0238358	-0.111732	11-PARA5	$PWD/93-PARA5_C2_W5_220805_L001_R1.fastq.gz	$PWD/93-PARA5_C2_W5_220805_L001_R2.fastq.gz	NA0248	PARA5 C2 W5	PARA005	PARA005 C2	Nylanderia	aff. vaga	Formicinae	Worker		3.93	3	Own measures from Papua New Guinea, Wanang, Madang province	None	Non_mutualist	Klimes pers. obs. in the sampled site	Omnivore	Ground	Blanchard and Moreau 2017, Evolution 71: 315-328.	Papua New Guinea	2022-03-17	Omnivore (Arboreal/leaf-litter)	WP-4D-0763/1, under bark at 6 m	P. Klimes et al.	P. Klimes	primary	2007-03-20	Wanang	100	-5.2317	145.179	also some larva and pupae avail.	4.55136	0.136647
94-PARA5	-0.226805	0.12452	-0.0381948	0.10941	-0.00626488	-0.0404217	0.114737	-0.158345	0.058462	0.472301	0.0241458	-0.140603	11-PARA5	$PWD/94-PARA5_C2_L1P1_220805_L001_R1.fastq.gz	$PWD/94-PARA5_C2_L1P1_220805_L001_R2.fastq.gz	NA0248	PARA5 C2 L1/P1	PARA005	PARA005 C2	Nylanderia	aff. vaga	Formicinae	Larvae		3.93	3	Own measures from Papua New Guinea, Wanang, Madang province	None	Non_mutualist	Klimes pers. obs. in the sampled site	Omnivore	Ground	Blanchard and Moreau 2017, Evolution 71: 315-328.	Papua New Guinea	2022-03-23	Predator (ground-dwelling)	WS-1 Winkler 5	P. Klimes et al.	P.Klimes	secondary	2007-04-07	Wanang	100	-5.2296	145.178	gr.dwelling litter sp. in Wanang / predator	4.6762	0.13798
95-ANOP1	-0.238896	0.03532	-0.0400704	-0.0956666	-0.16211	-0.0568428	0.094218	0.0500941	0.0563587	-0.260787	-0.0397582	-0.152009	15-ANOP1	$PWD/95-ANOP1_C1_W1_220805_L001_R1.fastq.gz	$PWD/95-ANOP1_C1_W1_220805_L001_R2.fastq.gz	EXX008	ANOP1 C1 W1	ANOP001	ANOP001 C1	Anoplolepis	gracilipes	Formicinae	Worker		4.905	4	Own measures from Papua New Guinea, Wanang, Madang province	Trophobiont	Mutualist	Klimes pers. obs. in the sampled site	Omnivore	Ground	Blanchard and Moreau 2017, Evolution 71: 315-328. Klimes et al. 2015 PlosOne 10(2): e0117853	Papua New Guinea	2022-03-21	Omnivore (ground-dwelling/Arboreal)	EX-0469-R-2015-01-08	J. Moses et al.	P. Klimes	secondary	2015-12-02	Exxon pipeline corridor	469	-6.67997	143.438	only w available,gr.nesting invasive sp.	4.8157	0.932572
96-ANOP1	-0.291529	0.044878	-0.0414277	-0.101513	-0.171614	-0.0693332	0.113475	0.0251176	0.0353934	-0.252646	-0.0637671	-0.159513	15-ANOP1	$PWD/96-ANOP1_C1_W2_220805_L001_R1.fastq.gz	$PWD/96-ANOP1_C1_W2_220805_L001_R2.fastq.gz	EXX008	ANOP1 C1 W2	ANOP001	ANOP001 C1	Anoplolepis	gracilipes	Formicinae	Worker		4.905	4	Own measures from Papua New Guinea, Wanang, Madang province	Trophobiont	Mutualist	Klimes pers. obs. in the sampled site	Omnivore	Ground	Blanchard and Moreau 2017, Evolution 71: 315-328. Klimes et al. 2015 PlosOne 10(2): e0117853	Papua New Guinea	2022-03-21	Omnivore (ground-dwelling/Arboreal)	EX-0469-R-2015-01-08	J. Moses et al.	P. Klimes	secondary	2015-12-03	Exxon pipeline corridor	469	-6.67997	143.438	only w available,gr.nesting invasive sp.	4.30793	0.637484
97-ANOP1	-0.356923	-0.212316	-0.048045	-0.115574	-0.191856	-0.0730141	0.206573	0.0658976	0.00599195	-0.220845	-0.130476	-0.257349	15-ANOP1	$PWD/97-ANOP1_C1_W3_220805_L001_R1.fastq.gz	$PWD/97-ANOP1_C1_W3_220805_L001_R2.fastq.gz	EXX008	ANOP1 C1 W3	ANOP001	ANOP001 C1	Anoplolepis	gracilipes	Formicinae	Worker		4.905	4	Own measures from Papua New Guinea, Wanang, Madang province	Trophobiont	Mutualist	Klimes pers. obs. in the sampled site	Omnivore	Ground	Blanchard and Moreau 2017, Evolution 71: 315-328. Klimes et al. 2015 PlosOne 10(2): e0117853	Papua New Guinea	2022-03-21	Omnivore (ground-dwelling/Arboreal)	EX-0469-R-2015-01-08	J. Moses et al.	P. Klimes	secondary	2015-12-04	Exxon pipeline corridor	469	-6.67997	143.438	only w available,gr.nesting invasive sp.	2.84801	0.360177
98-ANOP1	-0.255078	-0.0347755	-0.0520687	-0.0989285	-0.173684	-0.0984365	0.0857989	0.102836	0	-0.2547	-0.058873	-0.505333	15-ANOP1	$PWD/98-ANOP1_C1_W4_220805_L001_R1.fastq.gz	$PWD/98-ANOP1_C1_W4_220805_L001_R2.fastq.gz	EXX008	ANOP1 C1 W4	ANOP001	ANOP001 C1	Anoplolepis	gracilipes	Formicinae	Worker		4.905	4	Own measures from Papua New Guinea, Wanang, Madang province	Trophobiont	Mutualist	Klimes pers. obs. in the sampled site	Omnivore	Ground	Blanchard and Moreau 2017, Evolution 71: 315-328. Klimes et al. 2015 PlosOne 10(2): e0117853	Papua New Guinea	2022-03-21	Omnivore (ground-dwelling/Arboreal)	EX-0469-R-2015-01-08	J. Moses et al.	P. Klimes	secondary	2015-12-05	Exxon pipeline corridor	469	-6.67997	143.438	only w available,gr.nesting invasive sp.	4.19649	0.656206
99-ANOP1	-0.130956	-0.150258	-0.0577554	-0.108058	-0.177656	-0.194206	0.0796879	0.132207	-0.010587	-0.24147	-0.0923644	-1.18381	15-ANOP1	$PWD/99-ANOP1_C1_W5_220805_L001_R1.fastq.gz	$PWD/99-ANOP1_C1_W5_220805_L001_R2.fastq.gz	EXX008	ANOP1 C1 W5	ANOP001	ANOP001 C1	Anoplolepis	gracilipes	Formicinae	Worker		4.905	4	Own measures from Papua New Guinea, Wanang, Madang province	Trophobiont	Mutualist	Klimes pers. obs. in the sampled site	Omnivore	Ground	Blanchard and Moreau 2017, Evolution 71: 315-328. Klimes et al. 2015 PlosOne 10(2): e0117853	Papua New Guinea	2022-03-21	Omnivore (ground-dwelling/Arboreal)	EX-0469-R-2015-01-08	J. Moses et al.	P. Klimes	secondary	2015-12-06	Exxon pipeline corridor	469	-6.67997	143.438	only w available,gr.nesting invasive sp.	5.12493	0.674673
