# Supplementary material for: Dietary niche shapes bacterial community in Indo-Pacific ants
Source: Microbiol Spectr. 2025 Sep 3;13(10):e01965-25. doi: 10.1128/spectrum.01965-25 (PMC12502676; doi:10.1128/spectrum.01965-25)
Supplement: Table S5 — Details on gene sequences used to create phylogeny. [file spectrum.01965-25-s0006.xls]

## Sheet: Table-S5-PHYLOGENY
Table-S5-PHYLOGENY
Phylogeny_Name	Species_Name	sp_id	Subfamily	In_study	Ant	Accession_COI	Acession_Wg	References	Sequence
Acropyga_ambigua	Acropyga_ambigua	ACRO001	Formicinae	YES	YES	X	HENRY	HENRY	NNNNNNNNNNNNNNNNNNNNNNNNNNNNNNNNNNNNNNNNNNNNNNNNNNNNNNNNNNNNNNNNNNNNNNNNNNNNNNNNNNNNNNNNNNNNNNNNNNNNNNNNNNNNNNNNNNNNNNNNNNNNNNNNNNNNNNNNNNNNNNNNNNNNNNNNNNNNNNNNNNNNNNNNNNNNNNNNNNNNNNNNNNNNNNNNNNNNNNNNNNNNNNNNNNNNNNNNNNNNNNNNNNNNNNNNNNNNNNNNNNNNNNNNNNNNNNNNNNNNNNNNNNNNNNNNNNNNNNNNNNNNNNNNNNNNNNNNNNNNNNNNNNNNNNNNNNNNNNNNNNNNNNNNNNNNNNNNNNNNNNNNNNNNNNNNNNNNNNNNNNNNNNNNNNNNNNNNNNNNNNNNNNNNNNNNNNNNNNN…
Aenictus_huonicus	Aenictus_huonicus	AENI001	Ectatomminae	YES	YES	X	HENRY	HENRY	NNNNNNNNNNNNNNNNNNNNNNNNNNNNNNNNNNNNNNNNNNNNNNNNNNNNNNNNNNNNNNNNNNNNNNNNNNNNNNNNNNNNNNNNNNNNNNNNNNNNNNNNNNNNNNNNNNNNNNNNNNNNNNNNNNNNNNNNNNNNNNNNNNNNNNNNNNNNNNNNNNNNNNNNNNNNNNNNNNNNNNNNNNNNNNNNNNNNNNNNNNNNNNNNNNNNNNNNNNNNNNNNNNNNNNNNNNNNNNNNNNNNNNNNNNNNNNNNNNNNNNNNNNNNNNNNNNNNNNNNNNNNNNNNNNNNNNNNNNNNNNNNNNNNNNNNNNNNNNNNNNNNNNNNNNNNNNNNNNNNNNNNNNNNNNNNNNNNNNNNNNNNNNNNNNNNNNNNNNNNNNNNNNNNNNNNNNNNNNN…
Anochetus_cato_Hoenle	Anochetus_cato	ANOC001	Ponerinae	YES	YES	PP069609	PP063881	﻿Hoenle, Philipp O., Nichola S. Plowman, Pável Matos-Maraví, Francesco de Bello, Tom R. Bishop, Martin Libra, Cliffson Idigel, Maling Rimandai, and Petr Klimes. 2024. “Forest Disturbance Increases Functional Diversity but Decreases Phylogenetic Diversity of an Arboreal Tropical Ant Community.” Journal of Animal Ecology 93 (4): 501–16. https://doi.org/10.1111/1365-2656.14060.	AATTTTATATTTTTTATTAGCTATTTGAGCAGGATTAGTGGGATCTTCTCTAAGTATACTAATTCGTTTAGAATTAGGATCATGTAATTCAATACTTATGAATGATCAAATTTATAATAGTATTATTACTAGGCATGCATTTATCATAATTTTTTTTATAGTTATACCTTTTATAATCGGAGGATTTGGAAATTATTTAATTCCCTTAATGCTGAGATCTCCTGATATAGCTTATCCACGTATAAATAATATAAGATTTTGATTATTACCTCCTTCTTTATTTTTATTATTATCAAGAATATTAACATTTAATGGTGTAGGAACTGGATGGACAGTTTATCCTCCTTTATCTAATAATATTTTTCATAGAGGATATTCAACAGATTTTACAATTTTTTC…
Anonychomyrma_minuta_Hoenle	Anonychomyrma_minuta	NA	Dolichoderinae	NO	NO	PP069611	PP063883	﻿Hoenle, Philipp O., Nichola S. Plowman, Pável Matos-Maraví, Francesco de Bello, Tom R. Bishop, Martin Libra, Cliffson Idigel, Maling Rimandai, and Petr Klimes. 2024. “Forest Disturbance Increases Functional Diversity but Decreases Phylogenetic Diversity of an Arboreal Tropical Ant Community.” Journal of Animal Ecology 93 (4): 501–16. https://doi.org/10.1111/1365-2656.14060.	AATTTTATATTTTATTTTTGCAATTTGATCTGGAATAATTGGATCTTCCATAAGAATAATTATTCGTCTTGAATTAGGAATTTGTAATTCAATCATTATAAATGATCAAATTTATAATTCAATTGTAACTAGACATGCATTTATTATAATTTTTTTTATAGTTATACCTTTTATAATTGGTGGATTTGGAAACTTTTTAGTCCCTTTAATATTAGGTGCACCTGACATAGCTTATCCTCGAATAAATAATATAAGATTTTGATTATTACCCCCTTCAATTTTATTACTAATAATAAGAAATCTTATTAGATCAGGAGTTGGAACAGGATGAACAGTATATCCCCCCTTAGCCACAAATATATATCATAATGGCCCTTCCGTCGATTTAGCTATTTTTTC…
Anonychomyrma_minuta	Anonychomyrma_minuta	ANON002	Dolichoderinae	YES	YES	PP069612	HENRY	HENRY, Hoenle, Philipp O., Nichola S. Plowman, Pável Matos-Maraví, Francesco de Bello, Tom R. Bishop, Martin Libra, Cliffson Idigel, Maling Rimandai, and Petr Klimes. 2024. “Forest Disturbance Increases	AATTTTATATTTTATTTTTGCAATTTGATCTGGAATAATTGGATCTTCCATAAGAATAATTATTCGTCTTGAATTAGGAATTTGTAATTCAATCATTATAAATGATCAAATTTATAATTCAATTGTAACTAGACATGCATTTATTATAATTTTTTTTATAGTTATACCTTTTATAATTGGTGGATTTGGAAACTTTTTAGTCCCTTTAATATTAGGTGCACCTGACATAGCTTATCCTCGAATAAATAATATAAGATTTTGATTATTACCCCCTTCAATTTTATTACTAATAATAAGAAATCTTATTAGATCAGGAGTTGGAACAGGATGAACAGTATATCCCCCCTTAGCCACAAATATATATCATAATGGCCCTTCCGTCGATTTAGCTATTTTTTC…
Anoplolepis_gracilipes_Hoenle	Anoplolepis_gracilipes	ANOP001	Formicinae	YES	YES	PP069612	PP063884	﻿Hoenle, Philipp O., Nichola S. Plowman, Pável Matos-Maraví, Francesco de Bello, Tom R. Bishop, Martin Libra, Cliffson Idigel, Maling Rimandai, and Petr Klimes. 2024. “Forest Disturbance Increases Functional Diversity but Decreases Phylogenetic Diversity of an Arboreal Tropical Ant Community.” Journal of Animal Ecology 93 (4): 501–16. https://doi.org/10.1111/1365-2656.14060.	CATTCTATATTTTTTATTTGCAATTTGAGCTGGGATAATCGGATCTTCTATAAGAATAATTATTCGTTTAAAATTAGGATCATCTAATGCACTAATTAATAATGATCAAATTTATAATTCAATAGTTACTAGACAYGCATTTATTATAATTTTCTTTATAGTTATGCCATTTATAATTGGGGGATTTGGAAATTTTCTTGTTCCTTTAATACTTGGTTCTCCTGATATAGCCTACCCTCGAATAAATAATATAAGTTTTTGACTTCTACCCCCCTCACTCTCTTTACTTTTATTAAGTAATTTTATTAATGATGGAACTGGGACTGGATGAACAGTTTATCCCCCCTTAGCCTCTAATACATTTCACAATGGTCCTTCAGTAGATTTAACAATTTTTTC…
Brachyponera_croceicornis_Hoenle	Brachyponera_croceicornis	PACH006	Ponerinae	YES	YES	PP069658	PP063923	﻿Hoenle, Philipp O., Nichola S. Plowman, Pável Matos-Maraví, Francesco de Bello, Tom R. Bishop, Martin Libra, Cliffson Idigel, Maling Rimandai, and Petr Klimes. 2024. “Forest Disturbance Increases Functional Diversity but Decreases Phylogenetic Diversity of an Arboreal Tropical Ant Community.” Journal of Animal Ecology 93 (4): 501–16. https://doi.org/10.1111/1365-2656.14060.	AATTTTATATTTTATTTTAGCAATTTGAGCCGGAATAATTGGTTCTTCCATAAGAATACTAATTCGCCTTGAATTAGGAACATGTAATTCTTTAATCCTAAATGATCAAATTTATAATTCAATTATTACCAGACATGCATTTATTATAATTTTTTTCATAGTTATACCTTTTATAATTGGCGGATTTGGAAATTATTTAGTACCTCTTATACTCGGTTCTCCTGATATAGCTTACCCACGAATAAATAACATAAGATTCTGACTTCTTCCTCCCTCTCTTCTCCTTCTAACATTTAGAAGACTTACGTATAGAGGAATTGGAACTGGTTGAACAGTTTATCCCCCCTTATCATCAAATATTTATCATAACGGATTCTCTACTGATTTTGGAATTTTTTC…
Crematogaster_ampullaris	Crematogaster ampullaris	AMP001	Myrmicinae	YES	YES	X	X	HENRY	NNNNNNNNNNNNNNNNNNNNNNNNNNNNNNNNNNNNNNNNNNNNNNNNNNNNNNNNNNNNNNNNNNNNNNNNNNNNNNNNNNNNNNNNNNNNNNNNNNNNNNNNNNNNNNNNNNNNNNNNNNNNNNNNNNNNNNNNNNNNNNNNNNNNNNNNNNNNNNNNNNNNNNNNNNNNNNNNNNNNNNNNNNNNNNNNNNNNNNNNNNNNNNNNNNNNNNNNNNNNNNNNNNNNNNNNNNNNNNNNNNNNNNNNNNNNNNNNNNNNNNNNNNNNNNNNNNNNNNNNNNNNNNNNNNNNNNNNNNNNNNNNNNNNNNNNNNNNNNNNNNNNNNNNNNNNNNNNNNNNNNNNNNNNNNNNNNNNNNNNNNNNNNNNNNNNNNNNNNNNNNNNNNNNNNNNNNNNNNN…
Crematogaster_boreensis_sp_gr_NCBI_Henry	Crematogaster_boreensis_sp._gr.	BOR001	Myrmicinae	YES	YES	AB030539	HENRY	NCBI, HENRY	NNNNNNNNNNNNNNNNNNNNNNNNNNNNNNNNNNNNNNNNNNNNNNNNNNNNNNNNNNNNNNNNNNNNNNNNNNNNNNNNNNNNNNNNNNNNNNNNNNNNNNNNNNNNNNNNNNNNNNNNNNNNNNNNNNNNNNNNNNNNNNNNNNNNNNNNNNNNNNNNNNNNNNNNNNNNNNNNNNNNNNNNNNNNNNNNNNNNNNNNNNNNNNTAATACTCGGCTCACCTGATATAGCCTATCCTCGAATAAATAACATAAGATTCTGACTCCTTCCCCCCTCAATTCTTCTTCTTTTACTTAGAAGATTCTTATCCAATGGAGTTGGAACAGGATGAACAATCTACCCCCCACTTGCTTCAAATGTATTCCATAGAGGCCCTTCTATTGATTTAACAATCTTTTC…
Crematogaster_coriaria_NCBI_Henry	Crematogaster_coriaria	COR001	Myrmicinae	YES	YES	PV163069	HENRY	NCBI, HENRY	AATCCTATATTTTATCTTCGCAATCTGAGCCGGAATGATCGGATCATCTATAAGTATTATTTTTCGGCTTGAATTAGGATCTTGCGATTCACTAATTAATAACGATCAAACTTATAATGTTTTAGTTACTGGGCATGCTTTTATCATAATTTTTTTTATAGTTATACCTTTTATAATTGGGGGATTTGGTAATTTCCTTGTTCCCTTAATGTTAGGGTCCCCTGATATAGCCTACCCGCGAATAAATAACATAAGATTCTGACTTCTCCCTCCCTCGATCCTACTCCTTCTTCTTAGAAGATTTTTAAATACTGGAGTTGGAACCGGATGAACAATTTACCCGCCTTTAGCCTCTAATATTTTTCATAGAGGTCCTTCTGTTGATTTATCAATCTTTTC…
Crematogaster_modigliani_NCBI_Henry	Crematogaster_modigliani	MOD001	Myrmicinae	YES	YES	AB828283	HENRY	NCBI, HENRY	NNNNNNNNNNNNNNNNNNNNNNNNNNNNNNNNNNNNNNNNNNNNNNNNNNNNNNNNNNNNNNNNNNNNNNNNNNNNNNNNNNNNNNNNNCCTTAATTTATAATGATCAAATTTATAACGTACTAGTTACTAGCCATGCCTTTATTATAATCTTTTTTATAGTTATACCCTTTATAATTGGAGGATTTGGTAATTTTCTAGTCCCCCTAATACTAGGGTCTCCCGATATAGCTTACCCTCGAATAAACAATATAAGATTCTGACTTCTACCTCCATCAATTCTCCTTCTCTTACTTAGAAGATTTTTAAATACAGGAGTGGGAACAGGATGAACNNNNNNNNNNNNNNNNNNNNNNNNNNNNNNNNNNNNNNNNNNNNNNNNNNNNNNNNNNNNNNNNNN…
Crematogaster_polita_NCBI	Crematogaster_polita	CREM003	Myrmicinae	YES	YES	PP069633	PP063901	﻿Hoenle, Philipp O., Nichola S. Plowman, Pável Matos-Maraví, Francesco de Bello, Tom R. Bishop, Martin Libra, Cliffson Idigel, Maling Rimandai, and Petr Klimes. 2024. “Forest Disturbance Increases Functional Diversity but Decreases Phylogenetic Diversity of an Arboreal Tropical Ant Community.” Journal of Animal Ecology 93 (4): 501–16. https://doi.org/10.1111/1365-2656.14060.	AATTTTATACTTTATTTTTGCAATTTGAGCTGGTATAATTGGATCTTCAATGAGTATAATTATCCGGCTAGAATTAGGCTCATGCGATTCTTTACTCCTAAATGACCAAGTTTATAATGTTCTCGTAACTGGACATGCATTTGTTATAATCTTCTTCATAGTTATGCCCTTTATAATTGGGGGATTCGGAAATTTTTTAGTTCCTCTCATACTTGGATCGCCTGATATAGCTTACCCCCGTATAAATAATATAAGATTCTGACTTTTGCCCCCCTCAATCTTACTTCTCCTTCTTAGAAGATTCCTAAACACAGGGGTTGGGACTGGATGAACCGTTTACCCCCCTCTTGCCTCCAATATTTTTCATAGAGGCCCTTCTGTCGATCTCGCAATTTTCTC…
Crematogaster_sp_15_aff_flavicornis_Hoenle	Crematogaster_sp._15_aff._flavicornis	CREM015	Myrmicinae	YES	YES	PP069643	PP063911	﻿Hoenle, Philipp O., Nichola S. Plowman, Pável Matos-Maraví, Francesco de Bello, Tom R. Bishop, Martin Libra, Cliffson Idigel, Maling Rimandai, and Petr Klimes. 2024. “Forest Disturbance Increases Functional Diversity but Decreases Phylogenetic Diversity of an Arboreal Tropical Ant Community.” Journal of Animal Ecology 93 (4): 501–16. https://doi.org/10.1111/1365-2656.14060.	AATTTTATATTTTATCTTTGCTATTTGAGCAGGTATAATTGGATCTTCTATAAGAATAATCATTCGACTAGAACTTGGATCATGTAACTCTTTAATCTATAATGATCAAATTTATAATGTTATTGTTACCGGTCATGCTTTTATTATAATTTTTTTTATAGTTATGCCATTTATAATTGGAGGATTTGGAAATTTTCTTGTACCTCTTATATTAGGATCCCCTGATATAGCTTACCCTCGATTAAACAATATAAGATTTTGACTTCTACCACCATCTATCCTCCTTCTTCTTCTTAGTAGATTTCTAAATACTGGTGTAGGCACAGGATGAACTATTTATCCCCCCTTAGCTTCCAATATCTTTCATAGAGGCCCTTCAATTGATATATCAATTTTTTC…
Diacamma_rugosum_Hoenle	Diacamma_rugosum	DIAC001	Ponerinae	YES	YES	PP069645	PP063913	﻿Hoenle, Philipp O., Nichola S. Plowman, Pável Matos-Maraví, Francesco de Bello, Tom R. Bishop, Martin Libra, Cliffson Idigel, Maling Rimandai, and Petr Klimes. 2024. “Forest Disturbance Increases Functional Diversity but Decreases Phylogenetic Diversity of an Arboreal Tropical Ant Community.” Journal of Animal Ecology 93 (4): 501–16. https://doi.org/10.1111/1365-2656.14060.	CATATTATATTTCATTTTAGCAATTTGATCAGGATTAATTGGATCATCCTTAAGCATACTAATTCGATTAGAACTCGGAACTTGTAATTCTCTAATTAATAATGATCAAATCTATAATACAATTATTACCAATCATGCCTTAATTATAATTTTTTTTATAATTATACCCTTTATAATTGGAGGATTCGGTAATTATCTTATTCCTCTTATAATTAGAACCCCTGATATAGCATATCCTCGCATAAATAACATAAGTTTTTGATTACTCCCTCCTTCATTAATTTTACTACTATTCAGTTCAATATCTTCTAATGGAATAGGCACAGGATGAACCATATATCCCCCTTTATCTTCTTTTCCATTCCATAGAAGATTTTCTACAGACATTTCTATCTTTTC…
Nylanderia_aff_vaga_Hoenle	Nylanderia_aff_vaga	PARA005	Formicinae	YES	YES	PP069662	PP063927	﻿Hoenle, Philipp O., Nichola S. Plowman, Pável Matos-Maraví, Francesco de Bello, Tom R. Bishop, Martin Libra, Cliffson Idigel, Maling Rimandai, and Petr Klimes. 2024. “Forest Disturbance Increases Functional Diversity but Decreases Phylogenetic Diversity of an Arboreal Tropical Ant Community.” Journal of Animal Ecology 93 (4): 501–16. https://doi.org/10.1111/1365-2656.14060.	NNNNNNNNNNNNNNNNNNNNNNNNNNNNNNNNNNNNNNNNNNNNNNNNNNNNNNNNNNNNNNNNNNNNNNNNNNNNNNNNNNNNNNNNNNNNNNNNNNNNNNNNNNNNNNNNNNNNNNNNNNNNNNNNNNNNNNNNNNNNNNNNNNNNNNNNNNNNNNNNNNNNNNNNNNNNNNNNNNNNNNNNNNNNNNNNNNNNNNNNNNNNNNNNNNNNNNGGNTCNCCNGATATNNCNNTTCCACGAATAAATAATATAAGATTTTGATTACTTCCTCCTTCTATTTCTTTGCTTTTATTAAGTAATTTTATTAATGATGGCGTAGGTACAGGTTGAACTGTATATCCCCCATTAGCATCTAACATTTTTCATAATGGACCATCAGTTGATTTAGCTATTTTTTC…
Oecophylla_smaragdina_Hoenle	Oecophylla_smaragdina	OECO001	Formicinae	YES	YES	PP069657	OK104541		AATTCTTTATTTTATTTTTGCAATTTGATCAGGATTAATAGGATCATCAATAAGAATAATTATTCGAATTGAATTAGGTTCACCTAACTCAATTATTAATAATGATCAAATTTACAATACAATAGTAACTAGTCATGCATTCGTTATAATTTTTTTTATAGTTATACCTTTTATAATTGGAGGATTTGGAAATTTTTTAGTACCTTTAATATTAGGATCACCTGATATAGCATATCCCCGTATAAATAATATAAGATTTTGATTATTACCTCCATCAATTTTTTTATTAATTTTAAGAAATTTTATTGATAATGGTAGAGGAACAGGATGAACAGTTTATCCACCTTTATCATCTAATATTTTTCATAGAGGCTCCTCTGTTGATTTAACAATTTTTTC…
Overbeckia_papuana_Hoenle	Overbeckia_papuana	CAMP021	Formicinae	YES	YES	OK046732	OK104541		TATATTATATTTTATCTTTGCAATTTGATCGGGAATAATTGGTTCATCTATAAGAATAATTATTCGCCTTGAACTTGGATCCCCTGATTCTTTAATTTTAAATAATCAAACATTTAATGTTATAGTTACTAGACATGCTTTTATTATAATCTTTTTTATAGTTATACCTTTTATAATTGGAGGATTTGGTAATTTTTTAATTCCTTTAATACTAGGATCTCCTGATATGGCCTATCCTCGTATAAACAATATAAGATTTTGATTGCTACCGCCATCCATTTTTCTTTTAATCTTAAGAAATTTTATCAATGATGGATGTGGAACCGGTTGAACTATTTATCCCCCTTTAGCCTCTAACATATTTCATATAGGACCATCAATTGATCTAACAATTTTTTC…
Paraparatrechina_sp_10	Paraparatrechina_sp_10	PARA010	Formicinae	YES	YES	PP069665	PP063930	﻿Hoenle, Philipp O., Nichola S. Plowman, Pável Matos-Maraví, Francesco de Bello, Tom R. Bishop, Martin Libra, Cliffson Idigel, Maling Rimandai, and Petr Klimes. 2024. “Forest Disturbance Increases Functional Diversity but Decreases Phylogenetic Diversity of an Arboreal Tropical Ant Community.” Journal of Animal Ecology 93 (4): 501–16. https://doi.org/10.1111/1365-2656.14060.	CATTCTTTACTTCTTATTTGCTATTTGAGCAGGAATAATCGGCTCTTCCATAAGAATAATCATTCGATTAGAACTAGGATCCGCCAACTCTTTAATCAATAATGAACAAATTTACAATTCTATAGTTACAAACCATGCTTTTATTATAATTTTTTTTATAGTTATACCATTTATAATTGGTGGATTTGGAAATTTCTTAGTTCCTTTAATATTAGGTACACCAGATATAGCCTTCCCCCGAATAAATAACATAAGATTTTGATTATTGCCCCCGTCAATCTCATTATTATTATTAAGAAATTTTATTAATGAAGGGGTCGGAACAGGATGAACAGTATACCCCCCCTTATCATCAAATATCTTTCATAGTGGCCCATCAGTAGATTTAGCAATTTTTTC…
Pheidole_hospes_Hoenle	Pheidole_hospes	PHEI004	Myrmicinae	YES	YES	PP069668	PP063933	﻿Hoenle, Philipp O., Nichola S. Plowman, Pável Matos-Maraví, Francesco de Bello, Tom R. Bishop, Martin Libra, Cliffson Idigel, Maling Rimandai, and Petr Klimes. 2024. “Forest Disturbance Increases Functional Diversity but Decreases Phylogenetic Diversity of an Arboreal Tropical Ant Community.” Journal of Animal Ecology 93 (4): 501–16. https://doi.org/10.1111/1365-2656.14060.	TATACTTTATTTTATTTTTGCTATTTGAGCAGGAATAATTGGGTCTTCTATAAGTATAATTATTCGTCTAGAATTAGGATCATGTTATTCTTTAATTAATAATGATCAAATTTATAACTCTTTAGTTACAAGACACGCTTTTATTATAATTTTTTTTATAGTTATACCTTTTATAATTGGAGGATTTGGAAATTTTTTAATCCCCCTAATACTTGGATCTCCTGATATAGCTTACCCACGTATAAATAATATAAGATTTTGATTATTACCTCCCTCTATCTCACTTCTTCTTTTAAGAAGATTCATTAATTCAGGAGTTGGAACAGGATGAACTATCTACCCCCCATTAGCTTCAAATATTTTTCATAGAGGAGCCTCCATTGATCTTTCTATCTTTTC…
Pheidole_sp_aff_sexpinosa_biroi_Hoenle	Pheidole_sp._aff._sexpinosa_biroi	PHEI002	Myrmicinae	YES	YES	PP069667	PP063932	﻿Hoenle, Philipp O., Nichola S. Plowman, Pável Matos-Maraví, Francesco de Bello, Tom R. Bishop, Martin Libra, Cliffson Idigel, Maling Rimandai, and Petr Klimes. 2024. “Forest Disturbance Increases Functional Diversity but Decreases Phylogenetic Diversity of an Arboreal Tropical Ant Community.” Journal of Animal Ecology 93 (4): 501–16. https://doi.org/10.1111/1365-2656.14060.	TATATTATATTTTATCCTTGCTATTTGAGCAGGAATAATTGGCTCTTCTATAAGAATAATTATTCGCCTTGAACTAGGTTCTTGCAATTCTCTTATTAATAACGATCAAATTTATAATTCACTAGTTACTAGACACGCTTTTATTATAATTTTTTTTATAGTAATACCATTTATAATTGGAGGATTTGGAAATTTTTTAGTTCCACTAATACTTGGATCTCCTGATATAGCCTACCCACGTATAAATAATATAAGATTTTGACTCCTCCCCCCCTCCCTAACCCTCCTTCTCTTGGGAAGATTTATCAACTCGGGGGTAGGAACTGGATGAACTATTTACCCACCCTTAGCTTCCAATATTTTTCACAGAGGAGCTTCAATTGACCTATCTATTTTCTC…
Philidris_cordata_Hoenle	Philidris_cf_cordata	PHIL001	Dolichoderinae	YES	YES	PP069677	PP063942	﻿Hoenle, Philipp O., Nichola S. Plowman, Pável Matos-Maraví, Francesco de Bello, Tom R. Bishop, Martin Libra, Cliffson Idigel, Maling Rimandai, and Petr Klimes. 2024. “Forest Disturbance Increases Functional Diversity but Decreases Phylogenetic Diversity of an Arboreal Tropical Ant Community.” Journal of Animal Ecology 93 (4): 501–16. https://doi.org/10.1111/1365-2656.14060.	AATATTATATTTTATTTTTGCTATTTGATCAGGAATAATAGGATCCTCCCTAAGTATAATCATTCGATTAGAATTAGGAACTTGTAATTCTATCATTATAAATGATCAAATTTATAACTCTATCGTAACTAGTCATGCCTTCATTATAATTTTTTTTATAGTTATACCTTTCATAATTGGAGGATTTGGAAATTTTTTAGTCCCTCTTATACTAGGAGCCCCAGATATAGCCTACCCACGAATAAATAATATAAGATTCTGACTTCTCCCTCCCTCTATTTTATTATTAATTATTAGAAATTTTATTAGATCAGGAGTAGGAACAGGATGAACAGTTTACCCACCCTTAGCTTCAAATATATTTCACAATGGTCCTTCTGTAGATTTAACTATTTTCTC…
Philidris_nagasau	Philidris_nagasau	PNAG001	Dolichoderinae	YES	YES	X	X	HENRY	NNNNNNNNNNNNNNNNNNNNNNNNNNNNNNNNNNNNNNNNNNNNNNNNNNNNNNNNNNNNNNNNNNNNNNNNNNNNNNNNNNNNNNNNNNNNNNNNNNNNNNNNNNNNNNNNNNNNNNNNNNNNNNNNNNNNNNNNNNNNNNNNNNNNNNNNNNNNNNNNNNNNNNNNNNNNNNNNNNNNNNNNNNNNNNNNNNNNNNNNNNNNNNNNNNNNNNNNNNNNNNNNNNNNNNNNNNNNNNNNNNNNNNNNNNNNNNNNNNNNNNNNNNNNNNNNNNNNNNNNNNNNNNNNNNNNNNNNNNNNNNNNNNNNNNNNNNNNNNNNNNNNNNNNNNNNNNNNNNNNNNNNNNNNNNNNNNNNNNNNNNNNNNNNNNNNNNNNNNNNNNNNNNNNNNNNNNNNNNN…
Pseudolasius_breviceps_Hoenle	Pseudolasius_breviceps	PSEU001	Formicinae	YES	YES	PP069700	PP063962	﻿Hoenle, Philipp O., Nichola S. Plowman, Pável Matos-Maraví, Francesco de Bello, Tom R. Bishop, Martin Libra, Cliffson Idigel, Maling Rimandai, and Petr Klimes. 2024. “Forest Disturbance Increases Functional Diversity but Decreases Phylogenetic Diversity of an Arboreal Tropical Ant Community.” Journal of Animal Ecology 93 (4): 501–16. https://doi.org/10.1111/1365-2656.14060.	AATTTTATATTTTTTATTTGCAATATGAGCAGGTTTAATTGGATCATCTATAAGAATAATTATTCGACTAGAATTAGGATCAACTAATTCTTTAATTAATAATGATCAAATTTATAATTCAATAGTTACTAGACATGCCTTTATTATAATTTTTATTATAGTTATACCTTTCATAATTGGAGGATTTGGAAATTTTCTTATTCCTTTAATATTAGGATCTCCTGACATAGCCTATCCTCGTATAAATAATATAAGATTTTGACTTCTCCCACCTTCAATTTCATTACTTTTATTAAGAAATTTCATTAATGAAGGAACTGGAACCGGATGAACAGTTTACCCTCCTTTAGCATCTAATATTTTCCATAATGGTCCTTCTGTAGACTTAACAATTTTTTC…
Pseudolasius_karawajewi	Pseudolasius_karawajewi	PSEU002	Formicinae	YES	YES	X	X	HENRY	NNNNNNNNNNNNNNNNNNNNNNNNNNNNNNNNNNNNNNNNNNNNNNNNNNNNNNNNNNNNNNNNNNNNNNNNNNNNNNNNNNNNNNNNNNNNNNNNNNNNNNNNNNNNNNNNNNNNNNNNNNNNNNNNNNNNNNNNNNNNNNNNNNNNNNNNNNNNNNNNNNNNNNNNNNNNNNNNNNNNNNNNNNNNNNNNNNNNNNNNNNNNNNNNNNNNNNNNNNNNNNNNNNNNNNNNNNNNNNNNNNNNNNNNNNNNNNNNNNNNNNNNNNNNNNNNNNNNNNNNNNNNNNNNNNNNNNNNNNNNNNNNNNNNNNNNNNNNNNNNNNNNNNNNNNNNNNNNNNNNNNNNNNNNNNNNNNNNNNNNNNNNNNNNNNNNNNNNNNNNNNNNNNNNNNNNNNNNNNN…
Rhytidoponera_cf_strigosa	Rhytidoponera_cf._strigosa	RHYT002	Ectatomminae	YES	YES	PP069701	HENRY	﻿Hoenle, Philipp O., Nichola S. Plowman, Pável Matos-Maraví, Francesco de Bello, Tom R. Bishop, Martin Libra, Cliffson Idigel, Maling Rimandai, and Petr Klimes. 2024. “Forest Disturbance Increases Functional Diversity but Decreases Phylogenetic Diversity of an Arboreal Tropical Ant Community.” Journal of Animal Ecology 93 (4): 501–16. https://doi.org/10.1111/1365-2656.14060.	AATTTTATATTTTATTTTAGCAATTTGATCTGGATTAATTGGATCCTCTTTAAGAATGATTATTCGTTTAGAATTAGGAACTTGCAACTCAATTATTAATAATGATCAAATTTTTAACTCTATTGTAACAGCCCACGCCTTTATTATAATTTTTTTTATGGTTATGCCTTTTATAATTGGAGGATTTGGAAATTTTCTTGTACCTTTAATACTTGGATCTCCTGATATAGCCTACCCTCGTTTAAATAACATAAGATTTTGATTACTTCCTCCTTCCTTAAATTTACTTCTTCTCAGTAATTTTATTAATAATGGATCAGGAACTGGTTGAACCGTATATCCTCCCCTAGCCTCAAATATTTTTCACAGTGGTCCTTCAATCGACTTCACTATTTTTTC…
Solenopsis_papuana_NCBI	Solenopsis_papuana	SOLE002	Myrmicinae	YES	YES	PP069703	HENRY	﻿Hoenle, Philipp O., Nichola S. Plowman, Pável Matos-Maraví, Francesco de Bello, Tom R. Bishop, Martin Libra, Cliffson Idigel, Maling Rimandai, and Petr Klimes. 2024. “Forest Disturbance Increases Functional Diversity but Decreases Phylogenetic Diversity of an Arboreal Tropical Ant Community.” Journal of Animal Ecology 93 (4): 501–16. https://doi.org/10.1111/1365-2656.14060.	TATTTTATATTTCATCCTTGCCATTTGATCTGGAATAATTGGATCATCAATAAGAATAATTATCCGATTAGAGTTAGGATCATGTAATTCATTAATTAACAATGATCAAATTTATAATTCTCTAGTTACTAGACACGCTTTTATCATAATTTTCTTTATAGTTATACCATTTATAATTGGTGGATTTGGAAATTTTTTAGTGCCATTAATGTTGGGATCTCCTGATATAGCTTACCCTCGAATAAATAATATAAGATTTTGACTTCTACCCCCATCTTTAACTCTTTTACTTTTAGGAAGATTTATTAATAACGGGGTAGGAACAGGATGAACAATCTACCCTCCTTTAGCATCAAATATTTTTCATAGAGGAGCTTCTATTGATCTTTCGATTTTCTC…
Solenopsis_SOLE004_Hoenle	Solenopsis_papuana	NA	Myrmicinae	NO	NO	PP069703	PP063964	﻿Hoenle, Philipp O., Nichola S. Plowman, Pável Matos-Maraví, Francesco de Bello, Tom R. Bishop, Martin Libra, Cliffson Idigel, Maling Rimandai, and Petr Klimes. 2024. “Forest Disturbance Increases Functional Diversity but Decreases Phylogenetic Diversity of an Arboreal Tropical Ant Community.” Journal of Animal Ecology 93 (4): 501–16. https://doi.org/10.1111/1365-2656.14060.	TATTTTATATTTCATCCTTGCCATTTGATCTGGAATAATTGGATCATCAATAAGAATAATTATCCGATTAGAGTTAGGATCATGTAATTCATTAATTAACAATGATCAAATTTATAATTCTCTAGTTACTAGACACGCTTTTATCATAATTTTCTTTATAGTTATACCATTTATAATTGGTGGATTTGGAAATTTTTTAGTGCCATTAATGTTGGGATCTCCTGATATAGCTTACCCTCGAATAAATAATATAAGATTTTGACTTCTACCCCCATCTTTAACTCTTTTACTTTTAGGAAGATTTATTAATAACGGGGTAGGAACAGGATGAACAATCTACCCTCCTTTAGCATCAAATATTTTTCATAGAGGAGCTTCTATTGATCTTTCGATTTTCTC…
Strumigenys_cf_loriae	Strumigenys_cf._loriae	STRU001	Myrmicinae	YES	YES	X	X	HENRY	NNNNNNNNNNNNNNNNNNNNNNNNNNNNNNNNNNNNNNNNNNNNNNNNNNNNNNNNNNNNNNNNNNNNNNNNNNNNNNNNNNNNNNNNNNNNNNNNNNNNNNNNNNNNNNNNNNNNNNNNNNNNNNNNNNNNNNNNNNNNNNNNNNNNNNNNNNNNNNNNNNNNNNNNNNNNNNNNNNNNNNNNNNNNNNNNNNNNNNNNNNNNNNNNNNNNNNNNNNNNNNNNNNNNNNNNNNNNNNNNNNNNNNNNNNNNNNNNNNNNNNNNNNNNNNNNNNNNNNNNNNNNNNNNNNNNNNNNNNNNNNNNNNNNNNNNNNNNNNNNNNNNNNNNNNNNNNNNNNNNNNNNNNNNNNNNNNNNNNNNNNNNNNNNNNNNNNNNNNNNNNNNNNNNNNNNNNNNNNN…
Strumigenys_szalayi_Hoenle	Strumigenys_szalayi	STRU002	Myrmicinae	YES	YES	PP069704	PP063965	﻿Hoenle, Philipp O., Nichola S. Plowman, Pável Matos-Maraví, Francesco de Bello, Tom R. Bishop, Martin Libra, Cliffson Idigel, Maling Rimandai, and Petr Klimes. 2024. “Forest Disturbance Increases Functional Diversity but Decreases Phylogenetic Diversity of an Arboreal Tropical Ant Community.” Journal of Animal Ecology 93 (4): 501–16. https://doi.org/10.1111/1365-2656.14060.	AATTTTATATTTTATCTTCGCAATTTGAACAGGAATAATTGGATCTTCTATAAGTATAATTATTCGCTTAGAACTTAGTACATGTAATTCTTTAATTAATAATGATCAAATTTATAATTCATTAGTAACAAGTCATGCTCTAATCATAATTTTTTTTATAATTATACCTTTTATAATCGGAGGATTTGGAAATTTTTTAATTCCTCTAATAATTGGATCTCCCGATATAGCCTATCCTCGAATAAATAACATAAGATTCTGACTTCTACCACCATCTCTTATATTATTAATAACAAGAAATTTTATTAATGAAGGAATAGGAACCGGATGAACTATCTACCCTCCTCTCTCATCAAATATCTTCCATAACGGTCCTGCTATTGATTTAGCAATTTTTTC…
Tapinoma_aff_williamsi_Hoenle	Tapinoma_aff._williamsi	TAPI001	Dolichoderinae	YES	YES	PP069708	PP063970	﻿Hoenle, Philipp O., Nichola S. Plowman, Pável Matos-Maraví, Francesco de Bello, Tom R. Bishop, Martin Libra, Cliffson Idigel, Maling Rimandai, and Petr Klimes. 2024. “Forest Disturbance Increases Functional Diversity but Decreases Phylogenetic Diversity of an Arboreal Tropical Ant Community.” Journal of Animal Ecology 93 (4): 501–16. https://doi.org/10.1111/1365-2656.14060.	AATTTTATATTTTATTTTTGCTATTTGATCTGGAATAATTGGGTCTTCAATAAGAATAATTATTCGTATTGAATTAGGTTCATGTGGACCAATAATTAATAATGATCAAATTTACAACTCAATTGTTACAGGTCATGCTTTTATTATAATTTTTTTTATAGTTATACCCTTCTTAATTGGGGGATTTGGAAATTTTTTAGTACCTTTAATATTAGGGGCTCCTGATATAGCATATCCTCGAATGAATAACATAAGATTTTGACTTTTACCCCCATCAATTTTATTACTAACAATTAGAAATTTTATTAGATCTGGAGTAGGAACTGGTTGAACTGTTTATCCTCCTTTAGCTTCTAATATTTATCATAATGGCCCCTCAGTAGATTTAGCAATTTTTTC…
Tapinoma_melanocephalum_Hoenle	Tapinoma_melanocephalum	TAPI003	Dolichoderinae	YES	YES	PP069706	PP063968	﻿Hoenle, Philipp O., Nichola S. Plowman, Pável Matos-Maraví, Francesco de Bello, Tom R. Bishop, Martin Libra, Cliffson Idigel, Maling Rimandai, and Petr Klimes. 2024. “Forest Disturbance Increases Functional Diversity but Decreases Phylogenetic Diversity of an Arboreal Tropical Ant Community.” Journal of Animal Ecology 93 (4): 501–16. https://doi.org/10.1111/1365-2656.14060.	CTTATTATATTTTATTTTTGCTATTTGATCAGGAATAATTGGATCCTCAATAAGAATAATTATTCGAATCGAATTAGGAACCTGTGGACCTTTAATTAATAATGATCAAATTTATAATTCTATTGTAACAGGTCATGCATTTATTATAATTTTCTTTATAGTTATACCTTTTATAATTGGTGGATTTGGAAATTTTCTAGTACCCCTAATATTAGGTGCACCAGACATAGCATACCCCCGAATAAATAATATAAGATTTTGACTACTACCTCCTTCAATTTTATTACTTACTATTAGAAATTTTATTAGATCAGGAGTAGGAACAGGATGAACTGTTTATCCCCCCCTAGCCTCAAATATTTACCACAATGGACCCTCAGTTGATTTAGCTATTTTTTC…
Technomyrmex_albipes_Hoenle	Technomyrmex_albipes	TECH001	Dolichoderinae	YES	YES	PP069710	PP063972	﻿Hoenle, Philipp O., Nichola S. Plowman, Pável Matos-Maraví, Francesco de Bello, Tom R. Bishop, Martin Libra, Cliffson Idigel, Maling Rimandai, and Petr Klimes. 2024. “Forest Disturbance Increases Functional Diversity but Decreases Phylogenetic Diversity of an Arboreal Tropical Ant Community.” Journal of Animal Ecology 93 (4): 501–16. https://doi.org/10.1111/1365-2656.14060.	AATATTATATTTTATTTTTGCTATTTGATCAGGAATAATTGGATCTTCTATAAGAATAATTATTCGTATTGAATTAGGAACTTGTAATTCCTTAATTAATAATGATCAAATCTATAACTCTATTGTTACAGGTCACGCATTTATTATAATTTTTTTCATAGTTATACCATTTATAATCGGTGGGTTTGGAAATTTTTTAGTTCCTTTAATATTAGGGGCCCCAGATATAGCATACCCACGAATAAATAATATAAGATTTTGACTATTACCACCCTCTATTATAATATTAACTATTAGTAATTTAATCAGATCAGGAGTTGGTACCGGATGAACGGTATACCCACCTCTATCATCAAATATTTACCATAATGGGCCCTCAGTAGATTTAGCAATTTTTTC…
Technomyrmex_brunneus_Hoenle	Technomyrmex_cf_brunneus	TECH002	Dolichoderinae	YES	YES	PP069709	PP063971	﻿Hoenle, Philipp O., Nichola S. Plowman, Pável Matos-Maraví, Francesco de Bello, Tom R. Bishop, Martin Libra, Cliffson Idigel, Maling Rimandai, and Petr Klimes. 2024. “Forest Disturbance Increases Functional Diversity but Decreases Phylogenetic Diversity of an Arboreal Tropical Ant Community.” Journal of Animal Ecology 93 (4): 501–16. https://doi.org/10.1111/1365-2656.14060.	AATATTATATTTTATTTTTGCTATTTGATCAGGAATAATAGGATCTTCCATAAGAATAATTATTCGTATTGAATTAGGAACTTGCAATTCATTAATTAATAACGATCAAATTTATAATTCCATCGTTACAAGACATGCATTTATTATAATTTTTTTTATAGTTATACCATTTATAATTGGTGGGTTCGGAAATTTTCTTGTACCTTTAATATTAGGAGCCCCTGATATAGCCTACCCACGAATAAATAATATAAGATTTTGATTACTCCCACCATCTATTATTTTATTAATTATCAGAAATTTTATTGGGGCTGGGGTAGGAACTGGGTGAACTATTTATCCACCTTTATCTTCAAATATTTTTCATAATGGACCATCAGTAGATCTTACAATTTTTTC…
Tetramorium_sp_3_cf_validiusculum_Hoenle	Tetramorium_sp._3_cf._validiusculum	TETR003	Myrmicinae	YES	YES	PP069718	PP063980	﻿Hoenle, Philipp O., Nichola S. Plowman, Pável Matos-Maraví, Francesco de Bello, Tom R. Bishop, Martin Libra, Cliffson Idigel, Maling Rimandai, and Petr Klimes. 2024. “Forest Disturbance Increases Functional Diversity but Decreases Phylogenetic Diversity of an Arboreal Tropical Ant Community.” Journal of Animal Ecology 93 (4): 501–16. https://doi.org/10.1111/1365-2656.14060.	AATTCTTTATTTTTTATTTGCTATTTGGGCAGGAATAATTGGATCTTCAATAAGAATAATTATTCGACTAGAATTAGGATCATGTGACTCAATTATTAACAATGATCAAGTATATAATACATTAGTTACAAGACATGCATTTATTATAATTTTTTTTATAGTTATGCCTTTTATAATTGGGGGATTTGGAAATTTTTTAGTTCCCTTAATATTAGGAACTCCTGATATAGCTTATCCACGAATAAATAATATAAGATTTTGATTATTGCCCCCCTCTATTATATTATTATTATTTAGAAGATTTATTAATATAGGGGTAGGGACAGGCTGAACTATTTATCCACCATTAGCCTCAAATATTTTTCATAGAGGGCCTTCTGTAGACATATCAATTTTTTC…
Tetramorium_sp_6_cf_validiusculum_Hoenle	Tetramorium_sp._6_cf._validiusculum	TETR006	Myrmicinae	YES	YES	PP069719	PP063981	﻿Hoenle, Philipp O., Nichola S. Plowman, Pável Matos-Maraví, Francesco de Bello, Tom R. Bishop, Martin Libra, Cliffson Idigel, Maling Rimandai, and Petr Klimes. 2024. “Forest Disturbance Increases Functional Diversity but Decreases Phylogenetic Diversity of an Arboreal Tropical Ant Community.” Journal of Animal Ecology 93 (4): 501–16. https://doi.org/10.1111/1365-2656.14060.	AATTCTTTATTTTTTATTTGCTATTTGGGCAGGAATGATTGGGTCTTCAATAAGAATAATTATTCGACTAGAATTAGGATCATGTGATTCAATTATTAACAATGATCAAGTATATAATACATTAGTTACAAGACATGCATTTATTATAATTTTTTTTATAGTTATACCTTTTATAATTGGGGGATTTGGAAATTTTTTAGTTCCCTTAATATTAGGGACTCCTGATATAGCTTATCCCCGAATAAATAATATAAGATTTTGATTATTGCCCCCCTCTATTATATTATTATTATTTAGAAGATTTATTAATATAGGAGTAGGGACAGGCTGAACTATTTATCCACCATTAGCTTCAAATATTTTTCATAGAGGGCCTTCTGTAGATATATCAATTTTTTC…
Tetraponera_laeviceps_Hoenle	Tetraponera_laeviceps	TETP001	Pseudomyrmecinae	YES	YES	PP069714	PP063976	﻿Hoenle, Philipp O., Nichola S. Plowman, Pável Matos-Maraví, Francesco de Bello, Tom R. Bishop, Martin Libra, Cliffson Idigel, Maling Rimandai, and Petr Klimes. 2024. “Forest Disturbance Increases Functional Diversity but Decreases Phylogenetic Diversity of an Arboreal Tropical Ant Community.” Journal of Animal Ecology 93 (4): 501–16. https://doi.org/10.1111/1365-2656.14060.	AATTTTGTACTTTATCTTTGCATTATGAGCTGGAATAGTAGGATCAGCTATAAGAATAATTATTCGATTAGAATTAGGATCTTGTGGCTCACTGATTAATAATGACCAACTTTATAATTCAATCATTACAGGTCATGCATTTATCATAATTTTTTTTATGGTAATACCATTCATAATTGGAGGATTTGGAAATTTTCTAGTTCCTCTAATACTTGGATCTCCTGATATAGCTTATCCACGTATAAATAATATAAGATTCTGACTTCTTCCACCATCAATTACCCTTTTAACTCTTAGAAGATTTATTAATGTAGGTGTTGGAACTGGGTGAACAGTTTACCCTCCTTTAGCCTCAAATATATTTCATGGAGGTCCATCCTTAGATCTAGCCATCTTTTC…
Turneria_dahlii	Turneria_dahlii	TURN001	Dolichoderinae	YES	YES	PP069722	PP063984	﻿Hoenle, Philipp O., Nichola S. Plowman, Pável Matos-Maraví, Francesco de Bello, Tom R. Bishop, Martin Libra, Cliffson Idigel, Maling Rimandai, and Petr Klimes. 2024. “Forest Disturbance Increases Functional Diversity but Decreases Phylogenetic Diversity of an Arboreal Tropical Ant Community.” Journal of Animal Ecology 93 (4): 501–16. https://doi.org/10.1111/1365-2656.14060.	AATATTATATTTCATCTTTGCCATCTGATCAGGAATAATAGGATCATCAATAAGAATAATTATCCGACTCGAATTAGGAACTTGTGAAACTATAATTTCAAACGACCAAATCTATAATTCTATTGTAACAAGACATGCATTTATTATAATCTTTTTTATAGTTATACCCTTCATAATCGGTGGATTTGGAAATTTTCTAGTACCACTAATATTAGGGGCCCCAGATATAGCTTACCCACGAATAAATAATATAAGATTTTGATTACTACCTCCTTCTATCCTACTACTAACAATTAGAAATTTTATTAGATCAGGTGTTGGGACAGGTTGAACAGTATACCCCCCTTTATCCACAACAATATTTCATAGAGGACCCTCTGTGGATTTAGCTATTTTTTC…
Vombisidris_sp_4	Vombisidris_sp._4	VOMB003	Myrmicinae	YES	YES	X	X	HENRY	NNNNNNNNNNNNNNNNNNNNNNNNNNNNNNNNNNNNNNNNNNNNNNNNNNNNNNNNNNNNNNNNNNNNNNNNNNNNNNNNNNNNNNNNNNNNNNNNNNNNNNNNNNNNNNNNNNNNNNNNNNNNNNNNNNNNNNNNNNNNNNNNNNNNNNNNNNNNNNNNNNNNNNNNNNNNNNNNNNNNNNNNNNNNNNNNNNNNNNNNNNNNNNNNNNNNNNNNNNNNNNNNNNNNNNNNNNNNNNNNNNNNNNNNNNNNNNNNNNNNNNNNNNNNNNNNNNNNNNNNNNNNNNNNNNNNNNNNNNNNNNNNNNNNNNNNNNNNNNNNNNNNNNNNNNNNNNNNNNNNNNNNNNNNNNNNNNNNNNNNNNNNNNNNNNNNNNNNNNNNNNNNNNNNNNNNNNNNNNN…
Acropyga_epedana_NCBI	Acropyga_epedana	NA	Formicinae	NO	NO	X	X	Moreau, Corrie S., Charles D. Bell, Roger Vila, S. Bruce Archibald, and Naomi E. Pierce. 2006. “Phylogeny of the Ants: Diversification in the Age of Angiosperms.” Science 312 (5770): 101–4. https://doi.org/10.1126/science.1124891.	NNNNNNNNNNNNNNNNNNNGCTATTTGAGCAGGAATGCTTGGATCATCTTTAAGAATAATTATTCGTTTAGAACTAAATTCATGTAACTCCTTAATCAATAATGATCAAATTTATAACACTATTATTACTAGCCATGCATTCATTATAATTTTTTTTATAGTTATACCTTTTATAATTGGAGGATTTGGAAATTTTTTAATTCCTTTAATATTAGGATCCCCAGATATAGCTTACCCTCGAATAAATAATATAAGATTTTGACTCCTCCCTCCTTCTATTTCTTTACTAATTTTTAGAAATTTTATTAATGAAGGTACTGGTACAGGATGAACTATTTATCCCCCCTTAGCATCTAATATATTTCATAATGGTTTATCAATAGACTTAACAATTTTCTC…
Aenictus_sp_1_NCBI	Aenictus_sp._1	NA	Ectatomminae	NO	NO	DQ353327.1	DQ353114.1	NCBI	NNNNNNNNNNNNNNNNNNNGCTATTTGGGCTGGGATAATTGGAACTTCAATAAGAATAATTATTCGATTAGAATTAGGAACATGTGGATCTTTATTATTAAACGATCAAATTTTTAATGTAATGGTTACTAGACATGCTTTTATTATAATTTTTTTTATAGTAATACCTTTTATAATTGGGGGATTTGGAAATTTTTTGGTTCCTCTTATATTAGGAGCTCCTGATATAGCATATCCTCGAATAAATAACATAAGATTTTGACTATTGCCTCCTTCTATTTCTTTATTAATTATAAGAAATTTTATTAATAATGGGCCGGGAACTGGATGAACAATTTATCCGCCCTTAGCTAACAGAATATATCATAGCGGGGCGTCCATAGATTTAGTAATTTTTTC…
Anonychomyrma_ANON001_Hoenle	Anonychomyrma_cf_scrutator	NA	Dolichoderinae	NO	NO	PP069610	PP063882	﻿Hoenle, Philipp O., Nichola S. Plowman, Pável Matos-Maraví, Francesco de Bello, Tom R. Bishop, Martin Libra, Cliffson Idigel, Maling Rimandai, and Petr Klimes. 2024. “Forest Disturbance Increases Functional Diversity but Decreases Phylogenetic Diversity of an Arboreal Tropical Ant Community.” Journal of Animal Ecology 93 (4): 501–16. https://doi.org/10.1111/1365-2656.14060.	AATTTTATNTTTTATCTTTGCAATCTGATCAGGAATGCTTGGATCTTCTATAAGAATAATTATTCGTCTAGAACTAGGAACTTGTAACTCAATTATCTCAAACGATCAAGTTTATAATTCAATTGTAACTAGTCATGCATTTATCATAATCTTTTTTATAGTTATACCCTTTATAATCGGAGGATTCGGAAACTTTCTTGTTCCTTTAATATTAGGATCCCCTGATATAGCCTATCCTCGAATAAATAATATAAGATTTTGATTACTCCCCCCCTCAATTTTATTATTAACAATAAGAAATTTTATTGGATCAGGAGTAGGAACAGGATGAACAGTATACCCACCATTATCCACAAATATATACCACAATGGTCCCTCTGTAGACTTAACCATTTTCTC…
Cardio_CARD001_Hoenle	Cardiocondyla_obscurior	NA	Myrmicinae	NO	NO	DQ353316	PP063897	﻿Hoenle, Philipp O., Nichola S. Plowman, Pável Matos-Maraví, Francesco de Bello, Tom R. Bishop, Martin Libra, Cliffson Idigel, Maling Rimandai, and Petr Klimes. 2024. “Forest Disturbance Increases Functional Diversity but Decreases Phylogenetic Diversity of an Arboreal Tropical Ant Community.” Journal of Animal Ecology 93 (4): 501–16. https://doi.org/10.1111/1365-2656.14060.	NNNNNNNNNNNNNNNNNNNGCTACTTGAGCAGGAATAATCGGTTCTTCAATAAGAATAATTATTCGCTTAGAATTAGGATCATGTGAATCTATTATCAATAATGATCAAATTTATAATACTTTAGTAACTAGACATGCATTTATTATAATTTTCTTTATAGTTATACCATTTATAATTGGAGGATTTGGCAACTTTCTTATCCCACTTATATTAGGATCCCCAGATATAGCTTATCCTCGATTAAATAATATAAGATTCTGACTTCTTCCCCCCTCTATTACTCTCCTTCTCTTAAGAAGATTTATAAATAATGGAGTTGGAACTGGATGAACAATTTACCCCCCCCTATCTTCTAATATTTTTCATAGAGGAGCTTCAATTGATCTATCTATTTTTTC…
Crematogaster_CREM002_Hoenle	Crematogaster_elysii	NA	Myrmicinae	NO	NO	PP069632	PP063900	﻿Hoenle, Philipp O., Nichola S. Plowman, Pável Matos-Maraví, Francesco de Bello, Tom R. Bishop, Martin Libra, Cliffson Idigel, Maling Rimandai, and Petr Klimes. 2024. “Forest Disturbance Increases Functional Diversity but Decreases Phylogenetic Diversity of an Arboreal Tropical Ant Community.” Journal of Animal Ecology 93 (4): 501–16. https://doi.org/10.1111/1365-2656.14060.	TATCTTATATTTCATTTTTGCAATTTGATCCGGGATAATTGGATCCTCTATAAGAATAATTATCCGCTTAGAACTAGGATCATGTGACTCTTTAATTTTTAACGACCAAGTTTATAATGTTTTAGTTACCGGCCATGCCTTTATCATAATTTTTTTTATAGTTATACCATTTATAATTGGGGGGTTCGGAAATTTTTTAATCCCACTCATACTTGGATCCCCTGACATAGCCTACCCCCGAATAAATAATATAAGATTTTGACTTTTACCCCCCTCTCTTCTCCTACTAATCCTTGGAAGATTTATTAACACTGGAGTAGGAACAGGTTGAACAATTTACCCACCTTTAGCATCTAATGTCTTCCACAGTGGTCCTTCAATCGATCTTTCTATCTTCTC…
Dorylus_mayri_Moreau	Dorylus_mayri	NA	Ectatomminae	NO	NO	MOREAU	MOREAU	Moreau, Corrie S., Charles D. Bell, Roger Vila, S. Bruce Archibald, and Naomi E. Pierce. 2006. “Phylogeny of the Ants: Diversification in the Age of Angiosperms.” Science 312 (5770): 101–4. https://doi.org/10.1126/science.1124891.	NNNNNNNNNNNNNNNTCCGGCTTTATGATCAGGAATCCTAGGATCATCAATAAGAATAATTATTCGTTTAGAATTAGGGACTTGCGGAACAATAATTTTTAATGACCAAGTTTTCAATGTTATTGTAACAAGTCATGCTTTTATTATAATTTTTTTTATAGTTATGCCATTTATAATTGGAGGTTTTGGTAACTTTATTGCACCGTTAATAATTGGTGCACCTGACATGGCCTATCCTCGTATAAACAATATAAGATTTTGATTATTACCCCCCTCAATTACTTTAATAATTATAAGGAATTTTATTAACACTGGCTCAGGAACCGGGTGAACTGTATACCCCCCTTTAGCCTCAAATATTTATCATAACGGAGCATCAATTGATTTAACTATTTTTTC…
Dorylus_wilverthi_Moreau	Dorylus_wilverthi	NA	Ectatomminae	NO	NO	MOREAU	MOREAU	Moreau, Corrie S., Charles D. Bell, Roger Vila, S. Bruce Archibald, and Naomi E. Pierce. 2006. “Phylogeny of the Ants: Diversification in the Age of Angiosperms.” Science 312 (5770): 101–4. https://doi.org/10.1126/science.1124891.	NNNNNNNNNNNNNNNTCCGGCTCTATGATCTGGAATTTTAGGATCATCAATAAGAATAATTATTCGTTTAGAATTAGGTACATGCGGAACTATAATTTTTAATGATCAAGTTTTTAATGTTATTGTTACTAGTCATGCTTTTATTATAATTTTTTTCATAGTTATACCATTCATAATTGGAGGTTTCGGCAACTTTATCGCACCTTTAATAATTGGAGCTCCTGACATAGCATACCCGCGAATAAATAATATAAGATTTTGACTACTGCCCCCTTCAATTACTTTAATAATTATAAGAAATTTCATTAACACTGGTTCAGGGACCGGTTGAACTGTATATCCTCCTTTAGCTTCAAATATTTATCATAATGGAGCATCAATTGATTTAACAATTTTTTC…
Ectatomma_quadridens_NCBI	Ectatomma_quadridens	NA	Ectatomminae	NO	NO	X	X	Moreau, Corrie S., Charles D. Bell, Roger Vila, S. Bruce Archibald, and Naomi E. Pierce. 2006. “Phylogeny of the Ants: Diversification in the Age of Angiosperms.” Science 312 (5770): 101–4. https://doi.org/10.1126/science.1124891.	NNNTTGGACATTGGCCCCGGCTATTTGGTCCGGATTAATCGGATCATCAATAAGAATGATTATTCGTTTAGAATTAGGTACCTGTGGGTCTATAATTAATAATGATCAAATTTTTAACTCTATTGTTACTGCTCATGCATTTATTATAATTTTTTTTATAGTTATACCTTTTATAATTGGAGGATTCGGAAATTTTTTAGTTCCTTTAATATTAGGGTCTCCAGATATAGCTTACCCTCGAATAAATAATATAAGATTTTGACTTTTACCTCCTTCATTAATATTATTAACTTTAAGTAGATTAATTAACAGGGGAGTTGGAACTGGATGAACAGTATACCCACCACTTGCATCAAATATTTTTCATAGAGGCCCGTCAGTTGATATAGCTATTTTTTC…
Ectatomma_tuberculum_NCBI	Ectatomma_tuberculum	NA	Ectatomminae	NO	NO	MN134832.1	KF612904.1	NCBI	NNNNNNNNNNNNNNNNNNNGCTATTTGATCAGGCTTGGTAGGATCTTCTATAAGAATAATTATTCGATTAGAATTAGGAACCTGTGGATCTATTATTAATAATGATCAAATTTATAATTCAATTGTAACAGCTCATGCTTTTATTATAATTTTTTTCATAGTTATACCTTTTATAATTGGGGGATTTGGTAATTTTTTAATCCCATTAATGCTAGGATCCCCTGATATAGCATACCCACGTATAAATAATATGAGTTTTTGACTCTTACCCCCATCTATTATATTATTAACTAGAAGAAGCCTAATTAGAAGAGGAGTAGGAACTGGATGGACAGTTTATCCTCCTCTTGCCTCAAATATTTTCCATAATGGCCCTTCAATTGATTTAGCTATTTTTTC…
Hypoponera_Hoenle	Hypoponera	NA	Ponerinae	NO	NO	PP069648	PP063916	﻿Hoenle, Philipp O., Nichola S. Plowman, Pável Matos-Maraví, Francesco de Bello, Tom R. Bishop, Martin Libra, Cliffson Idigel, Maling Rimandai, and Petr Klimes. 2024. “Forest Disturbance Increases Functional Diversity but Decreases Phylogenetic Diversity of an Arboreal Tropical Ant Community.” Journal of Animal Ecology 93 (4): 501–16. https://doi.org/10.1111/1365-2656.14060.	AATTTTATACTTTATTTTTGCAATTTGATCAGGAATAATTGGATCTTCTATAAGAATACTAATTCGCCTAGAATTAGGAACTTGTAATAGATTAATTCTAAATGATCAGATTTATAACTCTATTATTACTAGTCATGCTTTTATTATAATTTTTTTTATAGTAATGCCATTTATAATTGGAGGATTTGGTAATTACTTAATTCCTCTAATATTAGGATCTCCAGATATAGCATACCCCCGTATAAATAACATAAGATTTTGACTTTTACCTCCCTCTATTATATTCCTCATTATTAGAAGATTTTCTTTCTCAGGAGTTGGAACTGGTTGAACAGTCTATCCCCCCCTTTCCTCAAATATTTATCATAATGGATTTTCTACAGATTTTGCCATCTTTTC…
Nylanderia_PARA007_Hoenle	Nylanderia_nuggeti	NA	Formicinae	NO	NO	PP069664	PP063929	﻿Hoenle, Philipp O., Nichola S. Plowman, Pável Matos-Maraví, Francesco de Bello, Tom R. Bishop, Martin Libra, Cliffson Idigel, Maling Rimandai, and Petr Klimes. 2024. “Forest Disturbance Increases Functional Diversity but Decreases Phylogenetic Diversity of an Arboreal Tropical Ant Community.” Journal of Animal Ecology 93 (4): 501–16. https://doi.org/10.1111/1365-2656.14060.	AATCCTTTATTTTTTATTCGCTATTTGAGCAGGATTAATTGGATCCTCTATAAGAATAATTATTCGTTTAGAATTAGGAGCCCCCAGAACTTTAATCAATAATGATCAAATCTATAATTCTGTAGTAACTAGACACGCTTTTATCATAATTTTTTTTATAGTTATACCATTCATAATCGGAGGATTTGGCAATTTTTTAATTCCCTTAATATTAGGTGCTCCAGATATAGCATTCCCACGAATAAATAATATAAGATTTTGACTCCTTCCCCCTTCAATTTCTCTTCTTCTATTAAGTAATTTTATCAATGATGGAGTAGGAACAGGTTGGACTGTTTATCCTCCTTTAGCATCCAACATTTTTCACAATGGCCCCTCAGTAGATCTTGCCATCTTTTC…
Odontomachus_Hoenle	Odontomachus	NA	Ponerinae	NO	NO	PP069656	PP063921	﻿Hoenle, Philipp O., Nichola S. Plowman, Pável Matos-Maraví, Francesco de Bello, Tom R. Bishop, Martin Libra, Cliffson Idigel, Maling Rimandai, and Petr Klimes. 2024. “Forest Disturbance Increases Functional Diversity but Decreases Phylogenetic Diversity of an Arboreal Tropical Ant Community.” Journal of Animal Ecology 93 (4): 501–16. https://doi.org/10.1111/1365-2656.14060.	AATTTTATATTTTTTATTTGCAATTTGATCAGGATTAATTGGTTCATCTATAAGAATATTAATTCGATTAGAATTAGGAACATGTAATTCAGTAATATTAAATGATCAAATTTATAATTCATTAATTACTAGACATGCATTTATTATAATTTTTTTTATAGTTATACCTTTTATAATTGGAGGATTTGGAAATTACTTAGTTCCTTTAATATTAGGATCTCCAGATATAGCATATCCACGAATGAATAATATAAGATTTTGATTACTTCCTCCTTCATTAATATTATTGTTAATAAGAAGATTAGTTTATTCAGGTGTTGGGACTGGATGAACTGTTTATCCTCCTTTATCAAATAATTTATATCATAATGGATATTCAACAGATTTAGCAATTTTTTC…
OUT1_Apis_mellifera_Hoenle	OUT1_Apis_mellifera	NA	OUTGROUP	YES	NO			﻿Hoenle, Philipp O., Nichola S. Plowman, Pável Matos-Maraví, Francesco de Bello, Tom R. Bishop, Martin Libra, Cliffson Idigel, Maling Rimandai, and Petr Klimes. 2024. “Forest Disturbance Increases Functional Diversity but Decreases Phylogenetic Diversity of an Arboreal Tropical Ant Community.” Journal of Animal Ecology 93 (4): 501–16. https://doi.org/10.1111/1365-2656.14060.	GATCTTGTATATTATTCTAGCTTTATGATCTGGAATACTAGGATCATCAATGAGACTTATTATTCGAATAGAATTAAGATCCCCAGGATCATGAATTAGCAATGATCAAATTTATAATACAATTGTTACTAGTCATGCATTCCTAATAATTTTTTTTATAGTTATACCATTTTTAATTGGAGGATTTGGAAATTGGCTTATTCCTTTAATACTAGGATCACCTGATATAGCATTCCCCCGAATAAATAATATTAGATTTTGATTACTTCCTCCCTCATTATTTATACTTTTATTAAGAAATTTATTTTATCCAAGACCAGGAACTGGATGAACAGTATATCCACCATTATCAGCATATTTATATCATTCTTCACCTTCAGTAGATTTTGCAATTTTTTC…
OUT6_Vespula_sp_Hoenle	OUT6_Vespula_sp	NA	OUTGROUP	YES	NO			﻿Hoenle, Philipp O., Nichola S. Plowman, Pável Matos-Maraví, Francesco de Bello, Tom R. Bishop, Martin Libra, Cliffson Idigel, Maling Rimandai, and Petr Klimes. 2024. “Forest Disturbance Increases Functional Diversity but Decreases Phylogenetic Diversity of an Arboreal Tropical Ant Community.” Journal of Animal Ecology 93 (4): 501–16. https://doi.org/10.1111/1365-2656.14060.	NNNNNNNNNNNNNNNNNNNGCTTTATGAGCAGGAACTTTAGGAGCTTCAATAAGAATAATTATTCGTTTAGAATTAAGATCTCCTGGAGCTTTAATTAATAATGATCAAATTTATAATACAATTATTACAGCCCATGCCTTTATTATAATTTTTTTTATAGTAATACCTTTTTTAGTTGGAGGATTTGGAAATTGATTAATCCCCTTAATATTAGGAGTGCCTGATATAGCATTTCCTCGAATAAATAATATAAGATTTTGATTACTTCCCCCTTCATTATTTTTATTAATTTTAAGAAATTTTATTGGAACCGGAGTAGGAACGGGATGAACTTTATACCCTCCCTTATCATCCATTGTTGGTCATGATTCACCTTCTGTAGATTTAGGAATTTTTTC…
Paraparatrechina_PARA003_Hoenle	Paraparatrechina_minutula	NA	Formicinae	NO	NO	PP069661	PP063926	﻿Hoenle, Philipp O., Nichola S. Plowman, Pável Matos-Maraví, Francesco de Bello, Tom R. Bishop, Martin Libra, Cliffson Idigel, Maling Rimandai, and Petr Klimes. 2024. “Forest Disturbance Increases Functional Diversity but Decreases Phylogenetic Diversity of an Arboreal Tropical Ant Community.” Journal of Animal Ecology 93 (4): 501–16. https://doi.org/10.1111/1365-2656.14060.	AATTCTTTACTTTTTATTTGCTATTTGATCAGGAATAATTGGATCTTCAATAAGTATAATTATTCGATTAGAATTAGGTTCTTCTTGTTCTTTAATTAATAATGAACAAATTTACAATTCAATAGTTACAAGACACGCATTTATTATAATTTTTTTTATAGTAATACCTTTTATAATCGGAGGATTTGGTAATTTTTTAGTTCCTTTAATATTAGGCTCCCCGGACATAGCCTATCCTCGAATAAATAATATAAGATTTTGACTTTTACCCCCTTCAATTTCTTTATTATTATTAAGAAATTTTATTAATGATGGGGTCGGAACAGGTTGAACTGTTTACCCCCCATTATCTTCTAATATTTTTCATAATGGGCCATCAGTAGATTTGGCAATTTTTTC…
Paraparatrechina_PARA001_Hoenle	Paraparatrechina_pallida	NA	Formicinae	NO	NO	PP069659	PP063924	﻿Hoenle, Philipp O., Nichola S. Plowman, Pável Matos-Maraví, Francesco de Bello, Tom R. Bishop, Martin Libra, Cliffson Idigel, Maling Rimandai, and Petr Klimes. 2024. “Forest Disturbance Increases Functional Diversity but Decreases Phylogenetic Diversity of an Arboreal Tropical Ant Community.” Journal of Animal Ecology 93 (4): 501–16. https://doi.org/10.1111/1365-2656.14060.	TATTTTATATTTTTTATTTGCCATTTGAGCGGGAATAATCGGCTCTTCAATAAGAATAATTATTCGATTAGAGTTAGGATCTGCTAATTCTCTTATTAACAATGAGCAGATTTATAATTCAATAGTTACAAGACATGCTTTTATCATAATTTTTTTTATAGTAATACCCTTTATAATTGGGGGGTTCGGTAATTTTTTAGTGCCTTTAATATTAGGAACCCCTGATATAGCATACCCTCGAATAAATAATATAAGATTCTGATTATTGCCTCCTTCTATTTCACTATTATTATTAAGAAATTTTATTAATGACGGAGTTGGCACAGGATGAACCGTTTATCCCCCTTTGTCCTCAAATATCTTCCATAATGGTCCCTCAGTAGATTTAGCAATTTTTTC…
Paraparatrechina_PARA002_Hoenle	Paraparatrechina_sp_2	NA	Formicinae	NO	NO	PP069660	PP063925	﻿Hoenle, Philipp O., Nichola S. Plowman, Pável Matos-Maraví, Francesco de Bello, Tom R. Bishop, Martin Libra, Cliffson Idigel, Maling Rimandai, and Petr Klimes. 2024. “Forest Disturbance Increases Functional Diversity but Decreases Phylogenetic Diversity of an Arboreal Tropical Ant Community.” Journal of Animal Ecology 93 (4): 501–16. https://doi.org/10.1111/1365-2656.14060.	TATTTTATATTTTTTATTTGCTATTTGATCAGGAATAATTGGATCTTCAATAAGAATAGTTATTCGATTAGAATTAGGTTCTTCCTGTTCTTTAATTAATAACGAACAAATTTATAACTCTATAGTCACAAGACATGCATTCATTATAATTTTTTTTATAGTAATGCCTTTCATAATTGGTGGTTTTGGTAATTTTTTAATTCCACTAATATTAGGATCCCCAGATATAGCCTACCCTCGAATAAATAATATAAGATTTTGACTTTTACCTCCTTCTATTTCATTATTATTATTAAGAAATTTTATCAATGATGGAGTGGGCACAGGTTGAACAGTTTATCCTCCTTTATCGTCTAATATTTTTCATAACGGCCCATCAGTAGACTTAGCTATTTTTTC…
Pheidole_PHEI001_Hoenle	Pheidole_sp_1	NA	Myrmicinae	NO	NO	PP069666	PP063931	﻿Hoenle, Philipp O., Nichola S. Plowman, Pável Matos-Maraví, Francesco de Bello, Tom R. Bishop, Martin Libra, Cliffson Idigel, Maling Rimandai, and Petr Klimes. 2024. “Forest Disturbance Increases Functional Diversity but Decreases Phylogenetic Diversity of an Arboreal Tropical Ant Community.” Journal of Animal Ecology 93 (4): 501–16. https://doi.org/10.1111/1365-2656.14060.	NNNNNNNNNNNNNNNNNNNNNNNNNNNNNNNNNNNNNATTGGATCCTCAATAAGAATAATTATCCGACTTGAACTTGGTTCCTGCAATTCACTTATTAATAATGATCAAATCTATAATTCATTAGTTACAAGACATGCTTTTATTATAATTTTTTTTATAGTTATGCCCTTTATAATTGGAGGGTTTGGAAATTTTTTAGTGCCTCTCATACTAGGATCACCAGATATAGCCTATCCACGAATAAATAATATAAGATTCTGACTCTTACCCCCTTCTTTAACTCTTCTTCTTCTAGGAAGATTTATCAACTCTGGAGTTGGAACTGGATGAACTATTTATCCTCCCTTAGCCTCAAACATTTTTCATAGAGGAGCCTCTATTGACTTATCTATTTTTTC…
Philidris_cordata_2	Philidris_cordata_2	NA	Dolichoderinae	NO	NO	X	X	HENRY	NNNNNNNNNNNNNNNNNNNNNNNNNNNNNNNNNNNNNNNNNNNNNNNNNNNNNNNNNNNNNNNNNNNNNNNNNNNNNNNNNNNNNNNNNNNNNNNNNNNNNNNNNNNNNNNNNNNNNNNNNNNNNNNNNNNNNNNNNNNNNNNNNNNNNNNNNNNNNNNNNNNNNNNNNNNNNNNNNNNNNNNNNNNNNNNNNNNNNNNNNNNNNNNNNNNNNNNNNNNNNNNNNNNNNNNNNNNNNNNNNNNNNNNNNNNNNNNNNNNNNNNNNNNNNNNNNNNNNNNNNNNNNNNNNNNNNNNNNNNNNNNNNNNNNNNNNNNNNNNNNNNNNNNNNNNNNNNNNNNNNNNNNNNNNNNNNNNNNNNNNNNNNNNNNNNNNNNNNNNNNNNNNNNNNNNNNNNNNNN…
Philidris_PHIL002_Hoenle	Philidris_sp_2	NA	Dolichoderinae	NO	NO	PP069678	PP063943	﻿Hoenle, Philipp O., Nichola S. Plowman, Pável Matos-Maraví, Francesco de Bello, Tom R. Bishop, Martin Libra, Cliffson Idigel, Maling Rimandai, and Petr Klimes. 2024. “Forest Disturbance Increases Functional Diversity but Decreases Phylogenetic Diversity of an Arboreal Tropical Ant Community.” Journal of Animal Ecology 93 (4): 501–16. https://doi.org/10.1111/1365-2656.14060.	AATGTTATATTTTATTTTTGCTATTTGATCAGGAATAATAGGGTCCTCCTTAAGCATAATCATTCGATTAGAGTTAGGAACTTGTAATTCTATTATCATAAATGACCAAATTTACAACTCTATTGTAACTAGTCATGCCTTCATTATAATTTTTTTTATGGTTATACCTTTTATAATTGGAGGATTCGGAAATTTTTTAATTCCTCTTATACTAGGCGCTCCAGATATAGCCTACCCACGAATAAATAATATAAGATTTTGACTTCTTCCCCCCTCTATTTTATTATTAATTATTAGAAATTTTATTAGATCAGGAGTAGGAACAGGATGAACAATTTACCCTCCCTTAGCATCAAATATATTTCACAATGGTCCTTCTGTAGATTTAACTATTTTCTC…
Philidris_PHIL003_Hoenle	Philidris_sp_3	NA	Dolichoderinae	NO	NO	PP069679	PP063944	﻿Hoenle, Philipp O., Nichola S. Plowman, Pável Matos-Maraví, Francesco de Bello, Tom R. Bishop, Martin Libra, Cliffson Idigel, Maling Rimandai, and Petr Klimes. 2024. “Forest Disturbance Increases Functional Diversity but Decreases Phylogenetic Diversity of an Arboreal Tropical Ant Community.” Journal of Animal Ecology 93 (4): 501–16. https://doi.org/10.1111/1365-2656.14060.	AATATTATATTTTATTTTTGCCATTTGAGCAGGAATAATGGGATCTTCCTTAAGAATAATCATTCGATTAGAATTAGGAACTTGTAATTCTATTATTATAAACGATCAAATTTATAATTCTATCGTAACTAGACATGCATTCATTATAATTTTTTTTATAGTCATACCTTTTATAATTGGAGGGTTTGGAAATTTTCTAGTTCCTCTTATACTAGGCGCTCCAGATATAGCCTACCCACGAATAAATAATATAAGATTTTGACTTCTTCCCCCATCTATTTTATTATTAATTATTAGAAATTTTATTAGAGCAGGAGTAGGAACAGGATGAACAGTTTACCCCCCCTTAGCATCAAATATATTTCATAGTGGTCCTTCTGTAGACTTAACAATTTTCTC…
Rhytidoponera_cf_strogosa_Hoenle	Rhytidoponera_cf_strigosa	NA	Ectatomminae	NO	NO	PP069701	X	﻿Hoenle, Philipp O., Nichola S. Plowman, Pável Matos-Maraví, Francesco de Bello, Tom R. Bishop, Martin Libra, Cliffson Idigel, Maling Rimandai, and Petr Klimes. 2024. “Forest Disturbance Increases Functional Diversity but Decreases Phylogenetic Diversity of an Arboreal Tropical Ant Community.” Journal of Animal Ecology 93 (4): 501–16. https://doi.org/10.1111/1365-2656.14060.	AATTTTATATTTTATTTTAGCAATTTGATCTGGATTAATTGGATCCTCTTTAAGAATGATTATTCGTTTAGAATTAGGAACTTGCAACTCAATTATTAATAATGATCAAATTTTTAACTCTATTGTAACAGCCCACGCCTTTATTATAATTTTTTTTATGGTTATGCCTTTTATAATTGGAGGATTTGGAAATTTTCTTGTACCTTTAATACTTGGATCTCCTGATATAGCCTACCCTCGTTTAAATAACATAAGATTTTGATTACTTCCTCCTTCCTTAAATTTACTTCTTCTCAGTAATTTTATTAATAATGGATCAGGAACTGGTTGAACCGTATATCCTCCCCTAGCCTCAAATATTTTTCACAGTGGTCCTTCAATCGACTTCACTATTTTTTC…
Rhytidoponera_metallica_Moreau	Rhytidoponera_metallica	NA	Ectatomminae	NO	NO	X	X	Moreau, Corrie S., Charles D. Bell, Roger Vila, S. Bruce Archibald, and Naomi E. Pierce. 2006. “Phylogeny of the Ants: Diversification in the Age of Angiosperms.” Science 312 (5770): 101–4. https://doi.org/10.1126/science.1124891.	NNNTTGGACAATCGCCCCGGCAATTTGAGCTGGTTTAATCGGATCATCATTAAGAATAATTATTCGTCTTGAATTAGGTACATGTGACTCTTTAATCAACAATGATCAAATTTTCAATTCAATTGTTACTGCTCATGCATTTATTATAATTTTTTTTATAGTTATACCTTTTATAATTGGAGGGTTTGGAAATTTTCTTGTTCCCTTAATATTAGGATCCCCTGATATAGCTTACCCTCGAATAAATAATATAAGATTTTGACTTCTTCCACCTTCTCTTACTCTATTATTAATTAGAAGTTTTATTAATAATGGTTCAGGAACTGGTTGAACTGTTTACCCACCTTTAGCCTCTAACATTTTTCATAATGGACCTTCAATTGATTTAACAATTTTTTC…
Rogeria_ROGE001_Hoenle	Rogeria_stigmatica	NA	Myrmicinae	NO	NO	PP069702	PP063963	﻿Hoenle, Philipp O., Nichola S. Plowman, Pável Matos-Maraví, Francesco de Bello, Tom R. Bishop, Martin Libra, Cliffson Idigel, Maling Rimandai, and Petr Klimes. 2024. “Forest Disturbance Increases Functional Diversity but Decreases Phylogenetic Diversity of an Arboreal Tropical Ant Community.” Journal of Animal Ecology 93 (4): 501–16. https://doi.org/10.1111/1365-2656.14060.	AATTCTTTATTTTATTTTTGCTATTTGAGCCGGAATAATCGGKTCTTCTATAAGAATAATTATTCGATTAGAATTAGGTTCTTGCAACTCATTAATTAATAATGATCAAATTTATAACTCATTAGTAACTAGACATGCATTTATTATAATTTTTTTTATAGTTATGCCTTTTATAATTGGAGGATTCGGAAATTTTTTAGTCCCTCTTATACTAGGAACCCCAGATATGGCTTTTCCACGTATAAATAATATAAGATTTTGATTACTCCCACCTTCAATTACACTTCTCCTCCTAAGAAGATTTATTAATTCAGGAGTAGGAACAGGATGAACTATTTACCCTCCATTAGCATCAAATATTTTTCATAGAGGTGCCTCAATTGATCTTTCTATTTTTTC…
Strumigenys_STRU003_Hoenle	Strumigenys_cf_racabura	NA	Myrmicinae	NO	NO	PP069705	PP063966	﻿Hoenle, Philipp O., Nichola S. Plowman, Pável Matos-Maraví, Francesco de Bello, Tom R. Bishop, Martin Libra, Cliffson Idigel, Maling Rimandai, and Petr Klimes. 2024. “Forest Disturbance Increases Functional Diversity but Decreases Phylogenetic Diversity of an Arboreal Tropical Ant Community.” Journal of Animal Ecology 93 (4): 501–16. https://doi.org/10.1111/1365-2656.14060.	AATTTTATATTTTATTTTAGCAATTTGATCCGGAATAATTGGCTCATCAATAAGAATAATTATTCGTNTAGAANTAGGTACCTGCAACTCTTTAATTAATAATGATCAAATTTATAATTCTCTCGTTACAAATCATGCTTTAATCATAATTTTTTTTATAATTATGCCCTTCATAATTGGCGGATTTGGAAATTTTCTAATTCCTCTAATAATTGGATCTCCAGACATAGCATACCCTCGTATAAATAATATAAGTTTTTGACTTTTACCCCCTTCACTTATACTTTTAATATTAAGAAATTTTATAAATGAAGGAATTGGTACTGGCTGAACAATTTACCCTCCTTTATCCTCAAATATTTTTCATAATGGACCTTCTATTGATTTAGCTATTTTTTC…
Strumigenys_STRU005_Hoenle	Strumigenys_snellingi	NA	Myrmicinae	NO	NO	X	PP063967	﻿Hoenle, Philipp O., Nichola S. Plowman, Pável Matos-Maraví, Francesco de Bello, Tom R. Bishop, Martin Libra, Cliffson Idigel, Maling Rimandai, and Petr Klimes. 2024. “Forest Disturbance Increases Functional Diversity but Decreases Phylogenetic Diversity of an Arboreal Tropical Ant Community.” Journal of Animal Ecology 93 (4): 501–16. https://doi.org/10.1111/1365-2656.14060.	???????????????????????????????????????????????????????????????????????????????????????????????????????????????????????????????????????????????????????????????????????????????????????????????????????????????????????????????????????????????????????????????????????????????????????????????????????????????????????????????????????????????????????????????????????????????????????????????????????????????…
Tapinoma_TAPI002_Hoenle	Tapinoma_cf_indicum	NA	Dolichoderinae	NO	NO	PP069707	PP063969	﻿Hoenle, Philipp O., Nichola S. Plowman, Pável Matos-Maraví, Francesco de Bello, Tom R. Bishop, Martin Libra, Cliffson Idigel, Maling Rimandai, and Petr Klimes. 2024. “Forest Disturbance Increases Functional Diversity but Decreases Phylogenetic Diversity of an Arboreal Tropical Ant Community.” Journal of Animal Ecology 93 (4): 501–16. https://doi.org/10.1111/1365-2656.14060.	TATTCTTTATTTTATTTTTGCAATTTGATCAGGATTAATTGGCTCTTCTATAAGAATAATTATTCGTATTGAATTAGGAACATGTGGACCTTTAATTAATAATGATCAAATTTATAATTCAATTGTTACTGGTCATGCTTTTATTATAATTTTTTTTATAGTTATGCCTTTTATAATTGGGGGATTTGGAAACTTTTTAGTACCCCTTATATTAGGGGCCCCAGATATAGCCTACCCACGTATAAATAATATAAGATTTTGACTTTTACCTCCTTCNNTTCTTCTATTAACTATTAGAAATTTTATTAGAACTGGAGTAGGAACTGGATGAACGGTTTACCCCCCCTTGGCTTCAAATATTTATCATAATGGCCCATCTGTAGATCTAGCAATTTTTTC…
Technomyrmex_TECH004_Hoenle	Technomyrmex_albocoxis	NA	Dolichoderinae	NO	NO	PP069712	PP063974	﻿Hoenle, Philipp O., Nichola S. Plowman, Pável Matos-Maraví, Francesco de Bello, Tom R. Bishop, Martin Libra, Cliffson Idigel, Maling Rimandai, and Petr Klimes. 2024. “Forest Disturbance Increases Functional Diversity but Decreases Phylogenetic Diversity of an Arboreal Tropical Ant Community.” Journal of Animal Ecology 93 (4): 501–16. https://doi.org/10.1111/1365-2656.14060.	AATACTATATTTTATTTTTGCTATTTGATCAGGAATAATAGGATCTTCAATAAGAATAATTATTCGAATTGAATTAGGAACTTGCAATTCTCTAATTAATAATGACCAAATTTACAACTCTATTGTTACAAGTCATGCTTTTATTATAATTTTTTTTATAGTTATACCTTTTATAATTGGAGGATTTGGGAATTTTCTTGTACCTTTAATATTAGGAGCACCAGATATAGCCTACCCACGAATAAATAACATAAGATTCTGATTATTACCACCCTCTATTATTCTATTAACTATAAGTAATTTTATTAGATCAGGCGCAGGAACCGGATGAACAGTTTATCCACCTTTATCTTCTAATATCTACCATAATGGACCCTCAGTAGACCTAACAATCTTTTC…
Technomyrmex_TECH003_Hoenle	Technomyrmex_difficilis	NA	Dolichoderinae	NO	NO	PP069711	PP063973	﻿Hoenle, Philipp O., Nichola S. Plowman, Pável Matos-Maraví, Francesco de Bello, Tom R. Bishop, Martin Libra, Cliffson Idigel, Maling Rimandai, and Petr Klimes. 2024. “Forest Disturbance Increases Functional Diversity but Decreases Phylogenetic Diversity of an Arboreal Tropical Ant Community.” Journal of Animal Ecology 93 (4): 501–16. https://doi.org/10.1111/1365-2656.14060.	AATACTATATTTTATGTTTGCTATCTGATCCGGAATAATAGGATCTTCTATAAGAATAATTATTCGTATTGAACTAGGAACTTGTAATTCATTAATCAATAATGATCAAATTTATAATTCTATTGTAACAGGACATGCTTTTATTATAATTTTCTTTATAGTTATACCATTTATAATTGGAGGATTTGGAAACTTTTTAGTTCCTTTAATACTAGGTGCCCCAGATATAGCCTATCCACGAATAAATAACATAAGATTTTGATTATTACCCCCTTCTATTATCTTATTAACTATTAGAAATTTTATTAGAACTGGCGTGGGAACTGGATGAACTGTCTATCCACCCCTATCATCTAATATTTATCATAATGGACCATCAGTCGATTTGGCTATTTTTTC…
Technomyrmex_TECH005_Hoenle	Technomyrmex_gilvus	NA	Dolichoderinae	NO	NO	PP069713	PP063975	﻿Hoenle, Philipp O., Nichola S. Plowman, Pável Matos-Maraví, Francesco de Bello, Tom R. Bishop, Martin Libra, Cliffson Idigel, Maling Rimandai, and Petr Klimes. 2024. “Forest Disturbance Increases Functional Diversity but Decreases Phylogenetic Diversity of an Arboreal Tropical Ant Community.” Journal of Animal Ecology 93 (4): 501–16. https://doi.org/10.1111/1365-2656.14060.	AATATTATATTTTATTTTTGCTATTTGATCGNGAATAATTGGATCTTCTATAAGAATAATTATTCGAATTGAATTAGGAACTTGTGATACTATAATTAAAAATGATCAAATTTACAATTCTATTGTTACAGGCCATGCATTTATTATAATTTTTTTTATAGTTATACCTTTTATAATTGGAGGATTTGGAAATTTTTTAGTTCCTCTTATACTAGGAGCCCCTGATATAGCTTACCCACGAATAAATAACATAAGATTCTGATTATTACCACCCTCAATTCTTTTATTAACAATTAGAAATTTTATCAGATCAGGTGTTGGAACAGGTTGAACAGTTTATCCTCCTCTATCTAATAATATTTATCATAATGGACCATCAGTTGACTTAGCTATTTTTTC…
Tetramorium_TETR002_Hoenle	Tetramorium_kydelphon	NA	Myrmicinae	NO	NO	PP069717	PP063979	﻿Hoenle, Philipp O., Nichola S. Plowman, Pável Matos-Maraví, Francesco de Bello, Tom R. Bishop, Martin Libra, Cliffson Idigel, Maling Rimandai, and Petr Klimes. 2024. “Forest Disturbance Increases Functional Diversity but Decreases Phylogenetic Diversity of an Arboreal Tropical Ant Community.” Journal of Animal Ecology 93 (4): 501–16. https://doi.org/10.1111/1365-2656.14060.	AATTATATATTTTTTATTTGCTATTTGAGCTGGAATAATTGGATCTTCTATAAGAATAATTATTCGACTAGAATTAGGATCATGCAACTCAATTATTAATAATGATCAAGTATATAATACCTTAATCACAAGACATGCATTTATTATAATTTTTTTTATAGTTATACCTTTTATAATTGGAGGATTTGGAAATTTTTTAATCCCACTAATACTCGGAACCCCAGATATAGCCTATCCCCGAATAAATAATATAAGATTTTGACTATTACCCCCATCTATTATATTATTATTATTTAGAAGATTTATTAATATAGGAGTAGGAACAGGCTGAACTATTTACCCCCCTTTAGCTTCAAACATATTTCATAGAGGCCCTTCTGTAGATATATCAATTTTTTC…
Tetramorium_TETR012_Hoenle	Tetramorium_pulchellum	NA	Myrmicinae	NO	NO	PP069720	PP063982	﻿Hoenle, Philipp O., Nichola S. Plowman, Pável Matos-Maraví, Francesco de Bello, Tom R. Bishop, Martin Libra, Cliffson Idigel, Maling Rimandai, and Petr Klimes. 2024. “Forest Disturbance Increases Functional Diversity but Decreases Phylogenetic Diversity of an Arboreal Tropical Ant Community.” Journal of Animal Ecology 93 (4): 501–16. https://doi.org/10.1111/1365-2656.14060.	AATTCTTTATTTTTTATTTGNTATTTGAGCAGGAATAATTGGATCTTCAATAAGAATAATTATTCGATTAGAATTAGGATCATGTAACTCTATAATTAACAATGATCAAATTTATAATACTTTAGTAACAAGACATGCTTTTATTATAATTTTTTTTATAGTTATACCTTTTATAATTGGAGGATTTGGAAATTTTTTAGTTCCTTTAATATTAGGAACTCCTGACATAGCATATCCACGAATAAATAATATAAGATTTTGACTTCTTCCACCATCTATTACACTTTTATTACTCAGAAGATTTATCAATACAGGAGTTGGTACTGGATGAACAATTTATCCCCCCTTAGCTTCAAATATTTTTCATAGAGGTCCTTCAATTGATTTATCTATTTTCTC…
Tetramorium_TETR016_Hoenle	Tetramorium_sp_16_aff_pulchellum	NA	Myrmicinae	NO	NO	PP069721	PP063983	﻿Hoenle, Philipp O., Nichola S. Plowman, Pável Matos-Maraví, Francesco de Bello, Tom R. Bishop, Martin Libra, Cliffson Idigel, Maling Rimandai, and Petr Klimes. 2024. “Forest Disturbance Increases Functional Diversity but Decreases Phylogenetic Diversity of an Arboreal Tropical Ant Community.” Journal of Animal Ecology 93 (4): 501–16. https://doi.org/10.1111/1365-2656.14060.	AANTCTTTATTTTTTATTNGCTATCTGAGCNGGAATAATTGGATCTTCTATAAGAATAATTATTCGATTAGAACTAGGATCATGTAACTCTATAATCAATAATGATCAAATTTATAATACTTTAGTAACAAGACATGCTTTTATTATAATTTTTTTTATAGTTATACCTTTTATAATTGGAGGATTTGGAAATTTTTTAGTTCCCTTAATATTAGGAACTCCCGATATAGCATACCCACGAATAAATAATATAAGATTTTGACTTCTTCCACCATCTATTACACTTTTATTACTTAGAAGATTTATTAATACAGGAGTTGGAACTGGATGAACAATTTACCCTCCTTTAGCTTCAAATATTTTTCATAGAGGACCTTCAATTGATTTATCTATTTTTTC…
Tetraponera_TETP003_Hoenle	Tetraponera_atra	NA	Pseudomyrmecinae	NO	NO	PP069716	PP063978	﻿Hoenle, Philipp O., Nichola S. Plowman, Pável Matos-Maraví, Francesco de Bello, Tom R. Bishop, Martin Libra, Cliffson Idigel, Maling Rimandai, and Petr Klimes. 2024. “Forest Disturbance Increases Functional Diversity but Decreases Phylogenetic Diversity of an Arboreal Tropical Ant Community.” Journal of Animal Ecology 93 (4): 501–16. https://doi.org/10.1111/1365-2656.14060.	AATTTTATATTTAATTTTTGCCTTATGATCTGGAATAGTAGGATCTTCTATAAGAATGATTATTCGATTAGAATTAGGATCTTGTGGATCACTTATTAATAATGATCAACTCTACAATTCAATTATTACAGGTCATGCATTTATTATAATTTTCTTCATAGTTATACCATTCATAATTGGAGGATTTGGAAATTTTTTAGTTCCATTAATACTTGGGTCTCCTGATATAGCTTATCCACGAATAAACAATATGAGATTTTGACTTTTACCTCCATCAATTACACTTTTAACCCTTAGAAGATTTATTAATGTAGGTGTAGGAACTGGATGAACAGTTTATCCACCCCTAGCTTCAAATATGTTTCATGGAGGGCCATCTTTAGATTTAGCTATTTTTTC…
Tetraponera_TETP004_Hoenle	Tetraponera_modesta	NA	Pseudomyrmecinae	NO	NO	X	KR829145	﻿Hoenle, Philipp O., Nichola S. Plowman, Pável Matos-Maraví, Francesco de Bello, Tom R. Bishop, Martin Libra, Cliffson Idigel, Maling Rimandai, and Petr Klimes. 2024. “Forest Disturbance Increases Functional Diversity but Decreases Phylogenetic Diversity of an Arboreal Tropical Ant Community.” Journal of Animal Ecology 93 (4): 501–16. https://doi.org/10.1111/1365-2656.14060.	NNNNNNNNNNNNNNNNNNNNNNNNNNNNNNNNNNNNNNNNNNNNNNNNNNNNNNNNNNNNNNNNNNNNNNNNNNNNNNNNNNNNNNNNNNNNNNNNNNNNNNNNNNNNNNNNNNNNNNNNNNNNNNNNNNNNNNNNNNNNNNNNNNNNNNNNNNNNNNNNNNNNNNNNNNNNNNNNNNNNNNNNNNNNNNNNNNNNNNNNNNNNNNNNNNNNNNNNNNNNNNNNNNNNNNNNNNNNNNNNNNNNNNNNNNNNNNNNNNNNNNNNNNNNNNNNNNNNNNNNNNNNNNNNNNNNNNNNNNNNNNNNNNNNNNNNNNNNNNNNNNNNNNNNNNNNNNNNNNNNNNNNNNNNNNNNNNNNNNNNNNNNNNNNNNNNNNNNNNNNNNNNNNNNNNNNNNNNNNN…
Tetraponera_TETP002_Hoenle	Tetraponera_nitida	NA	Pseudomyrmecinae	NO	NO	PP069715	PP063977	﻿Hoenle, Philipp O., Nichola S. Plowman, Pável Matos-Maraví, Francesco de Bello, Tom R. Bishop, Martin Libra, Cliffson Idigel, Maling Rimandai, and Petr Klimes. 2024. “Forest Disturbance Increases Functional Diversity but Decreases Phylogenetic Diversity of an Arboreal Tropical Ant Community.” Journal of Animal Ecology 93 (4): 501–16. https://doi.org/10.1111/1365-2656.14060.	NNNNNNNNNNNNNNNNNNNNNNNNNNNNNNNNNNNNNNNNNNNNNAGCCATGAGTATAATTATCCGACTAGAACTTGGATCCTGCGGATCTCTTATCAATAACGATCAACTTTATAATTCAATTATTACCGGACACGCATTCATTATAATTTTCTTCATAGTTATACCATTTATAATTGGTGGATTTGGTAACTTCCTAGTTCCTTTAATAATTGGATCTCCAGATATAGCTTACCCACGTATAAACAATATAAGATTCTGACTTTTACCCCCATCTATTATACTTCTAACTCTTAGAAGATTCATTAATGTAGGAGTTGGAACAGGTTGAACTGTGTACCCTCCTTTAGCTTCAAACATATTTCATGGGGGGCCCTCTCTTGNNNNNNNNNNNNNNNN…
Turneria_TURN002_Hoenle	Turneria_cf_pacifica	NA	Dolichoderinae	NO	NO	PP069608	PP063985	﻿Hoenle, Philipp O., Nichola S. Plowman, Pável Matos-Maraví, Francesco de Bello, Tom R. Bishop, Martin Libra, Cliffson Idigel, Maling Rimandai, and Petr Klimes. 2024. “Forest Disturbance Increases Functional Diversity but Decreases Phylogenetic Diversity of an Arboreal Tropical Ant Community.” Journal of Animal Ecology 93 (4): 501–16. https://doi.org/10.1111/1365-2656.14060.	NNNNNNNNNNNNNNNNNNNNNNNNNNNNNNNNNNNNNNNNNNNNNNNNNNNNNNNNNNNNNNNNNNNNNNNNNNNNNNNNNNNNNNNNNNNNNNNNNNNNNNNNNNNNNNNNNNNNNNNNNNNNNNNNNNNNNNNNNNNNNNNNNNNNNNNNNNNNNNNNNNNNNNNNNNNNNNNNNNNNNNNNNNNNNNNNNNNNNNNNNNNNNNNNNNNNNNNNNNNNNNNNNNNNNNNNNNNNNACGAATAAACAATATAAGATTCTGATTGTTACCCCCATCTATTTTATTATTAACAATTAGAAACTTTATTAGATCAGGTGTCGGAACTGGTTGAACAGTATATCCTCCACTAGCTACAAGTATATTCCATAGAGGACCATCAGTAGACTTAGCTATTTTTTC…
Vollenhovia_VOLL001_Hoenle	Vollenhovia_brachycera	NA	Myrmicinae	NO	NO	PP069723	PP063986	﻿Hoenle, Philipp O., Nichola S. Plowman, Pável Matos-Maraví, Francesco de Bello, Tom R. Bishop, Martin Libra, Cliffson Idigel, Maling Rimandai, and Petr Klimes. 2024. “Forest Disturbance Increases Functional Diversity but Decreases Phylogenetic Diversity of an Arboreal Tropical Ant Community.” Journal of Animal Ecology 93 (4): 501–16. https://doi.org/10.1111/1365-2656.14060.	AATTTTATATTTTATTTTCGCCATTTGAGCAGGAATAATTGGAACCTCCATAAGAATAATCATTCGACTCGAATTAGGTACCTGCAACACCCTAATTAATAACGATCAAATCTACAATAGCCTAGTAACAAGCCATGCCTTTATTATAATTTTTTTTATAGTAATACCATTTATAATTGGTGGATTTGGTAACTTCTTAGTACCACTAATGTTAGGATCTCCCGATATAGCCTTCCCCCGAATAAATAATATAAGATTTTGATTACTACCTCCTTCACTAACTCTCTTAATCACAAGAAGATTTATTAGGAGGGGAGTAGGTACCGGTTGAACAATCTACCCCCCCTTAGCATCTAATATATTCCACAGAGGGCCCTCTATTGACCTATCAATCTTTTC…
Vombisidris_bilongrudi_NCBI	Vombisidris_bilongrudi	NA	Myrmicinae	NO	NO	X	KJ861943.1	NCBI	NNNNNNNNNNNNNNNNNNNNNNNNNNNNNNNNNNNNNNNNNNNNNNNNNNNNNNNNNNNNNNNNNNNNNNNNNNNNNNNNNNNNNNNNNNNNNNNNNNNNNNNNNNNNNNNNNNNNNNNNNNNNNNNNNNNNNNNNNNNNNNNNNNNNNNNNNNNNNNNNNNNNNNNNNNNNNNNNNNNNNNNNNNNNNNNNNNNNNNNNNNNNNNNNNNNNNNNNNNNNNNNNNNNNNNNNNNNNNNNNNNNNNNNNNNNNNNNNNNNNNNNNNNNNNNNNNNNNNNNNNNNNNNNNNNNNNNNNNNNNNNNNNNNNNNNNNNNNNNNNNNNNNNNNNNNNNNNNNNNNNNNNNNNNNNNNNNNNNNNNNNNNNNNNNNNNNNNNNNNNNNNNNNNNNNNNNNNNNNN…
