# Supplementary material for: Dietary niche shapes bacterial community in Indo-Pacific ants
Source: Microbiol Spectr. 2025 Sep 3;13(10):e01965-25. doi: 10.1128/spectrum.01965-25 (PMC12502676; doi:10.1128/spectrum.01965-25)
Supplement: Table S8 — All results from SIMPER analyses, many quoted in the main text. [file spectrum.01965-25-s0007.xls]

## Sheet: FEEDING GUILD
Table S8: SIMPER RESULTS
	Herbivore_Omnivore	Herbivore_Predator	Omnivore_Predator
o__Rickettsiales	0.432273	0.324004	0.453451
o__Rhizobiales	0.0390377	0.121036	0.179972
o__Pseudomonadales	0.0361803	0.0589104	0.0374208
o__Sphingobacteriales	NA	0.018684	0.0225593
o__Entomoplasmatales	0.0461214	0.0470177	0.0203975
o__Burkholderiales	0.01585	0.00262149	0.0202453
o__Flavobacteriales	0.00991779	0.00353474	0.0133592
o__Enterobacterales	0.263878	0.23547	0.0126792
o__Pseudonocardiales	0.000795897	0.00959038	0.0125276
o__Acetobacterales	0.010683	NA	0.0119707
o__Propionibacteriales	0.00219296	0.00636489	0.00974922
o__Sphingomonadales	NA	0.00775156	0.00943314
o__Chitinophagales	NA	0.0080172	0.00935168
o__Micrococcales	NA	0.00636211	0.00706224
o__Erysipelotrichales	0.00489361	NA	0.00520134
o__Rhodobacterales	0.00109866	0.00301347	0.00495309
o__Alteromonadales	0.00292308	0.0020261	0.00485126
Unclassified	0.00158863	0.00175226	0.00373759
o__Bacillales	0.00168186	0.00127491	0.00316185
o__Staphylococcales	0.00181128	0.00105507	0.00290737
o__Reyranellales	NA	0.00172826	0.00209835
o__Diplorickettsiales	0.00160669	NA	0.00196469
o__Lactobacillales	0.00230397	0.000956435	0.00159687
o__Paenibacillales	0.00134147	NA	0.00143867
o__Pasteurellales	0.000949674	NA	0.00139031
o__Corynebacteriales	NA	0.000691254	0.000784089
o__Xanthomonadales	NA	NA	0.000508167

## Sheet: NESTING HABITAT
Table S8: SIMPER RESULTS
	Arboreal_Ground
o__Rickettsiales	0.476558
o__Rhizobiales	0.120604
o__Enterobacterales	0.0677639
o__Burkholderiales	0.0430702
o__Pseudomonadales	0.031026
o__Entomoplasmatales	0.028569
o__Acetobacterales	0.0177387
o__Erysipelotrichales	0.0135511
o__Sphingobacteriales	0.0127562
o__Flavobacteriales	0.0114511
o__Pseudonocardiales	0.00740398
o__Propionibacteriales	0.00641612
o__Sphingomonadales	0.00532861
o__Chitinophagales	0.00531264
o__Alteromonadales	0.004122
o__Micrococcales	0.0040754
o__Rhodobacterales	0.00328993
o__Bacillales	0.00250181
o__Staphylococcales	0.00249307
Unclassified	0.00233802
o__Diplorickettsiales	0.00178479
o__Lactobacillales	0.0014124
o__Paenibacillales	0.0013554
o__Reyranellales	0.00118569
o__Pasteurellales	0.00118026
