# Supplementary material for: Dietary niche shapes bacterial community in Indo-Pacific ants
Source: Microbiol Spectr. 2025 Sep 3;13(10):e01965-25. doi: 10.1128/spectrum.01965-25 (PMC12502676; doi:10.1128/spectrum.01965-25)
Supplement: Table S9 — Summaries across OTUs and samples to get overview of bacterial presence/absence, stats from here quoted in the main text. [file spectrum.01965-25-s0008.xls]

## Sheet: GUILD-SAMPLES-SUMMARY
Table S9: OTU SAMPLE SUMMARY
Order	guild	count	percentage
o__Rickettsiales	Herbivore	22	68.75
o__Enterobacterales	Herbivore	16	50
o__Entomoplasmatales	Herbivore	5	15.625
o__Pseudomonadales	Herbivore	5	15.625
o__Burkholderiales	Herbivore	3	9.375
o__Flavobacteriales	Herbivore	1	3.125
o__Xanthomonadales	Herbivore	1	3.125
o__Rickettsiales	Omnivore	107	74.3056
o__Flavobacteriales	Omnivore	41	28.4722
o__Alteromonadales	Omnivore	29	20.1389
o__Pseudomonadales	Omnivore	29	20.1389
o__Burkholderiales	Omnivore	26	18.0556
o__Enterobacterales	Omnivore	25	17.3611
o__Rhizobiales	Omnivore	22	15.2778
NA	Omnivore	22	15.2778
o__Propionibacteriales	Omnivore	17	11.8056
o__Staphylococcales	Omnivore	17	11.8056
o__Lactobacillales	Omnivore	14	9.72222
o__Acetobacterales	Omnivore	13	9.02778
o__Bacillales	Omnivore	10	6.94444
o__Micrococcales	Omnivore	10	6.94444
o__Corynebacteriales	Omnivore	7	4.86111
o__Pasteurellales	Omnivore	7	4.86111
o__Pseudonocardiales	Omnivore	6	4.16667
o__Chlamydiales	Omnivore	5	3.47222
o__Entomoplasmatales	Omnivore	5	3.47222
o__Rhodobacterales	Omnivore	5	3.47222
o__Peptostreptococcales-Tissierellales	Omnivore	3	2.08333
o__Sphingomonadales	Omnivore	3	2.08333
o__Cytophagales	Omnivore	2	1.38889
o__Deinococcales	Omnivore	2	1.38889
o__Erysipelotrichales	Omnivore	2	1.38889
o__Phycisphaerales	Omnivore	2	1.38889
o__Rubrobacterales	Omnivore	2	1.38889
o__Sphingobacteriales	Omnivore	2	1.38889
o__Streptosporangiales	Omnivore	2	1.38889
o__Christensenellales	Omnivore	1	0.694444
o__Clostridia_UCG-014	Omnivore	1	0.694444
o__Frankiales	Omnivore	1	0.694444
o__Gemmatales	Omnivore	1	0.694444
o__Lachnospirales	Omnivore	1	0.694444
o__OPB41	Omnivore	1	0.694444
o__Paenibacillales	Omnivore	1	0.694444
o__RsaHf231	Omnivore	1	0.694444
o__Xanthomonadales	Omnivore	1	0.694444
o__Rickettsiales	Predator	30	81.0811
o__Rhizobiales	Predator	19	51.3514
o__Propionibacteriales	Predator	12	32.4324
o__Pseudonocardiales	Predator	11	29.7297
o__Burkholderiales	Predator	10	27.027
o__Sphingobacteriales	Predator	10	27.027
o__Reyranellales	Predator	8	21.6216
o__Sphingomonadales	Predator	8	21.6216
o__Flavobacteriales	Predator	7	18.9189
o__Pseudomonadales	Predator	7	18.9189
NA	Predator	7	18.9189
o__Chitinophagales	Predator	6	16.2162
o__Micrococcales	Predator	6	16.2162
o__Alteromonadales	Predator	5	13.5135
o__Corynebacteriales	Predator	5	13.5135
o__Xanthomonadales	Predator	5	13.5135
o__Rhodobacterales	Predator	4	10.8108
o__Bacillales	Predator	3	8.10811
o__Entomoplasmatales	Predator	3	8.10811
o__Enterobacterales	Predator	2	5.40541
o__Staphylococcales	Predator	2	5.40541
o__Lachnospirales	Predator	1	2.7027
o__Pasteurellales	Predator	1	2.7027
o__Erysipelotrichales	Predator	2	4.25532
o__Lactobacillales	Predator	2	4.25532
NA	Predator	2	4.25532
o__Lachnospirales	Predator	1	2.12766
o__Pasteurellales	Predator	1	2.12766

## Sheet: GUILD-OTU-SUMMARY
Table S9: OTU SAMPLE SUMMARY
Order	guild	count	percentage
o__Rickettsiales	Herbivore	28	38.8889
o__Enterobacterales	Herbivore	24	33.3333
o__Pseudomonadales	Herbivore	10	13.8889
o__Entomoplasmatales	Herbivore	5	6.94444
o__Burkholderiales	Herbivore	3	4.16667
o__Flavobacteriales	Herbivore	1	1.38889
o__Xanthomonadales	Herbivore	1	1.38889
o__Rickettsiales	Omnivore	141	26.1596
o__Flavobacteriales	Omnivore	43	7.97774
o__Pseudomonadales	Omnivore	43	7.97774
o__Burkholderiales	Omnivore	36	6.67904
o__Alteromonadales	Omnivore	31	5.75139
o__Rhizobiales	Omnivore	30	5.56586
o__Enterobacterales	Omnivore	26	4.82375
NA	Omnivore	24	4.45269
o__Propionibacteriales	Omnivore	18	3.33952
o__Staphylococcales	Omnivore	17	3.15399
o__Lactobacillales	Omnivore	16	2.96846
o__Micrococcales	Omnivore	16	2.96846
o__Acetobacterales	Omnivore	14	2.5974
o__Bacillales	Omnivore	11	2.04082
o__Corynebacteriales	Omnivore	8	1.48423
o__Pasteurellales	Omnivore	7	1.2987
o__Pseudonocardiales	Omnivore	7	1.2987
o__Rhodobacterales	Omnivore	7	1.2987
o__Chlamydiales	Omnivore	5	0.927644
o__Entomoplasmatales	Omnivore	5	0.927644
o__Peptostreptococcales-Tissierellales	Omnivore	5	0.927644
o__Sphingomonadales	Omnivore	4	0.742115
o__Erysipelotrichales	Omnivore	3	0.556586
o__Cytophagales	Omnivore	2	0.371058
o__Deinococcales	Omnivore	2	0.371058
o__Lachnospirales	Omnivore	2	0.371058
o__Phycisphaerales	Omnivore	2	0.371058
o__Rubrobacterales	Omnivore	2	0.371058
o__Sphingobacteriales	Omnivore	2	0.371058
o__Streptosporangiales	Omnivore	2	0.371058
o__Christensenellales	Omnivore	1	0.185529
o__Clostridia_UCG-014	Omnivore	1	0.185529
o__Frankiales	Omnivore	1	0.185529
o__Gemmatales	Omnivore	1	0.185529
o__OPB41	Omnivore	1	0.185529
o__Paenibacillales	Omnivore	1	0.185529
o__RsaHf231	Omnivore	1	0.185529
o__Xanthomonadales	Omnivore	1	0.185529
o__Rickettsiales	Predator	41	17.6724
o__Rhizobiales	Predator	39	16.8103
o__Propionibacteriales	Predator	18	7.75862
o__Pseudomonadales	Predator	18	7.75862
o__Sphingobacteriales	Predator	17	7.32759
o__Pseudonocardiales	Predator	12	5.17241
o__Sphingomonadales	Predator	12	5.17241
o__Burkholderiales	Predator	10	4.31034
o__Reyranellales	Predator	8	3.44828
o__Flavobacteriales	Predator	7	3.01724
NA	Predator	7	3.01724
o__Chitinophagales	Predator	6	2.58621
o__Micrococcales	Predator	6	2.58621
o__Alteromonadales	Predator	5	2.15517
o__Corynebacteriales	Predator	5	2.15517
o__Xanthomonadales	Predator	5	2.15517
o__Rhodobacterales	Predator	4	1.72414
o__Bacillales	Predator	3	1.2931
o__Entomoplasmatales	Predator	3	1.2931
o__Enterobacterales	Predator	2	0.862069
o__Staphylococcales	Predator	2	0.862069
o__Lachnospirales	Predator	1	0.431034
o__Pasteurellales	Predator	1	0.431034
o__Lactobacillales	Predator	3	1.22449
o__Staphylococcales	Predator	3	1.22449
NA	Predator	2	0.816327
o__Lachnospirales	Predator	1	0.408163
o__Pasteurellales	Predator	1	0.408163

## Sheet: NESTING-SAMPLES-SUMMAR
Table S9: OTU SAMPLE SUMMARY
Order	stratum	count	percentage
o__Rickettsiales	Arboreal	131	75.2874
o__Flavobacteriales	Arboreal	43	24.7126
o__Enterobacterales	Arboreal	42	24.1379
o__Pseudomonadales	Arboreal	31	17.8161
o__Alteromonadales	Arboreal	28	16.092
o__Burkholderiales	Arboreal	27	15.5172
NA	Arboreal	26	14.9425
o__Rhizobiales	Arboreal	25	14.3678
o__Propionibacteriales	Arboreal	19	10.9195
o__Staphylococcales	Arboreal	18	10.3448
o__Lactobacillales	Arboreal	15	8.62069
o__Bacillales	Arboreal	11	6.32184
o__Micrococcales	Arboreal	11	6.32184
o__Entomoplasmatales	Arboreal	10	5.74713
o__Pasteurellales	Arboreal	9	5.17241
o__Corynebacteriales	Arboreal	7	4.02299
o__Pseudonocardiales	Arboreal	7	4.02299
o__Acetobacterales	Arboreal	5	2.87356
o__Chlamydiales	Arboreal	5	2.87356
o__Rhodobacterales	Arboreal	5	2.87356
o__Peptostreptococcales-Tissierellales	Arboreal	4	2.29885
o__Cytophagales	Arboreal	3	1.72414
o__Sphingomonadales	Arboreal	3	1.72414
o__Streptosporangiales	Arboreal	3	1.72414
o__Deinococcales	Arboreal	2	1.14943
o__Phycisphaerales	Arboreal	2	1.14943
o__Rubrobacterales	Arboreal	2	1.14943
o__Sphingobacteriales	Arboreal	2	1.14943
o__Xanthomonadales	Arboreal	2	1.14943
o__Christensenellales	Arboreal	1	0.574713
o__Clostridia_UCG-014	Arboreal	1	0.574713
o__Diplorickettsiales	Arboreal	1	0.574713
o__Frankiales	Arboreal	1	0.574713
o__Lachnospirales	Arboreal	1	0.574713
o__OPB41	Arboreal	1	0.574713
o__Paenibacillales	Arboreal	1	0.574713
o__RsaHf231	Arboreal	1	0.574713
o__Veillonellales-Selenomonadales	Arboreal	1	0.574713
o__Rickettsiales	Ground	50	76.9231
o__Rhizobiales	Ground	21	32.3077
o__Burkholderiales	Ground	15	23.0769
o__Propionibacteriales	Ground	12	18.4615
o__Acetobacterales	Ground	11	16.9231
o__Pseudonocardiales	Ground	11	16.9231
o__Pseudomonadales	Ground	10	15.3846
o__Sphingobacteriales	Ground	10	15.3846
o__Flavobacteriales	Ground	9	13.8462
o__Alteromonadales	Ground	8	12.3077
o__Reyranellales	Ground	8	12.3077
o__Sphingomonadales	Ground	8	12.3077
o__Chitinophagales	Ground	6	9.23077
o__Enterobacterales	Ground	6	9.23077
o__Micrococcales	Ground	6	9.23077
o__Corynebacteriales	Ground	5	7.69231
o__Entomoplasmatales	Ground	5	7.69231
o__Xanthomonadales	Ground	5	7.69231
NA	Ground	5	7.69231
o__Rhodobacterales	Ground	4	6.15385
o__Bacillales	Ground	3	4.61538
o__Staphylococcales	Ground	3	4.61538
o__Erysipelotrichales	Ground	2	3.07692
o__Gemmatales	Ground	1	1.53846
o__Lachnospirales	Ground	1	1.53846
o__Pasteurellales	Ground	1	1.53846

## Sheet: NESTING-OTU-SUMMARY
Table S9: OTU SAMPLE SUMMARY
Order	stratum	count	percentage
o__Rickettsiales	Arboreal	172	27.52
o__Enterobacterales	Arboreal	52	8.32
o__Pseudomonadales	Arboreal	49	7.84
o__Flavobacteriales	Arboreal	45	7.2
o__Burkholderiales	Arboreal	38	6.08
o__Rhizobiales	Arboreal	33	5.28
o__Alteromonadales	Arboreal	30	4.8
NA	Arboreal	28	4.48
o__Propionibacteriales	Arboreal	20	3.2
o__Micrococcales	Arboreal	19	3.04
o__Staphylococcales	Arboreal	19	3.04
o__Lactobacillales	Arboreal	17	2.72
o__Bacillales	Arboreal	12	1.92
o__Entomoplasmatales	Arboreal	10	1.6
o__Pasteurellales	Arboreal	10	1.6
o__Corynebacteriales	Arboreal	8	1.28
o__Pseudonocardiales	Arboreal	8	1.28
o__Rhodobacterales	Arboreal	7	1.12
o__Acetobacterales	Arboreal	6	0.96
o__Peptostreptococcales-Tissierellales	Arboreal	6	0.96
o__Chlamydiales	Arboreal	5	0.8
o__Sphingomonadales	Arboreal	4	0.64
o__Cytophagales	Arboreal	3	0.48
o__Streptosporangiales	Arboreal	3	0.48
o__Deinococcales	Arboreal	2	0.32
o__Lachnospirales	Arboreal	2	0.32
o__Phycisphaerales	Arboreal	2	0.32
o__Rubrobacterales	Arboreal	2	0.32
o__Sphingobacteriales	Arboreal	2	0.32
o__Veillonellales-Selenomonadales	Arboreal	2	0.32
o__Xanthomonadales	Arboreal	2	0.32
o__Christensenellales	Arboreal	1	0.16
o__Clostridia_UCG-014	Arboreal	1	0.16
o__Diplorickettsiales	Arboreal	1	0.16
o__Frankiales	Arboreal	1	0.16
o__OPB41	Arboreal	1	0.16
o__Paenibacillales	Arboreal	1	0.16
o__RsaHf231	Arboreal	1	0.16
o__Rickettsiales	Ground	68	23.0508
o__Rhizobiales	Ground	41	13.8983
o__Pseudomonadales	Ground	22	7.45763
o__Propionibacteriales	Ground	18	6.10169
o__Sphingobacteriales	Ground	17	5.76271
o__Burkholderiales	Ground	15	5.08475
o__Pseudonocardiales	Ground	12	4.0678
o__Sphingomonadales	Ground	12	4.0678
o__Acetobacterales	Ground	11	3.72881
o__Flavobacteriales	Ground	9	3.05085
o__Alteromonadales	Ground	8	2.71186
o__Reyranellales	Ground	8	2.71186
o__Chitinophagales	Ground	6	2.0339
o__Enterobacterales	Ground	6	2.0339
o__Micrococcales	Ground	6	2.0339
o__Corynebacteriales	Ground	5	1.69492
o__Entomoplasmatales	Ground	5	1.69492
o__Xanthomonadales	Ground	5	1.69492
NA	Ground	5	1.69492
o__Rhodobacterales	Ground	4	1.35593
o__Bacillales	Ground	3	1.01695
o__Erysipelotrichales	Ground	3	1.01695
o__Staphylococcales	Ground	3	1.01695
o__Gemmatales	Ground	1	0.338983
o__Lachnospirales	Ground	1	0.338983
o__Pasteurellales	Ground	1	0.338983
